# Supplementary material for: Survey of Activated FLT3 Signaling in Leukemia
Source: PLoS One. 2011 Apr 28;6(4):e19169. doi: 10.1371/journal.pone.0019169 (PMC3084268; doi:10.1371/journal.pone.0019169)
Supplement: Table S1 — Phosphopeptides identified by LC-MS/MS in AML and B-ALL cell lines, as well as primary AML patients. P1–P3 are FLT3 wild type AML patients, P4–P6 are FLT3-ITD AML patients. ‘Y*’, ‘S*’/, and ‘T*’ in peptide indicates phosphorylated tyrosine, serine, or threonine residue, respectively. Spectra links were provided, as well as other important mass spectrometry parameters (XCorr, Ascore, etc.). False discovery rate (fdr) for each dataset was also listed. (XLS) [file pone.0019169.s004.xls]

## Sheet: Cell line information
Cell Lines	Type	Sex	Age	Diagnosis	Treatment Status
Molm 14	AML	M	20	AML M5a	at relapse
MV(4;11)	AML	M	10	AML M5	at diagnosis
Marimo	AML	F	68	AML M2	at diagnosis
Me-F2	AML	M	40	AML M4eo	at relapse
KY821	AML	M	28	AML-M2	at relapse
OCI/AML3	AML	M	57	AML-M4	at diagnosis
Nomo-1	AML	F	31	AML M5a	at relapse
ML-1	AML	M	26	AML-M4	at diagnosis
K562	AML	F	53	CML	at blast crisis
SEM	B-ALL	F	5	ALL	at relapse
RS(4;11)	B-ALL	F	32	ALL (L2)	at relapse
REH	B-ALL	F	15	ALL	at relapse

## Sheet: pY fdr
pY: fully tryptic search, filtered only on 1% error
CS	Name	Strict	Lax	Absent	Reverse Strict	Reverse Lax	Reverse Absent	False Discovery Rate
800836	KY821	366	14	351	2	1	11	0.0375839
801400	KY821	250	15	208	3	0	10	0.0534979
800837	Marimo	162	8	288	15	1	3	0.0796646
801398	Marimo	159	5	280	5	0	6	0.0483516
800839	Me-F2	385	14	938	1	0	8	0.013373
801399	Me-F2	256	17	537	0	0	4	0.00982801
800838	ML-1	252	9	163	6	0	5	0.0505747
801788	ML-1	108	5	763	4	0	6	0.0225734
800863	Molm 14	266	9	915	0	0	9	0.0150125
801412	Molm 14	276	12	1099	4	0	14	0.0256228
800864	MV(4;11)	307	11	603	2	0	3	0.0107991
801413	MV(4;11)	324	19	636	5	0	4	0.0182186
800817	NOMO-1	403	15	651	9	1	7	0.0313076
801722	NOMO-1	300	15	697	3	0	10	0.0253659
801506	OCI/AML3	270	15	1046	0	1	14	0.0222883
801507	OCI/AML3	239	14	1009	3	0	6	0.0141621
801176	P1	37	2	259	0	0	3	0.0199336
801552	P1	53	5	619	0	0	5	0.0146628
801871	P2	48	1	190	0	0	7	0.0569106
801872	P2	36	1	176	2	1	5	0.0723982
801574	P3	83	6	705	1	1	8	0.0248756
801672	P3	64	5	379	0	0	7	0.0307692
801276	P4	97	11	369	1	0	10	0.045082
801455	P4	111	10	720	0	1	8	0.0211765
801277	P5	127	14	333	2	0	4	0.025
801456	P5	167	7	632	1	0	7	0.019656
801575	P6	207	12	475	3	0	11	0.039548
801673	P6	160	11	356	4	0	8	0.0445269
801502	Reh	118	6	862	0	0	9	0.0180905
801503	Reh	113	10	734	2	0	8	0.0230681
801504	RS(4;11)	136	10	968	0	0	11	0.0195556
801505	RS(4;11)	156	12	924	0	0	7	0.0127389
800628	SEM	876	41	432	1	0	4	0.00738552
801415	SEM	582	49	931	0	0	8	0.0101911
total forward:				28152	total reverse:		336
total strict+lax:				7904
					actual false discovery rate:		0.0235889

## Sheet: pY phosphopeptides
Index	PhosphoSitePlus™ Names	PhosphoSitePlus™ Accession Numbers	Phosphorylation Sites § denotes published site	Charge	Sample	RSp	XCorr	Accession No.	Sequence	DeltaCn	Protein Description	PP Probability	Peptide Score	Ascore 1	Ascore 2	Ascore 3
1	CENTD2	Q96P48-6	§975	3	MV (4;11)	1	5.319	NP_001035207	AAASMGDTLSEQQLGDSDIPVIVY*R	0.335	ArfGAP with RhoGAP domain, ankyrin repeat and PH domain 1 isoform c	0.9999	210.99	132.72
2	CENTD2	Q96P48-6	§975	3	MV (4;11)	1	4.346	NP_001035207	AAASMGDTLSEQQLGDSDIPVIVY*R	0.271	ArfGAP with RhoGAP domain, ankyrin repeat and PH domain 1 isoform c	0.9991	142.43	82.83
3	Skip	Q13573	§176	2	SEM	2	2.944	NP_036377	AADKLAPAQY*IR	0.267	SKI-interacting protein	0.9244	105.65	1000
4	WDR70	Q9NW82	§618	2	SEM	1	3.639	NP_060504	AAEDSPY*WVSPAYSK	0.403	WD repeat domain 70	0.9999	141.94	30.7
5	WDR70	Q9NW82	§618	2	MV (4;11)	2	2.932	NP_060504	AAEDSPY*WVSPAYSK	0.376	WD repeat domain 70	0.9958	64.16	30.7
6	GPSM1	Q86YR5	311	2	P6	2	2.292	NP_001139110	AAEY*HLR	0.15	GPSM1	0.9175	109.2	1000
7	ZNF706	Q9Y5V0	39	2	SEM	1	2.511	NP_001035975	AALIY*TCTVCR	0.387	HSPC038 protein	0.9989	105.29	22.85
8	eIF4ENIF1	Q9NRA8	580	2	SEM	1	2.499	NP_062817	AASADY*LRPR	0.304	eukaryotic translation initiation factor 4E nuclear import factor 1	0.9959	100.06	64.54
9	ENO1; ENO2; ENO3	P06733, P09104, P13929	41; 41; 40	2	KY821	2	3.495	NP_001419	AAVPSGAS(T*)GIYEALELR	0.316	enolase 1	0.9989	78.77	11.56
10	ENO1; ENO2; ENO3	P06733, P09104, P13929	§44; §44; §43	2	OCI/AML3	1	4.324	NP_001419	AAVPSGASTGIY*EALELR	0.326	enolase 1	0.9998	132.95	30.66
11	ENO1; ENO2; ENO3	P06733, P09104, P13929	§44; §44; §43	2	OCI/AML3	1	5.223	NP_001419	AAVPSGASTGIY*EALELR	0.496	enolase 1	1	163.74	55.25
12	ENO1; ENO2; ENO3	P06733, P09104, P13929	§44; §44; §43	2	P2	1	4.256	NP_001419	AAVPSGASTGIY*EALELR	0.395	enolase 1	0.9998	115.72	57.99
13	ENO1; ENO2; ENO3	P06733, P09104, P13929	§44; §44; §43	2	P3	1	4.666	NP_001419	AAVPSGASTGIY*EALELR	0.466	enolase 1	1	143.34	44.73
14	ENO1; ENO2; ENO3	P06733, P09104, P13929	§44; §44; §43	2	MV (4;11)	1	4.876	NP_001419	AAVPSGASTGIY*EALELR	0.494	enolase 1	1	182.32	44.73
15	ENO1; ENO2; ENO3	P06733, P09104, P13929	§44; §44; §43	2	Molm14	2	3.947	NP_001419	AAVPSGASTGIY*EALELR	0.326	enolase 1	0.9979	84.54	17.08
16	ENO1; ENO2; ENO3	P06733, P09104, P13929	§44; §44; §43	2	Nomo-1	1	5.236	NP_001419	AAVPSGASTGIY*EALELR	0.446	enolase 1	1	192.48	65.16
17	ENO1; ENO2; ENO3	P06733, P09104, P13929	§44; §44; §43	2	Nomo-1	1	5.278	NP_001419	AAVPSGASTGIY*EALELR	0.501	enolase 1	1	179.57	53.2
18	ENO1; ENO2; ENO3	P06733, P09104, P13929	§44; §44; §43	2	Nomo-1	1	5.176	NP_001419	AAVPSGASTGIY*EALELR	0.507	enolase 1	1	260.26	79.13
19	ENO1; ENO2; ENO3	P06733, P09104, P13929	§44; §44; §43	2	KY821	1	5.048	NP_001419	AAVPSGASTGIY*EALELR	0.464	enolase 1	1	120.69	37.54
20	ENO1; ENO2; ENO3	P06733, P09104, P13929	§44; §44; §43	2	KY821	1	5.488	NP_001419	AAVPSGASTGIY*EALELR	0.45	enolase 1	1	237.15	49.62
21	ENO1; ENO2; ENO3	P06733, P09104, P13929	§44; §44; §43	2	KY821	1	5.046	NP_001419	AAVPSGASTGIY*EALELR	0.468	enolase 1	1	232.02	58.33
22	ENO1; ENO2; ENO3	P06733, P09104, P13929	§44; §44; §43	2	KY821	1	4.966	NP_001419	AAVPSGASTGIY*EALELR	0.483	enolase 1	1	177.59	53.2
23	ENO1; ENO2; ENO3	P06733, P09104, P13929	§44; §44; §43	2	KY821	2	3.406	NP_001419	AAVPSGASTGIY*EALELR	0.328	enolase 1	0.9945	69.67	17.08
24	ENO1; ENO2; ENO3	P06733, P09104, P13929	§44; §44; §43	2	MV (4;11)	1	5.179	NP_001419	AAVPSGASTGIY*EALELR	0.448	enolase 1	1	188.62	37.54
25	ENO1; ENO2; ENO3	P06733, P09104, P13929	§44; §44; §43	2	MV (4;11)	1	5.370	NP_001419	AAVPSGASTGIY*EALELR	0.449	enolase 1	1	218.89	49.62
26	ENO1; ENO2; ENO3	P06733, P09104, P13929	§44; §44; §43	2	KY821	1	4.995	NP_001419	AAVPSGASTGIY*EALELR	0.47	enolase 1	1	223.63	64.54
27	ENO1; ENO2; ENO3	P06733, P09104, P13929	§44; §44; §43	2	Nomo-1	1	5.485	NP_001419	AAVPSGASTGIY*EALELR	0.461	enolase 1	1	218.1	53.53
28	ENO1; ENO2; ENO3	P06733, P09104, P13929	§44; §44; §43	2	P5	1	3.541	NP_001419	AAVPSGASTGIY*EALELR	0.352	enolase 1	0.9987	64.23	15.18
29	ENO1; ENO2; ENO3	P06733, P09104, P13929	§44; §44; §43	2	Me-F2	1	5.450	NP_001419	AAVPSGASTGIY*EALELR	0.477	enolase 1	1	197.64	73.31
30	ENO1; ENO2; ENO3	P06733, P09104, P13929	§44; §44; §43	2	Me-F2	1	5.526	NP_001419	AAVPSGASTGIY*EALELR	0.46	enolase 1	1	196.45	73.31
31	ENO1; ENO2; ENO3	P06733, P09104, P13929	§44; §44; §43	2	RS(4;11)	1	4.632	NP_001419	AAVPSGASTGIY*EALELR	0.369	enolase 1	0.9998	152.4	49.62
32	ENO1; ENO2; ENO3	P06733, P09104, P13929	§44; §44; §43	2	RS(4;11)	1	4.537	NP_001419	AAVPSGASTGIY*EALELR	0.328	enolase 1	0.9999	124.46	55.25
33	ENO1; ENO2; ENO3	P06733, P09104, P13929	§44; §44; §43	2	Reh	1	4.351	NP_001419	AAVPSGASTGIY*EALELR	0.414	enolase 1	1	113.4	58.33
34	ENO1; ENO2; ENO3	P06733, P09104, P13929	§44; §44; §43	2	Reh	1	4.285	NP_001419	AAVPSGASTGIY*EALELR	0.438	enolase 1	1	154.03	43.47
35	ENO1; ENO2; ENO3	P06733, P09104, P13929	§44; §44; §43	2	P6	1	5.169	NP_001419	AAVPSGASTGIY*EALELR	0.464	enolase 1	1	182.79	58.33
36	ENO1; ENO2; ENO3	P06733, P09104, P13929	§44; §44; §43	2	ML-1	1	5.284	NP_001419	AAVPSGASTGIY*EALELR	0.489	enolase 1	1	221.15	64.54
37	ENO1; ENO2; ENO3	P06733, P09104, P13929	§44; §44; §43	2	Nomo-1	1	5.469	NP_001419	AAVPSGASTGIY*EALELR	0.471	enolase 1	1	209.96	64.54
38	ENO1; ENO2; ENO3	P06733, P09104, P13929	§44; §44; §43	2	ML-1	1	5.034	NP_001419	AAVPSGASTGIY*EALELR	0.463	enolase 1	1	230.49	64.54
39	ENO1; ENO2; ENO3	P06733, P09104, P13929	§44; §44; §43	2	ML-1	1	5.127	NP_001419	AAVPSGASTGIY*EALELR	0.439	enolase 1	1	187.56	64.54
40	ENO1; ENO2; ENO3	P06733, P09104, P13929	§44; §44; §43	2	Marimo	1	4.907	NP_001419	AAVPSGASTGIY*EALELR	0.469	enolase 1	1	158.46	37.54
41	ENO1; ENO2; ENO3	P06733, P09104, P13929	§44; §44; §43	2	Marimo	1	5.395	NP_001419	AAVPSGASTGIY*EALELR	0.45	enolase 1	1	227.38	65.16
42	ENO1; ENO2; ENO3	P06733, P09104, P13929	§44; §44; §43	2	Marimo	1	5.545	NP_001419	AAVPSGASTGIY*EALELR	0.477	enolase 1	1	208.9	49.62
43	ENO1; ENO2; ENO3	P06733, P09104, P13929	§44; §44; §43	2	Molm14	1	4.991	NP_001419	AAVPSGASTGIY*EALELR	0.488	enolase 1	1	234.93	79.13
44	ENO1; ENO2; ENO3	P06733, P09104, P13929	§44; §44; §43	2	Molm14	1	5.494	NP_001419	AAVPSGASTGIY*EALELR	0.473	enolase 1	1	221.96	73.31
45	ENO1; ENO2; ENO3	P06733, P09104, P13929	§44; §44; §43	3	KY821	1	4.290	NP_001419	AAVPSGASTGIY*EALELR	0.373	enolase 1	1	103.4	60.94
46	ENO1; ENO2; ENO3	P06733, P09104, P13929	§44; §44; §43	3	MV (4;11)	1	3.355	NP_001419	AAVPSGASTGIY*EALELR	0.208	enolase 1	0.9516	72.83	40.82
47	ENO1; ENO2; ENO3	P06733, P09104, P13929	§44; §44; §43	3	Marimo	1	3.667	NP_001419	AAVPSGASTGIY*EALELR	0.361	enolase 1	0.9999	105.2	74.41
48	ENO1; ENO2; ENO3	P06733, P09104, P13929	§44; §44; §43	3	ML-1	1	3.950	NP_001419	AAVPSGASTGIY*EALELR	0.347	enolase 1	0.9999	111.23	79.36
49	ENO1; ENO2; ENO3	P06733, P09104, P13929	§44; §44; §43	3	Nomo-1	1	3.831	NP_001419	AAVPSGASTGIY*EALELR	0.38	enolase 1	0.9998	96.09	64.26
50	ENO1; ENO2; ENO3	P06733, P09104, P13929	§44; §44; §43	3	KY821	1	3.626	NP_001419	AAVPSGASTGIY*EALELR	0.302	enolase 1	0.9978	99.19	50.56
51	ENO1; ENO2; ENO3	P06733, P09104, P13929	§44; §44; §43	3	Marimo	1	3.953	NP_001419	AAVPSGASTGIY*EALELR	0.246	enolase 1	0.9985	116.27	60.46
52	ENO1; ENO2; ENO3	P06733, P09104, P13929	§44; §44; §43	3	Nomo-1	1	3.667	NP_001419	AAVPSGASTGIY*EALELR	0.338	enolase 1	0.9992	86.64	41.91
53	ENO1; ENO2; ENO3	P06733, P09104, P13929	§44; §44; §43	3	Nomo-1	2	3.455	NP_001419	AAVPSGASTGIY*EALELR	0.342	enolase 1	0.9996	59.68	69.35
54	ENO1; ENO2; ENO3	P06733, P09104, P13929	§44; §44; §43	3	MV (4;11)	1	3.700	NP_001419	AAVPSGASTGIY*EALELR	0.251	enolase 1	0.998	90.81	40.56
55	CD46 iso4	P15529-4	§357	2	SEM	1	3.757	NP_722548	ADGGAEYATY*QTK	0.436	CD46 antigen, complement regulatory protein isoform 4 precursor	1	107.14	24.84
56	CD46 iso4	P15529-4	§357	2	SEM	1	3.485	NP_722548	ADGGAEYATY*QTK	0.389	CD46 antigen, complement regulatory protein isoform 4 precursor	0.9995	85.07	16.22
57	CD46 iso4	P15529-4	§357	2	SEM	1	3.765	NP_722548	ADGGAEYATY*QTK	0.42	CD46 antigen, complement regulatory protein isoform 4 precursor	0.9999	124.51	38.42
58	CD46 iso4	P15529-4	§357	2	Nomo-1	1	3.013	NP_722548	ADGGAEYATY*QTK	0.363	CD46 antigen, complement regulatory protein isoform 4 precursor	0.9994	66.04	20.35
59	CD46 iso4	P15529-4	§354	2	SEM	1	3.442	NP_722548	ADGGAEY*ATYQTK	0.36	CD46 antigen, complement regulatory protein isoform 4 precursor	0.9997	119.58	43.03
60	CD46 iso4	P15529-4	356	2	P6	1	2.993	NP_722548	ADGGAEYAT*YQTK	0.442	CD46 antigen, complement regulatory protein isoform 4 precursor	0.9998	73.24	18.87
61	CD46 iso4	P15529-4	§354	2	SEM	1	3.953	NP_722548	ADGGAEY*ATYQTK	0.508	CD46 antigen, complement regulatory protein isoform 4 precursor	1	140.57	57.75
62	CD46 iso4	P15529-4	§354	2	Nomo-1	1	3.616	NP_722548	ADGGAEY*ATYQTK	0.422	CD46 antigen, complement regulatory protein isoform 4 precursor	0.9999	97.41	45.71
63	RPS3a	P61247	§256	2	MV (4;11)	1	2.856	NP_000997	ADGY*EPPVQESV	0.33	ribosomal protein S3a	0.9986	97.97	99.42
64	RPS3a	P61247	§256	2	KY821	1	2.904	NP_000997	ADGY*EPPVQESV	0.333	ribosomal protein S3a	0.9933	69.17	81.57
65	RPSA; RPSAP12	P08865, XP_370697	§139; §139	3	RS(4;11)	1	5.498	NP_001012321	ADHQPLTEAS(Y*)VNLPTIALCNTDSPLR	0.332	ribosomal protein SA	1	184.07	6.59
66	RPSA; RPSAP12	P08865, XP_370697	§139; §139	3	Reh	2	4.485	NP_001012321	ADHQPLTEAS(Y*)VNLPTIALCNTDSPLR	0.208	ribosomal protein SA	0.9943	109.39	5.29
67	RPSA; RPSAP12	P08865, XP_370697	138; 138	3	KY821	1	5.969	NP_001012321	ADHQPLTEA(S*)YVNLPTIALCNTDSPLR	0.264	ribosomal protein SA	0.9998	170.03	6.97
68	RPSA; RPSAP12	P08865, XP_370697	§139; §139	3	Molm14	1	5.618	NP_001012321	ADHQPLTEAS(Y*)VNLPTIALCNTDSPLR	0.373	ribosomal protein SA	1	122.11	0
69	RPSA; RPSAP12	P08865, XP_370697	§139; §139	3	ML-1	1	5.554	NP_001012321	ADHQPLTEAS(Y*)VNLPTIALCNTDSPLR	0.334	ribosomal protein SA	1	160.17	0
70	RPSA; RPSAP12	P08865, XP_370697	§139; §139	3	Nomo-1	1	3.833	NP_001012321	ADHQPLTEASY*VNLPTIALCNTDSPLR	0.152	ribosomal protein SA	0.9529	84.72	13.27
71	RPSA; RPSAP12	P08865, XP_370697	138; 138	3	KY821	2	4.929	NP_001012321	ADHQPLTEA(S*)YVNLPTIALCNTDSPLR	0.362	ribosomal protein SA	0.9998	105	6.36
72	RPSA; RPSAP12	P08865, XP_370697	138; 138	3	Molm14	2	5.166	NP_001012321	ADHQPLTEA(S*)YVNLPTIALCNTDSPLR	0.315	ribosomal protein SA	0.9999	149.87	7.71
73	RPSA; RPSAP12	P08865, XP_370697	135; 135	3	MV (4;11)	2	5.140	NP_001012321	ADHQPL(T*)EASYVNLPTIALCNTDSPLR	0.344	ribosomal protein SA	0.9998	134.99	5.51
74	RPSA; RPSAP12	P08865, XP_370697	135; 135	3	MV (4;11)	1	4.068	NP_001012321	ADHQPL(T*)EASYVNLPTIALCNTDSPLR	0.268	ribosomal protein SA	0.9616	81.28	5.97
75	RPSA; RPSAP12	P08865, XP_370697	138; 138	3	Reh	1	4.923	NP_001012321	ADHQPLTEA(S*)YVNLPTIALCNTDSPLR	0.209	ribosomal protein SA	0.9978	131.95	8.63
76	RPSA; RPSAP12	P08865, XP_370697	138; 138	3	RS(4;11)	2	5.661	NP_001012321	ADHQPLTEA(S*)YVNLPTIALCNTDSPLR	0.353	ribosomal protein SA	1	138.21	8.63
77	LST1	O00453	§88	2	P6	1	4.063	NP_995310	ADY*ACIAENKPT	0.337	leukocyte specific transcript 1 isoform 3	0.9999	166.57	221.83
78	LST1	O00453	§88	2	Me-F2	1	3.165	NP_995310	ADY*ACIAENKPT	0.279	leukocyte specific transcript 1 isoform 3	0.991	85.63	102.68
79	LST1	O00453	§88	2	P6	1	4.286	NP_995310	ADY*ACIAENKPT	0.246	leukocyte specific transcript 1 isoform 3	0.9981	146.83	177.2
80	LST1	O00453	§88	2	ML-1	1	3.683	NP_995310	ADY*ACIAENKPT	0.322	leukocyte specific transcript 1 isoform 3	0.9997	142.22	174.24
81	LST1	O00453	§88	2	Nomo-1	1	3.901	NP_995310	ADY*ACIAENKPT	0.3	leukocyte specific transcript 1 isoform 3	0.9986	129.45	154.51
82	LST1	O00453	§88	2	Nomo-1	1	3.956	NP_995310	ADY*ACIAENKPT	0.218	leukocyte specific transcript 1 isoform 3	0.999	135.33	177.2
83	LST1	O00453	§88	2	Molm14	1	3.698	NP_995310	ADY*ACIAENKPT	0.276	leukocyte specific transcript 1 isoform 3	0.9994	138.01	177.2
84	LST1	O00453	§88	2	Nomo-1	1	3.808	NP_995310	ADY*ACIAENKPT	0.269	leukocyte specific transcript 1 isoform 3	0.9981	112.23	137.83
85	LST1	O00453	§88	2	Molm14	1	4.133	NP_995310	ADY*ACIAENKPT	0.282	leukocyte specific transcript 1 isoform 3	0.9987	138.88	198.74
86	PRG2	Q6T4P5	619	2	OCI/AML3	1	2.668	NP_079164	AEADGGY*ELGDLAR	0.261	plasticity-related protein 2	0.9839	83.47	1000
87	TFIIF	P13984	§124	3	SEM	1	3.472	NP_004119	AECRPAASENY*MR	0.265	general transcription factor IIF, polypeptide 2, 30kDa	0.999	99.84	33.63
88	Lyn; Lyn iso2	P07948, P07948-2	§508; §487	3	P2	1	3.320	NP_001104567	AEERPTFDYLQSVLDDFYTATEGQY*QQQP	0.195	Lyn	0.9407	38.81	22.31
89	Lyn; Lyn iso2	P07948, P07948-2	§508; §487	3	P1	1	5.034	NP_001104567	AEERPTFDYLQSVLDDFYTATEGQY*QQQP	0.451	Lyn	1	87.16	35.78
90	Lyn; Lyn iso2	P07948, P07948-2	§508; §487	3	MV (4;11)	1	4.252	NP_001104567	AEERPTFDYLQSVLDDFYTATEGQY*QQQP	0.285	Lyn	0.9988	91.5	47.81
91	Lyn; Lyn iso2	P07948, P07948-2	§508; §487	3	Me-F2	1	5.278	NP_001104567	AEERPTFDYLQSVLDDFYTATEGQY*QQQP	0.361	Lyn	0.9999	139.8	26.4
92	Lyn; Lyn iso2	P07948, P07948-2	§508; §487	3	Me-F2	1	5.691	NP_001104567	AEERPTFDYLQSVLDDFYTATEGQY*QQQP	0.414	Lyn	1	126.16	33.45
93	Lyn; Lyn iso2	P07948, P07948-2	§508; §487	3	ML-1	1	5.573	NP_001104567	AEERPTFDYLQSVLDDFYTATEGQY*QQQP	0.374	Lyn	1	104.92	36.27
94	Lyn; Lyn iso2	P07948, P07948-2	§508; §487	3	Nomo-1	1	5.922	NP_001104567	AEERPTFDYLQSVLDDFYTATEGQY*QQQP	0.429	Lyn	1	129.11	33.45
95	Lyn; Lyn iso2	P07948, P07948-2	§508; §487	3	SEM	1	4.306	NP_001104567	AEERPTFDYLQSVLDDFYTATEGQY*QQQP	0.234	Lyn	0.9975	77.66	27.05
96	Lyn; Lyn iso2	P07948, P07948-2	§508; §487	3	Nomo-1	1	4.196	NP_001104567	AEERPTFDYLQSVLDDFYTATEGQY*QQQP	0.167	Lyn	0.9308	116.28	22.08
97	Lyn; Lyn iso2	P07948, P07948-2	§508; §487	3	Nomo-1	1	4.966	NP_001104567	AEERPTFDYLQSVLDDFYTATEGQY*QQQP	0.253	Lyn	0.9994	72.44	29.02
98	PAG	Q9NWQ8	§227	2	Nomo-1	1	2.806	NP_060910	AEFAEY*ASVDR	0.298	phosphoprotein associated with glycosphingolipid microdomains 1	0.9876	144.96	48.87
99	PAG	Q9NWQ8	§227	2	Nomo-1	1	3.187	NP_060910	AEFAEY*ASVDR	0.275	phosphoprotein associated with glycosphingolipid microdomains 1	0.9986	132.53	57.75
100	PAG	Q9NWQ8	§227	2	ML-1	1	3.396	NP_060910	AEFAEY*ASVDR	0.206	phosphoprotein associated with glycosphingolipid microdomains 1	0.997	148.61	52.75
101	PAG	Q9NWQ8	§227	2	Molm14	1	3.084	NP_060910	AEFAEY*ASVDR	0.352	phosphoprotein associated with glycosphingolipid microdomains 1	0.9996	149.63	52.75
102	PAG	Q9NWQ8	§227	2	Molm14	1	3.033	NP_060910	AEFAEY*ASVDR	0.292	phosphoprotein associated with glycosphingolipid microdomains 1	0.9985	143.75	37.41
103	PAG	Q9NWQ8	§227	2	Molm14	1	2.555	NP_060910	AEFAEY*ASVDR	0.137	phosphoprotein associated with glycosphingolipid microdomains 1	0.9053	71.17	24.75
104	PAG	Q9NWQ8	§227	2	Molm14	1	2.680	NP_060910	AEFAEY*ASVDR	0.355	phosphoprotein associated with glycosphingolipid microdomains 1	0.9988	114.71	52.75
105	PAG	Q9NWQ8	§227	2	ML-1	1	2.848	NP_060910	AEFAEY*ASVDR	0.349	phosphoprotein associated with glycosphingolipid microdomains 1	0.9971	121.06	30.83
106	PAG	Q9NWQ8	§227	2	Reh	1	3.774	NP_060910	AEFAEY*ASVDR	0.327	phosphoprotein associated with glycosphingolipid microdomains 1	0.9994	161.49	64.79
107	PAG	Q9NWQ8	§227	2	Reh	1	3.554	NP_060910	AEFAEY*ASVDR	0.209	phosphoprotein associated with glycosphingolipid microdomains 1	0.998	142.15	42.65
108	PAG	Q9NWQ8	§227	2	Reh	1	3.706	NP_060910	AEFAEY*ASVDR	0.311	phosphoprotein associated with glycosphingolipid microdomains 1	0.9998	167.91	64.79
109	PAG	Q9NWQ8	§227	2	Reh	1	2.589	NP_060910	AEFAEY*ASVDR	0.338	phosphoprotein associated with glycosphingolipid microdomains 1	0.9979	97.73	57.75
110	PAG	Q9NWQ8	§227	2	RS(4;11)	1	3.239	NP_060910	AEFAEY*ASVDR	0.379	phosphoprotein associated with glycosphingolipid microdomains 1	0.9998	97.46	28.5
111	PAG	Q9NWQ8	§227	2	RS(4;11)	1	3.123	NP_060910	AEFAEY*ASVDR	0.298	phosphoprotein associated with glycosphingolipid microdomains 1	0.9944	141.46	57.75
112	PAG	Q9NWQ8	§227	2	Molm14	1	2.675	NP_060910	AEFAEY*ASVDR	0.248	phosphoprotein associated with glycosphingolipid microdomains 1	0.9914	54.36	14.23
113	PAG	Q9NWQ8	§227	2	Molm14	1	2.623	NP_060910	AEFAEY*ASVDR	0.319	phosphoprotein associated with glycosphingolipid microdomains 1	0.9974	114.17	33.7
114	PAG	Q9NWQ8	§227	2	MV (4;11)	1	2.634	NP_060910	AEFAEY*ASVDR	0.394	phosphoprotein associated with glycosphingolipid microdomains 1	0.9852	86.02	21.3
115	PAG	Q9NWQ8	§227	2	MV (4;11)	1	2.937	NP_060910	AEFAEY*ASVDR	0.356	phosphoprotein associated with glycosphingolipid microdomains 1	0.9994	106.4	57.75
116	PAG	Q9NWQ8	§227	2	OCI/AML3	1	2.896	NP_060910	AEFAEY*ASVDR	0.229	phosphoprotein associated with glycosphingolipid microdomains 1	0.9934	121.36	57.75
117	PAG	Q9NWQ8	§227	2	OCI/AML3	1	3.707	NP_060910	AEFAEY*ASVDR	0.288	phosphoprotein associated with glycosphingolipid microdomains 1	0.9996	173.04	64.79
118	PAG	Q9NWQ8	§227	2	OCI/AML3	1	3.248	NP_060910	AEFAEY*ASVDR	0.26	phosphoprotein associated with glycosphingolipid microdomains 1	0.9917	125.72	37.41
119	PAG	Q9NWQ8	§227	2	OCI/AML3	1	3.321	NP_060910	AEFAEY*ASVDR	0.307	phosphoprotein associated with glycosphingolipid microdomains 1	0.997	105.67	37.41
120	PAG	Q9NWQ8	§227	2	OCI/AML3	1	3.502	NP_060910	AEFAEY*ASVDR	0.344	phosphoprotein associated with glycosphingolipid microdomains 1	0.9993	145.5	64.79
121	PAG	Q9NWQ8	§227	2	KY821	1	3.650	NP_060910	AEFAEY*ASVDR	0.32	phosphoprotein associated with glycosphingolipid microdomains 1	0.9998	154.47	42.65
122	PAG	Q9NWQ8	§227	2	P5	1	3.522	NP_060910	AEFAEY*ASVDR	0.329	phosphoprotein associated with glycosphingolipid microdomains 1	0.9991	144.23	42.65
123	PAG	Q9NWQ8	§227	2	MV (4;11)	1	3.011	NP_060910	AEFAEY*ASVDR	0.194	phosphoprotein associated with glycosphingolipid microdomains 1	0.9278	149.11	42.65
124	PAG	Q9NWQ8	§227	2	MV (4;11)	1	2.805	NP_060910	AEFAEY*ASVDR	0.142	phosphoprotein associated with glycosphingolipid microdomains 1	0.9569	82.18	42.65
125	PAG	Q9NWQ8	§227	2	Me-F2	1	2.324	NP_060910	AEFAEY*ASVDR	0.341	phosphoprotein associated with glycosphingolipid microdomains 1	0.9649	74.99	26.53
126	PAG	Q9NWQ8	§227	2	Me-F2	1	3.753	NP_060910	AEFAEY*ASVDR	0.157	phosphoprotein associated with glycosphingolipid microdomains 1	0.9965	156.65	37.41
127	PAG	Q9NWQ8	§227	2	Me-F2	1	4.078	NP_060910	AEFAEY*ASVDR	0.295	phosphoprotein associated with glycosphingolipid microdomains 1	0.9998	146.44	42.65
128	PAG	Q9NWQ8	§227	2	Me-F2	1	2.733	NP_060910	AEFAEY*ASVDR	0.239	phosphoprotein associated with glycosphingolipid microdomains 1	0.9914	89.68	38.66
129	PAG	Q9NWQ8	§227	2	Me-F2	1	2.841	NP_060910	AEFAEY*ASVDR	0.304	phosphoprotein associated with glycosphingolipid microdomains 1	0.9516	128.02	57.75
130	PAG	Q9NWQ8	§227	2	Me-F2	1	3.648	NP_060910	AEFAEY*ASVDR	0.191	phosphoprotein associated with glycosphingolipid microdomains 1	0.992	150.38	42.65
131	cortactin; cortactin iso2	Q14247, Q96H99	§446; §409	3	Me-F2	1	5.022	NP_005222	AELSYRGPVSGTEPEPV(Y*)SM#EAADYR	0.409	cortactin isoform a	1	106.02	0
132	Arp3	P61158	§109	3	P6	6	3.986	NP_005712	AEPEDHY*FLLTEPPLNTPENR	0.218	ARP3 actin-related protein 3 homolog	0.9891	57.76	45.75
133	CKAP2L	Q8IYA6	659	2	SEM	1	2.212	NP_689728	AEQHNY*PGIK	0.291	cytoskeleton associated protein 2-like	0.9864	75.78	1000
134	SFRS3	P84103	§32	2	Marimo	1	2.518	NP_003008	AFGY*YGPLR	0.209	splicing factor, arginine/serine-rich 3	0.9423	122.03	38.42
135	SFRS7 iso4; SFRS7	A6NNE8, Q16629	33; 33	2	Marimo	1	2.217	NP_001026854	AFSY*YGPLR	0.334	splicing factor, arginine/serine-rich 7	0.9953	93.58	16.22
136	WASP	P42768	§291	3	MV (4;11)	1	5.680	NP_000368	AGISEAQLTDAETSKLIY*DFIEDQGGLEAVR	0.402	Wiskott-Aldrich syndrome protein	1	175.53	41.93
137	WASP	P42768	§291	3	Molm14	1	5.302	NP_000368	AGISEAQLTDAETSKLIY*DFIEDQGGLEAVR	0.357	Wiskott-Aldrich syndrome protein	0.9998	192.82	45.75
138	WASP	P42768	§291	3	Me-F2	1	5.380	NP_000368	AGISEAQLTDAETSKLIY*DFIEDQGGLEAVR	0.309	Wiskott-Aldrich syndrome protein	0.999	134.16	17.36
139	WASP	P42768	§291	3	SEM	1	5.150	NP_000368	AGISEAQLTDAETSKLIY*DFIEDQGGLEAVR	0.386	Wiskott-Aldrich syndrome protein	1	179.7	53.75
140	WASP	P42768	§291	3	MV (4;11)	1	5.245	NP_000368	AGISEAQLTDAETSKLIY*DFIEDQGGLEAVR	0.293	Wiskott-Aldrich syndrome protein	0.9989	174.13	28.73
141	WASP	P42768	§291	3	OCI/AML3	1	5.475	NP_000368	AGISEAQLTDAETSKLIY*DFIEDQGGLEAVR	0.395	Wiskott-Aldrich syndrome protein	1	179.02	37.68
142	WASP	P42768	§291	3	P4	1	5.075	NP_000368	AGISEAQLTDAETSKLIY*DFIEDQGGLEAVR	0.354	Wiskott-Aldrich syndrome protein	0.9995	169.61	20.81
143	WASP	P42768	§291	3	Marimo	1	5.783	NP_000368	AGISEAQLTDAETSKLIY*DFIEDQGGLEAVR	0.328	Wiskott-Aldrich syndrome protein	0.9998	217.19	37.68
144	WASP	P42768	§291	3	Molm14	1	5.333	NP_000368	AGISEAQLTDAETSKLIY*DFIEDQGGLEAVR	0.322	Wiskott-Aldrich syndrome protein	0.9992	200.71	36.47
145	WASP	P42768	§291	3	SEM	1	5.288	NP_000368	AGISEAQLTDAETSKLIY*DFIEDQGGLEAVR	0.346	Wiskott-Aldrich syndrome protein	0.9998	179.72	39.72
146	WASP	P42768	§291	3	SEM	1	4.689	NP_000368	AGISEAQLTDAETSKLIY*DFIEDQGGLEAVR	0.251	Wiskott-Aldrich syndrome protein	0.9884	111.6	30.93
147	WASP	P42768	§291	3	RS(4;11)	1	4.940	NP_000368	AGISEAQLTDAETSKLIY*DFIEDQGGLEAVR	0.274	Wiskott-Aldrich syndrome protein	0.9955	110.22	40.96
148	WASP	P42768	§291	3	RS(4;11)	1	4.788	NP_000368	AGISEAQLTDAETSKLIY*DFIEDQGGLEAVR	0.26	Wiskott-Aldrich syndrome protein	0.9955	121.74	18.8
149	WASP	P42768	§291	3	SEM	1	4.685	NP_000368	AGISEAQLTDAETSKLIY*DFIEDQGGLEAVRQEMR	0.296	Wiskott-Aldrich syndrome protein	0.9981	154.63	44.12
150	WASP	P42768	§291	3	MV (4;11)	1	4.599	NP_000368	AGISEAQLTDAETSKLIY*DFIEDQGGLEAVRQEMR	0.376	Wiskott-Aldrich syndrome protein	0.9996	92.72	40.56
151	WASP	P42768	§291	3	Me-F2	1	4.768	NP_000368	AGISEAQLTDAETSKLIY*DFIEDQGGLEAVRQEM#R	0.413	Wiskott-Aldrich syndrome protein	1	80.46	14.87
152	SGTA	O43765	158	2	MV (4;11)	8	2.709	NP_003012	AICIDPAY*SK	0.272	small glutamine-rich tetratricopeptide	0.9888	110.85	38.42
153	BCAP	Q6ZUJ8	162	3	SEM	1	3.526	NP_689522	AISEDSGCDSVTDTEPEDEKVV(S*)YSK	0.314	phosphoinositide-3-kinase adaptor protein 1	0.9935	100.67	9.34
154	BCAP	Q6ZUJ8	162	3	SEM	1	4.112	NP_689522	AISEDSGCDSVTDTEPEDEKVV(S*)YSK	0.328	phosphoinositide-3-kinase adaptor protein 1	0.9969	99.97	9.34
155	Dok1	Q99704	§362	3	Me-F2	1	4.127	NP_001372	AKLTDPKEDPIY*DEPEGLAPVPPQGLYDLPREPK	0.274	docking protein 1	0.9227	70.81	39.3
156	DKFZp686K0275	Q8IY95	§213	3	Nomo-1	1	4.404	NP_001093859	AKPEPDILEEEKIY*AYPSNITSETGFR	0.409	transmembrane protein 192	0.9999	123.59	37.25
157	DKFZp686K0275	Q8IY95	§213	3	KY821	1	5.156	NP_001093859	AKPEPDILEEEKIY*AYPSNITSETGFR	0.435	transmembrane protein 192	1	153.9	48.99
158	DKFZp686K0275	Q8IY95	§213	3	Nomo-1	1	4.759	NP_001093859	AKPEPDILEEEKIY*AYPSNITSETGFR	0.468	transmembrane protein 192	1	127.91	31.27
159	DKFZp686K0275	Q8IY95	§213	3	Reh	1	5.213	NP_001093859	AKPEPDILEEEKIY*AYPSNITSETGFR	0.467	transmembrane protein 192	1	166.34	59.3
160	PSD3	Q9NYI0	29	2	SEM	1	2.352	NP_056125	AKY*EFLFGR	0.301	ADP-ribosylation factor guanine nucleotide factor 6 isoform a	0.9205	114.75	1000
161	talin 1	Q9Y490	§70	2	P6	1	2.657	NP_006280	ALDY*YMLR	0.273	talin 1	0.9973	115.37	32.4
162	talin 1	Q9Y490	§70	2	P6	1	2.697	NP_006280	ALDY*YMLR	0.31	talin 1	0.9755	121.02	28.87
163	talin 1	Q9Y490	§70	2	P5	1	2.486	NP_006280	ALDY*YMLR	0.247	talin 1	0.9932	97.2	24.44
164	talin 1	Q9Y490	§70	2	MV (4;11)	1	2.988	NP_006280	ALDY*YMLR	0.304	talin 1	0.9995	137.93	32.4
165	talin 1	Q9Y490	§70	2	RS(4;11)	1	2.498	NP_006280	ALDY*YMLR	0.234	talin 1	0.9909	104.13	32.4
166	talin 1	Q9Y490	§70	2	RS(4;11)	1	2.332	NP_006280	ALDY*YMLR	0.212	talin 1	0.9771	109.36	26.38
167	talin 1	Q9Y490	§70	2	Nomo-1	1	2.431	NP_006280	ALDY*YMLR	0.229	talin 1	0.9884	115.87	28.87
168	talin 1	Q9Y490	§70	2	SEM	1	2.455	NP_006280	ALDY*YM#LR	0.278	talin 1	0.9957	105.12	28.87
169	talin 1	Q9Y490	§70	2	MV (4;11)	1	2.781	NP_006280	ALDY*YM#LR	0.246	talin 1	0.9973	110.77	28.87
170	CLTC	Q00610	§634	2	KY821	1	3.219	NP_004850	ALEHFTDLY*DIKR	0.311	clathrin heavy chain 1	0.999	108.8	64.54
171	CLTC	Q00610	§634	3	Marimo	1	3.452	NP_004850	ALEHFTDLY*DIKR	0.27	clathrin heavy chain 1	0.9991	93.25	67.36
172	CLTC	Q00610	§634	3	KY821	1	3.481	NP_004850	ALEHFTDLY*DIKR	0.269	clathrin heavy chain 1	0.9991	102.41	57.78
173	CLTC	Q00610	§634	3	KY821	1	3.312	NP_004850	ALEHFTDLY*DIKR	0.177	clathrin heavy chain 1	0.9838	93.57	57.71
174	CLTC	Q00610	§634	3	Me-F2	1	3.969	NP_004850	ALEHFTDLY*DIKR	0.396	clathrin heavy chain 1	1	80.86	67.36
175	CLTC	Q00610	§634	3	Molm14	1	3.435	NP_004850	ALEHFTDLY*DIKR	0.329	clathrin heavy chain 1	0.9998	89.16	72.77
176	MYH9	P35579	§754	2	Marimo	1	2.687	NP_002464	ALELDSNLY*R	0.276	myosin, heavy polypeptide 9, non-muscle	0.9962	93.73	34.46
177	MYH9	P35579	§754	2	Marimo	2	2.400	NP_002464	ALELDSNLY*R	0.322	myosin, heavy polypeptide 9, non-muscle	0.9556	87.81	46.32
178	MYH9	P35579	§754	2	Me-F2	1	2.562	NP_002464	ALELDSNLY*R	0.341	myosin, heavy polypeptide 9, non-muscle	0.9941	80.87	34.46
179	MYST4	Q8WYB5, Q8WYB5, Q8WYB5	548, 553, 557	2	P4	4	2.244	NP_036462	ALFDGLS*HIYT(T*)QGQS*R	0.326	MYST histone acetyltransferase (monocytic leukemia) 4	0.9103	26.03	34.46	0	19.61
180	C/EBP-epsilon	Q15744	107	2	Marimo	1	2.289	NP_001796	ALGPGI(Y*)SSPGSYDPR	0.249	CCAAT/enhancer binding protein epsilon	0.9504	53.95	6.47
181	C11orf59	Q6IAA8	§40	2	Reh	1	3.305	NP_060377	ALNGAEPNY*HSLPSAR	0.333	hypothetical protein LOC55004	0.9991	123.66	52.75
182	C11orf59	Q6IAA8	§40	2	Nomo-1	1	3.587	NP_060377	ALNGAEPNY*HSLPSAR	0.395	hypothetical protein LOC55004	0.9998	77.99	57.75
183	C11orf59	Q6IAA8	§40	2	RS(4;11)	1	2.781	NP_060377	ALNGAEPNY*HSLPSAR	0.341	hypothetical protein LOC55004	0.992	69.37	24.84
184	C11orf59	Q6IAA8	§40	2	Molm14	1	3.592	NP_060377	ALNGAEPNY*HSLPSAR	0.351	hypothetical protein LOC55004	0.9997	109.93	52.75
185	C11orf59	Q6IAA8	§40	2	SEM	1	3.635	NP_060377	ALNGAEPNY*HSLPSAR	0.423	hypothetical protein LOC55004	0.9999	119.77	52.75
186	C11orf59	Q6IAA8	§40	2	KY821	1	3.046	NP_060377	ALNGAEPNY*HSLPSAR	0.274	hypothetical protein LOC55004	0.9854	95.76	57.75
187	C11orf59	Q6IAA8	§40	2	Molm14	1	3.248	NP_060377	ALNGAEPNY*HSLPSAR	0.383	hypothetical protein LOC55004	0.9996	72.41	37.41
188	C11orf59	Q6IAA8	§40	2	Reh	1	2.570	NP_060377	ALNGAEPNY*HSLPSAR	0.289	hypothetical protein LOC55004	0.9891	64.83	40.71
189	C11orf59	Q6IAA8	§40	2	P6	2	2.705	NP_060377	ALNGAEPNY*HSLPSAR	0.209	hypothetical protein LOC55004	0.9534	41.67	28.5
190	C11orf59	Q6IAA8	§40	2	P6	1	2.755	NP_060377	ALNGAEPNY*HSLPSAR	0.301	hypothetical protein LOC55004	0.9949	107.56	24.75
191	C11orf59	Q6IAA8	§40	2	SEM	1	3.388	NP_060377	ALNGAEPNY*HSLPSAR	0.329	hypothetical protein LOC55004	0.9974	129.3	57.75
192	C11orf59	Q6IAA8	§40	2	P5	1	3.153	NP_060377	ALNGAEPNY*HSLPSAR	0.249	hypothetical protein LOC55004	0.9573	50.14	22.01
193	C11orf59	Q6IAA8	§40	2	SEM	1	4.002	NP_060377	ALNGAEPNY*HSLPSAR	0.379	hypothetical protein LOC55004	0.9999	150.99	57.75
194	Erbin	Q96RT1	§1042	2	SEM	1	3.116	NP_001006600	ANTAY*HLHQR	0.27	ERBB2 interacting protein isoform 7	0.9977	120.99	51.64
195	Erbin	Q96RT1	§1042	2	SEM	1	2.799	NP_001006600	ANTAY*HLHQR	0.295	ERBB2 interacting protein isoform 7	0.998	129.83	57.75
196	Erbin	Q96RT1	§1042	2	SEM	1	3.163	NP_001006600	ANTAY*HLHQR	0.293	ERBB2 interacting protein isoform 7	0.9957	150.54	42.65
197	RICS	O94820	1401	3	SEM	1	3.745	NP_001136157	ANVTG(Y*)FSPNDHNVVSMPPAADVK	0.336	RICS	0.9908	55.41	12.32
198	RICS	O94820	1401	3	SEM	3	3.939	NP_001136157	ANVTGY*FSPNDHNVVSM#PPAADVK	0.376	RICS	0.9999	51.05	22.7
199	SHIP	Q92835	§915	3	SEM	1	5.709	NP_001017915	APPCSGSSITEIINPNY*MGVGPFGPPMPLHVK	0.429	SH2 containing inositol phosphatase isoform a	1	146.42	46.02
200	SHIP	Q92835	§915	3	MV (4;11)	1	5.683	NP_001017915	APPCSGSSITEIINPNY*MGVGPFGPPMPLHVK	0.39	SH2 containing inositol phosphatase isoform a	1	153.37	57.12
201	SHIP	Q92835	§915	3	SEM	1	4.900	NP_001017915	APPCSGSSITEIINPNY*MGVGPFGPPMPLHVK	0.303	SH2 containing inositol phosphatase isoform a	0.9998	107.34	37.4
202	SHIP	Q92835	§915	3	MV (4;11)	1	5.697	NP_001017915	APPCSGSSITEIINPNY*MGVGPFGPPMPLHVK	0.338	SH2 containing inositol phosphatase isoform a	1	102.79	26.1
203	SHIP	Q92835	§915	3	MV (4;11)	1	5.773	NP_001017915	APPCSGSSITEIINPNY*MGVGPFGPPM#PLHVK	0.492	SH2 containing inositol phosphatase isoform a	1	133.93	36.27
204	SHIP	Q92835	§915	3	SEM	1	4.896	NP_001017915	APPCSGSSITEIINPNY*MGVGPFGPPM#PLHVK	0.475	SH2 containing inositol phosphatase isoform a	1	122.48	40.07
205	SHIP	Q92835	§915	3	SEM	1	5.465	NP_001017915	APPCSGSSITEIINPNY*MGVGPFGPPM#PLHVK	0.501	SH2 containing inositol phosphatase isoform a	1	130.99	22.98
206	SHIP	Q92835	§915	3	MV (4;11)	1	4.579	NP_001017915	APPCSGSSITEIINPNY*MGVGPFGPPM#PLHVK	0.35	SH2 containing inositol phosphatase isoform a	0.9999	91.71	28.39
207	SHIP	Q92835	§915	3	SEM	1	6.146	NP_001017915	APPCSGSSITEIINPNY*MGVGPFGPPM#PLHVK	0.446	SH2 containing inositol phosphatase isoform a	1	137.37	61.36
208	SHIP	Q92835	§915	3	SEM	1	3.935	NP_001017915	APPCSGSSITEIINPNY*M#GVGPFGPPMPLHVK	0.238	SH2 containing inositol phosphatase isoform a	0.9848	97.41	46.73
209	SHIP	Q92835	§915	3	SEM	1	5.644	NP_001017915	APPCSGSSITEIINPNY*M#GVGPFGPPM#PLHVK	0.538	SH2 containing inositol phosphatase isoform a	1	131.54	40.07
210	SHIP	Q92835	§915	3	MV (4;11)	1	4.925	NP_001017915	APPCSGSSITEIINPNY*M#GVGPFGPPM#PLHVK	0.41	SH2 containing inositol phosphatase isoform a	1	92.61	26.2
211	SHIP	Q92835	§915	3	SEM	1	4.399	NP_001017915	APPCSGSSITEIINPNY*M#GVGPFGPPM#PLHVK	0.371	SH2 containing inositol phosphatase isoform a	0.9999	77.48	26.2
212	IRS-2	Q9Y4H2	§823	2	SEM	1	4.359	NP_003740	APYTCGGDSDQY*VLMSSPVGR	0.399	insulin receptor substrate 2	1	116.68	15.18
213	IRS-2	Q9Y4H2	§823	2	MV (4;11)	1	5.618	NP_003740	APYTCGGDSDQY*VLMSSPVGR	0.456	insulin receptor substrate 2	1	180.77	31.87
214	IRS-2	Q9Y4H2	§823	2	KY821	1	5.533	NP_003740	APYTCGGDSDQY*VLMSSPVGR	0.522	insulin receptor substrate 2	1	177.28	20.11
215	IRS-2	Q9Y4H2	§823	2	MV (4;11)	1	4.989	NP_003740	APYTCGGDSDQY*VLMSSPVGR	0.55	insulin receptor substrate 2	1	207.11	37.54
216	IRS-2	Q9Y4H2	§823	3	KY821	1	3.708	NP_003740	APYTCGGDSDQ(Y*)VLMSSPVGR	0.275	insulin receptor substrate 2	0.9944	68.77	2.67
217	IRS-2	Q9Y4H2	§823	2	Marimo	1	4.611	NP_003740	APYTCGGDSDQY*VLM#SSPVGR	0.475	insulin receptor substrate 2	1	128.53	25.95
218	IRS-2	Q9Y4H2	§823	2	KY821	1	5.181	NP_003740	APYTCGGDSDQY*VLM#SSPVGR	0.511	insulin receptor substrate 2	1	197.16	61.06
219	IRS-2	Q9Y4H2	§823	2	KY821	1	5.126	NP_003740	APYTCGGDSDQY*VLM#SSPVGR	0.496	insulin receptor substrate 2	1	167.39	38.72
220	IRS-2	Q9Y4H2	§823	2	MV (4;11)	1	4.934	NP_003740	APYTCGGDSDQY*VLM#SSPVGR	0.486	insulin receptor substrate 2	1	172.5	29.64
221	IRS-2	Q9Y4H2	§823	2	RS(4;11)	1	3.237	NP_003740	APYTCGGDSDQY*VLM#SSPVGR	0.429	insulin receptor substrate 2	0.9991	81.48	20.91
222	IRS-2	Q9Y4H2	§823	3	KY821	1	3.570	NP_003740	APYTCGGDSDQ(Y*)VLM#SSPVGR	0.257	insulin receptor substrate 2	0.997	101.21	8.38
223	IRS-2	Q9Y4H2	§823	3	KY821	1	4.025	NP_003740	APYTCGGDSDQY*VLM#SSPVGR	0.341	insulin receptor substrate 2	0.9999	87.4	28.58
224	IRS-2	Q9Y4H2	§823	3	Reh	1	3.448	NP_003740	APYTCGGDSDQ(Y*)VLM#SSPVGR	0.166	insulin receptor substrate 2	0.9525	74.77	6.78
225	IRS-2	Q9Y4H2	§823	3	KY821	1	3.533	NP_003740	APYTCGGDSDQ(Y*)VLM#SSPVGR	0.283	insulin receptor substrate 2	0.9973	105.51	11.1
226	IRS-2	Q9Y4H2	§823	3	RS(4;11)	5	3.428	NP_003740	APYTCGGDSDQ(Y*)VLM#SSPVGR	0.236	insulin receptor substrate 2	0.9844	69.11	8.38
227	IRS-2	Q9Y4H2	§823	3	MV (4;11)	1	3.594	NP_003740	APYTCGGDSDQ(Y*)VLM#SSPVGR	0.13	insulin receptor substrate 2	0.9136	95.85	8.98
228	IRS-2	Q9Y4H2	§823	3	Marimo	1	3.515	NP_003740	APYTCGGDSDQ(Y*)VLM#SSPVGR	0.34	insulin receptor substrate 2	0.9994	66.33	8.38
230	PIK3C2A	O00443	§73	3	SEM	1	5.219	NP_002636	AQVYNKQDY*DLMVFPESDSQKR	0.291	phosphoinositide-3-kinase, class 2 alpha polypeptide	0.9992	145	28.9
231	IQGAP2	Q13576	769	3	Me-F2	1	5.686	NP_006624	ARDD(Y*)KTLVGSENPPLTVIR	0.422	IQ motif containing GTPase activating protein 2	1	101.94	12.16
232	IQGAP2	Q13576	769	3	Me-F2	1	4.834	NP_006624	ARDDY*KTLVGSENPPLTVIR	0.353	IQ motif containing GTPase activating protein 2	0.9996	112.04	23.64
233	eIF4B	P23588	§211	2	SEM	1	2.975	NP_001408	ARPATDSFDDY*PPR	0.255	eukaryotic translation initiation factor 4B	0.9939	116.86	58.55
234	eIF4B	P23588	§211	2	SEM	1	3.061	NP_001408	ARPATDSFDDY*PPR	0.298	eukaryotic translation initiation factor 4B	0.9515	99.26	40.34
235	eIF4B	P23588	§211	3	SEM	1	3.355	NP_001408	ARPATDSFDDY*PPR	0.258	eukaryotic translation initiation factor 4B	0.9981	112.46	144.55
236	eIF4B	P23588	§211	3	SEM	1	3.703	NP_001408	ARPATDSFDDY*PPR	0.188	eukaryotic translation initiation factor 4B	0.9935	109.61	132.1
237	eIF4B	P23588	§211	3	SEM	1	3.548	NP_001408	ARPATDSFDDY*PPR	0.288	eukaryotic translation initiation factor 4B	0.9978	124.91	133.41
238	SIGLEC12	Q96PQ1	588	3	KY821	1	4.185	NP_201586	ARPQYPQEQEAIGYE(Y*)SEINIPK	0.321	sialic acid binding immunoglobulin-like lectin-like protein 1 isoform b precursor	0.9998	127.38	0
239	SIGLEC12	Q96PQ1	588	3	Nomo-1	1	4.059	NP_201586	ARPQYPQEQEAIGYE(Y*)SEINIPK	0.3	sialic acid binding immunoglobulin-like lectin-like protein 1 isoform b precursor	0.9995	109.72	6.59
240	SIGLEC12	Q96PQ1	588	3	Me-F2	1	5.530	NP_201586	ARPQYPQEQEAIGYEY*SEINIPK	0.47	sialic acid binding immunoglobulin-like lectin-like protein 1 isoform b precursor	1	216.83	21.3
241	PDAP1	Q13442	§19	3	SEM	3	5.607	NP_055706	ARQYT(S*)PEEIDAQLQAEKQK	0.267	PDGFA associated protein 1	0.9986	121.84	4.79
242	PDAP1	Q13442	§19	3	SEM	2	5.372	NP_055706	ARQYT(S*)PEEIDAQLQAEKQK	0.355	PDGFA associated protein 1	0.9999	159.24	7.48
243	PDAP1	Q13442	§19	3	SEM	1	4.988	NP_055706	ARQYT(S*)PEEIDAQLQAEKQK	0.223	PDGFA associated protein 1	0.9896	148.55	3.47
244	SIT	Q9Y3P8	§188	2	SEM	1	3.309	NP_055265	ASFPDQAY*ANSQPAAS	0.455	SHP2-interacting transmembrane adaptor protein	0.9999	89.91	29.02
245	USP6NL	Q92738	812	3	SEM	2	3.676	NP_001073960	ASPAAEDASPSGYPYSGPPPPA(Y*)HYR	0.3	USP6 N-terminal like isoform 2	0.9985	52.5	7.76
246	SHEP1; SHEP1 iso2	Q8N5H7, Q8N5H7-2	§495; §338	3	SEM	2	3.487	NP_001136003	ASPSPSLSSYSDPDSGHY*CQLQPPVR	0.298	SHEP1	0.9978	120.71	20.8
247	TTC28	Q5W189	564	3	Molm14	1	4.140	NP_001138890	ASQASTHGNLAVAY*QALGAHDR	0.225	KIAA1043	0.9968	85.35	48.65
248	Gab2	Q9UQC2	411	3	SEM	2	3.652	NP_036428	ASSCETYEY*PQRGGESAGR	0.335	GRB2-associated binding protein 2 isoform b	0.9975	63.72	20.17
249	IRS-2	Q9Y4H2	740	2	MV (4;11)	1	2.708	NP_003740	ASSPAESSPED(S*)GYMR	0.297	insulin receptor substrate 2	0.9786	58.74	6.59
250	IRS-2	Q9Y4H2	§742	2	Molm14	1	3.227	NP_003740	ASSPAESSPEDSGY*MR	0.265	insulin receptor substrate 2	0.9884	67.61	40.71
251	IRS-2	Q9Y4H2	§742	2	Molm14	1	2.618	NP_003740	ASSPAESSPEDSGY*MR	0.279	insulin receptor substrate 2	0.9432	32.06	22.01
252	IRS-2	Q9Y4H2	§742	2	MV (4;11)	1	3.962	NP_003740	ASSPAESSPEDSGY*MR	0.448	insulin receptor substrate 2	1	109.66	24.84
253	IRS-2	Q9Y4H2	§742	2	KY821	1	3.533	NP_003740	ASSPAESSPEDSGY*MR	0.415	insulin receptor substrate 2	0.9993	116.05	23.34
254	IRS-2	Q9Y4H2	§742	2	MV (4;11)	1	3.478	NP_003740	ASSPAESSPEDSGY*MR	0.414	insulin receptor substrate 2	0.9992	106.85	24.84
255	IRS-2	Q9Y4H2	§742	2	MV (4;11)	1	3.453	NP_003740	ASSPAESSPEDSGY*MR	0.392	insulin receptor substrate 2	0.9988	76.24	43.03
256	IRS-2	Q9Y4H2	§742	2	Me-F2	1	2.986	NP_003740	ASSPAESSPEDSG(Y*)MR	0.359	insulin receptor substrate 2	0.999	82.15	12.2
257	IRS-2	Q9Y4H2	§742	2	MV (4;11)	1	4.082	NP_003740	ASSPAESSPEDSGY*MR	0.392	insulin receptor substrate 2	0.9997	130.94	43.03
258	IRS-2	Q9Y4H2	§742	2	Me-F2	1	3.660	NP_003740	ASSPAESSPEDSGY*MR	0.401	insulin receptor substrate 2	0.9995	90.71	17.01
259	IRS-2	Q9Y4H2	§742	2	Me-F2	1	2.213	NP_003740	ASSPAESSPEDSGY*MR	0.238	insulin receptor substrate 2	0.9233	29.04	13.15
260	IRS-2	Q9Y4H2	§742	2	SEM	1	3.683	NP_003740	ASSPAESSPEDSGY*MR	0.418	insulin receptor substrate 2	0.9997	125.9	24.84
261	IRS-2	Q9Y4H2	§742	2	Molm14	1	3.341	NP_003740	ASSPAESSPEDSGY*MR	0.336	insulin receptor substrate 2	0.9975	108.02	30.83
262	IRS-2	Q9Y4H2	§742	2	Marimo	2	3.332	NP_003740	ASSPAESSPEDSGY*MR	0.418	insulin receptor substrate 2	0.9998	77.9	23.34
263	IRS-2	Q9Y4H2	§742	2	Nomo-1	1	3.702	NP_003740	ASSPAESSPEDSGY*MR	0.337	insulin receptor substrate 2	0.9981	118.51	30.83
264	IRS-2	Q9Y4H2	§742	2	Nomo-1	1	2.920	NP_003740	ASSPAESSPEDSGY*M#R	0.384	insulin receptor substrate 2	0.9992	84.32	26.53
265	IRS-2	Q9Y4H2	§742	2	KY821	2	2.957	NP_003740	ASSPAESSPEDSGY*M#R	0.452	insulin receptor substrate 2	0.9997	75.64	38.66
266	IRS-2	Q9Y4H2	§742	2	MV (4;11)	1	2.562	NP_003740	ASSPAESSPEDSGY*M#R	0.356	insulin receptor substrate 2	0.9838	48.74	26.53
267	IRS-2	Q9Y4H2	740	2	ML-1	1	2.555	NP_003740	ASSPAESSPEDS*GYM#R	0.367	insulin receptor substrate 2	0.9974	54.16	13.27
268	IRS-2	Q9Y4H2	§742	2	P3	1	2.657	NP_003740	ASSPAESSPEDSG(Y*)MR	0.323	insulin receptor substrate 2	0.9848	44.5	7.48
269	IRS-2	Q9Y4H2, Q9Y4H2	§736, §742	2	MV (4;11)	3	2.698	NP_003740	ASSPAESS*PEDSGY*MR	0.327	insulin receptor substrate 2	0.9666	59.19	13.24	13.15
270	IRS-2	Q9Y4H2, Q9Y4H2	§736, §742	2	KY821	5	2.720	NP_003740	ASSPAESS*PEDSGY*MR	0.287	insulin receptor substrate 2	0.9443	47	13.24	26.53
271	IRS-2	Q9Y4H2, Q9Y4H2	§735, §736	2	Nomo-1	5	2.605	NP_003740	ASSPAES*S*PEDSGYM#R	0.324	insulin receptor substrate 2	0.9619	35.42	17.32	24.41
272	IRS-2	Q9Y4H2, Q9Y4H2	§736, §742	2	SEM	2	2.745	NP_003740	ASSPAES(S*)PEDSG(Y*)MR	0.429	insulin receptor substrate 2	0.9992	58.14	11.51	6.59
273	IRS-2	Q9Y4H2, Q9Y4H2, Q9Y4H2	§731, §736, §742	2	Nomo-1	1	2.813	NP_003740	AS(S*)PAES(S*)PEDSGY*MR	0.262	insulin receptor substrate 2	0.9908	67.92	0	10.28	40.71
274	OSBP	P22059	§767	2	Molm14	1	3.792	NP_002547	ATEDGTPYDPY*KALWFER	0.399	oxysterol binding protein	0.9983	105.66	34.46
275	OSBP	P22059	§767	2	Molm14	1	3.846	NP_002547	ATEDGTPYDPY*KALWFER	0.469	oxysterol binding protein	1	95.85	26.79
276	LILRB4	Q8NHJ6	442	3	Molm14	1	4.657	NP_001074907	ATEPPPSQEGASPAEPSV(Y*)ATLAIH	0.337	leukocyte immunoglobulin-like receptor, subfamily B, member 4 isoform 2	0.9999	121.87	12.16
277	LILRB4	Q8NHJ6	442	3	P5	1	4.148	NP_001074907	ATEPPPSQEGASPAEPSV(Y*)ATLAIH	0.224	leukocyte immunoglobulin-like receptor, subfamily B, member 4 isoform 2	0.9958	106.65	6.76
278	IQGAP1	P46940	1526	2	SEM	1	3.344	NP_003861	ATFYGEQVDY*YK	0.388	IQ motif containing GTPase activating protein 1	0.9994	121.78	32.4
279	RPS3a	P61247	§256	3	KY821	4	3.378	NP_000997	ATGDETGAKVERADGY*EPPVQESV	0.286	ribosomal protein S3a	0.9637	53.14	14.68
280	PAG	Q9NWQ8	§417	3	Me-F2	2	4.683	NP_060910	ATLGTNGHHGLVPKEND(Y*)ESISDLQQGR	0.25	phosphoprotein associated with glycosphingolipid microdomains 1	0.9831	71.62	6.96
281	PAG	Q9NWQ8	§417	3	OCI/AML3	2	4.705	NP_060910	ATLGTNGHHGLVPKEND(Y*)ESISDLQQGR	0.293	phosphoprotein associated with glycosphingolipid microdomains 1	0.9949	78.34	3.38
282	PAG	Q9NWQ8	419	3	Molm14	1	4.795	NP_060910	ATLGTNGHHGLVPKENDYE(S*)ISDLQQGR	0.346	phosphoprotein associated with glycosphingolipid microdomains 1	0.9996	103.78	5.36
283	PAG	Q9NWQ8	§417	3	OCI/AML3	1	4.326	NP_060910	ATLGTNGHHGLVPKEND(Y*)ESISDLQQGR	0.293	phosphoprotein associated with glycosphingolipid microdomains 1	0.9941	95.28	7.7
284	PAG	Q9NWQ8	§417	3	KY821	1	4.992	NP_060910	ATLGTNGHHGLVPKEND(Y*)ESISDLQQGR	0.305	phosphoprotein associated with glycosphingolipid microdomains 1	0.999	106.6	2.59
285	PAG	Q9NWQ8	419	3	MV (4;11)	1	4.530	NP_060910	ATLGTNGHHGLVPKENDYE(S*)ISDLQQGR	0.344	phosphoprotein associated with glycosphingolipid microdomains 1	0.9975	139.26	10.69
286	PAG	Q9NWQ8	§417	3	P5	1	4.031	NP_060910	ATLGTNGHHGLVPKENDY*ESISDLQQGR	0.247	phosphoprotein associated with glycosphingolipid microdomains 1	0.9682	56.98	16.38
287	PAG	Q9NWQ8	§417	3	Me-F2	1	4.616	NP_060910	ATLGTNGHHGLVPKEND(Y*)ESISDLQQGR	0.44	phosphoprotein associated with glycosphingolipid microdomains 1	1	131.08	8.54
288	PAG	Q9NWQ8	§417	3	RS(4;11)	1	5.420	NP_060910	ATLGTNGHHGLVPKEND(Y*)ESISDLQQGR	0.433	phosphoprotein associated with glycosphingolipid microdomains 1	1	71.97	3.9
289	ARHGAP12	Q8IWW6, Q8IWW6, Q8IWW6	§231, §240, §243	3	Nomo-1	1	3.919	NP_060757	AT(T*)PPNQGRPDS*PVY*ANLQELK	0.322	Rho GTPase activating protein 12	0.9997	116.15	6.9	111.58	125.55
290	ARHGAP12	Q8IWW6, Q8IWW6, Q8IWW6	§231, §240, §243	3	ML-1	1	3.798	NP_060757	AT(T*)PPNQGRPDS*PVY*ANLQELK	0.3	Rho GTPase activating protein 12	0.9993	108.56	0	104.2	121.36
291	ARHGAP12	Q8IWW6, Q8IWW6, Q8IWW6	§231, §240, §243	3	MV (4;11)	2	5.197	NP_060757	AT(T*)PPNQGRPDS*PVY*ANLQELK	0.398	Rho GTPase activating protein 12	1	85.55	10.28	81.73	95.44
292	ARHGAP12	Q8IWW6, Q8IWW6, Q8IWW6	§231, §240, §243	3	Marimo	1	3.402	NP_060757	AT(T*)PPNQGRPDS*PVY*ANLQELK	0.31	Rho GTPase activating protein 12	0.999	56.59	0	81.73	79.23
293	ARHGAP12	Q8IWW6, Q8IWW6, Q8IWW6	§231, §240, §243	3	P3	1	3.718	NP_060757	AT(T*)PPNQGRPDS*PVY*ANLQELK	0.208	Rho GTPase activating protein 12	0.9902	88.84	0	99.23	113.85
294	ARHGAP12	Q8IWW6, Q8IWW6, Q8IWW6	§231, §240, §243	3	OCI/AML3	1	3.965	NP_060757	AT(T*)PPNQGRPDS*PVY*ANLQELK	0.281	Rho GTPase activating protein 12	0.9991	88.29	0	81.73	91.67
295	ARHGAP12	Q8IWW6, Q8IWW6, Q8IWW6	§231, §240, §243	3	Molm14	1	3.820	NP_060757	AT(T*)PPNQGRPDS*PVY*ANLQELK	0.234	Rho GTPase activating protein 12	0.9959	108.24	0	81.2	110.61
296	ARHGAP12	Q8IWW6, Q8IWW6, Q8IWW6	§231, §240, §243	3	MV (4;11)	1	4.653	NP_060757	AT(T*)PPNQGRPDS*PVY*ANLQELK	0.338	Rho GTPase activating protein 12	0.9999	103.81	7.38	65.33	81.2
297	ARHGAP12	Q8IWW6, Q8IWW6, Q8IWW6	§231, §240, §243	3	KY821	1	3.806	NP_060757	AT(T*)PPNQGRPDS*PVY*ANLQELK	0.261	Rho GTPase activating protein 12	0.998	84.27	8.58	67.38	86.03
298	ARHGAP12	Q8IWW6, Q8IWW6, Q8IWW6	§231, §240, §243	3	MV (4;11)	1	3.726	NP_060757	AT(T*)PPNQGRPDS*PVY*ANLQELK	0.28	Rho GTPase activating protein 12	0.9987	75.17	6.9	82.34	93.56
299	ARHGAP12	Q8IWW6, Q8IWW6, Q8IWW6	§231, §240, §243	3	P6	1	3.713	NP_060757	AT(T*)PPNQGRPDS*PVY*ANLQELK	0.205	Rho GTPase activating protein 12	0.9812	69.98	0	65.33	77.44
300	ARHGAP12	Q8IWW6, Q8IWW6, Q8IWW6	§231, §240, §243	3	P5	2	3.529	NP_060757	AT(T*)PPNQGRPDS*PVY*ANLQELK	0.284	Rho GTPase activating protein 12	0.9907	50.68	0	37.69	68.37
301	ARHGAP12	Q8IWW6, Q8IWW6, Q8IWW6	§231, §240, §243	3	Nomo-1	1	3.920	NP_060757	AT(T*)PPNQGRPDS*PVY*ANLQELK	0.268	Rho GTPase activating protein 12	0.9987	89.23	0	103.18	102.62
302	ARHGAP12	Q8IWW6, Q8IWW6, Q8IWW6	§231, §240, §243	3	Molm14	1	3.957	NP_060757	AT(T*)PPNQGRPDS*PVY*ANLQELK	0.227	Rho GTPase activating protein 12	0.996	110.37	0	81.73	104.33
303	ARHGAP12	Q8IWW6, Q8IWW6, Q8IWW6	§231, §240, §243	3	P3	1	4.037	NP_060757	AT(T*)PPNQGRPDS*PVY*ANLQELK	0.294	Rho GTPase activating protein 12	0.9994	69.75	0	58.39	79.23
304	ARHGAP12	Q8IWW6, Q8IWW6, Q8IWW6	§230, §240, §243	3	P4	1	4.117	NP_060757	AT*TPPNQGRPDS*PVY*ANLQELK	0.32	Rho GTPase activating protein 12	0.9998	91.75	16.2	87.81	121.6
305	HIPK1; HIPK2	Q86Z02, Q9H2X6	§352; §361	2	P5	1	3.183	NP_001106710	AVCSTY*LQSR	0.155	HIPK1	0.9904	119.33	20.35
306	HIPK1; HIPK2	Q86Z02, Q9H2X6	§352; §361	2	P5	2	3.211	NP_001106710	AVCSTY*LQSR	0.236	HIPK1	0.997	96.89	16.22
307	HIPK1; HIPK2	Q86Z02, Q9H2X6	§352; §361	2	P5	2	3.142	NP_001106710	AVCSTY*LQSR	0.162	HIPK1	0.9867	119.63	21.51
308	HIPK1; HIPK2	Q86Z02, Q9H2X6	§352; §361	2	P5	1	3.274	NP_001106710	AVCSTY*LQSR	0.141	HIPK1	0.99	125.67	20.35
309	HIPK1; HIPK2	Q86Z02, Q9H2X6	§352; §361	2	P5	1	3.397	NP_001106710	AVCSTY*LQSR	0.186	HIPK1	0.9968	122.41	19.33
310	HIPK1; HIPK2	Q86Z02, Q9H2X6	§352; §361	2	P5	2	3.239	NP_001106710	AVCSTY*LQSR	0.099	HIPK1	0.9659	110.79	16.22
311	HIPK1; HIPK2	Q86Z02, Q9H2X6	§352; §361	2	P5	1	2.881	NP_001106710	AVCSTY*LQSR	0.078	HIPK1	0.9109	125.99	22.85
312	HIPK1; HIPK2	Q86Z02, Q9H2X6	§352; §361	2	P6	3	2.871	NP_001106710	AVCSTY*LQSR	0.218	HIPK1	0.9882	109.27	16.22
313	HIPK1; HIPK2	Q86Z02, Q9H2X6	§352; §361	2	P6	1	3.233	NP_001106710	AVCSTY*LQSR	0.153	HIPK1	0.9912	136.17	24.44
314	HIPK1; HIPK2	Q86Z02, Q9H2X6	§352; §361	2	ML-1	1	3.145	NP_001106710	AVCSTY*LQSR	0.102	HIPK1	0.9067	129.08	21.51
315	HIPK1; HIPK2	Q86Z02, Q9H2X6	§352; §361	2	ML-1	1	2.884	NP_001106710	AVCSTY*LQSR	0.129	HIPK1	0.9641	134.27	18.42
316	HIPK1; HIPK2	Q86Z02, Q9H2X6	§352; §361	2	ML-1	1	3.267	NP_001106710	AVCSTY*LQSR	0.136	HIPK1	0.9888	132.45	20.35
317	HIPK1; HIPK2	Q86Z02, Q9H2X6	§352; §361	2	Marimo	1	3.383	NP_001106710	AVCSTY*LQSR	0.162	HIPK1	0.9727	127.2	20.35
318	HIPK1; HIPK2	Q86Z02, Q9H2X6	§352; §361	2	Marimo	1	3.339	NP_001106710	AVCSTY*LQSR	0.148	HIPK1	0.9925	126.65	16.22
319	HIPK1; HIPK2	Q86Z02, Q9H2X6	§352; §361	2	Marimo	1	3.161	NP_001106710	AVCSTY*LQSR	0.092	HIPK1	0.9669	134.47	21.51
320	HIPK1; HIPK2	Q86Z02, Q9H2X6	§352; §361	2	Marimo	1	3.345	NP_001106710	AVCSTY*LQSR	0.123	HIPK1	0.9882	138.07	22.85
321	HIPK1; HIPK2	Q86Z02, Q9H2X6	§352; §361	2	Marimo	1	3.144	NP_001106710	AVCSTY*LQSR	0.122	HIPK1	0.9803	116.01	22.85
322	HIPK1; HIPK2	Q86Z02, Q9H2X6	§352; §361	2	Marimo	1	3.334	NP_001106710	AVCSTY*LQSR	0.114	HIPK1	0.9856	133.18	21.51
323	HIPK1; HIPK2	Q86Z02, Q9H2X6	§352; §361	2	Marimo	1	2.548	NP_001106710	AVCSTY*LQSR	0.162	HIPK1	0.9501	114.83	16.22
324	HIPK1; HIPK2	Q86Z02, Q9H2X6	§352; §361	2	Marimo	1	3.424	NP_001106710	AVCSTY*LQSR	0.116	HIPK1	0.9887	143.94	24.44
325	HIPK1; HIPK2	Q86Z02, Q9H2X6	§352; §361	2	Marimo	1	3.439	NP_001106710	AVCSTY*LQSR	0.132	HIPK1	0.992	134.01	22.85
326	HIPK1; HIPK2	Q86Z02, Q9H2X6	§352; §361	2	Molm14	1	3.113	NP_001106710	AVCSTY*LQSR	0.147	HIPK1	0.9866	125.19	22.85
327	HIPK1; HIPK2	Q86Z02, Q9H2X6	§352; §361	2	Molm14	1	3.281	NP_001106710	AVCSTY*LQSR	0.161	HIPK1	0.9932	118.03	19.33
328	HIPK1; HIPK2	Q86Z02, Q9H2X6	§352; §361	2	Molm14	1	3.236	NP_001106710	AVCSTY*LQSR	0.117	HIPK1	0.9828	122.41	19.33
329	HIPK1; HIPK2	Q86Z02, Q9H2X6	§352; §361	2	SEM	1	3.148	NP_001106710	AVCSTY*LQSR	0.121	HIPK1	0.9801	120.56	19.33
330	HIPK1; HIPK2	Q86Z02, Q9H2X6	§352; §361	2	SEM	3	3.060	NP_001106710	AVCSTY*LQSR	0.164	HIPK1	0.9035	114.35	20.35
331	HIPK1; HIPK2	Q86Z02, Q9H2X6	§352; §361	2	SEM	2	3.277	NP_001106710	AVCSTY*LQSR	0.142	HIPK1	0.9861	120.37	20.35
332	HIPK1; HIPK2	Q86Z02, Q9H2X6	§352; §361	2	ML-1	1	3.204	NP_001106710	AVCSTY*LQSR	0.103	HIPK1	0.9758	127.13	19.33
333	HIPK1; HIPK2	Q86Z02, Q9H2X6	§352; §361	2	ML-1	1	3.312	NP_001106710	AVCSTY*LQSR	0.122	HIPK1	0.987	121.18	20.35
334	HIPK1; HIPK2	Q86Z02, Q9H2X6	§352; §361	2	ML-1	1	3.262	NP_001106710	AVCSTY*LQSR	0.126	HIPK1	0.9863	140.18	24.44
335	HIPK1; HIPK2	Q86Z02, Q9H2X6	§352; §361	2	P6	1	3.130	NP_001106710	AVCSTY*LQSR	0.128	HIPK1	0.9817	116.88	18.42
336	HIPK1; HIPK2	Q86Z02, Q9H2X6	§352; §361	2	SEM	1	3.202	NP_001106710	AVCSTY*LQSR	0.143	HIPK1	0.9885	129.2	20.35
337	HIPK1; HIPK2	Q86Z02, Q9H2X6	§352; §361	2	Me-F2	1	3.072	NP_001106710	AVCSTY*LQSR	0.133	HIPK1	0.9807	126.65	21.51
338	HIPK1; HIPK2	Q86Z02, Q9H2X6	§352; §361	2	Me-F2	1	3.143	NP_001106710	AVCSTY*LQSR	0.115	HIPK1	0.9775	119.87	19.33
339	HIPK1; HIPK2	Q86Z02, Q9H2X6	§352; §361	2	Me-F2	2	2.656	NP_001106710	AVCSTY*LQSR	0.207	HIPK1	0.9782	74.22	16.22
340	HIPK1; HIPK2	Q86Z02, Q9H2X6	§352; §361	2	Me-F2	1	3.378	NP_001106710	AVCSTY*LQSR	0.132	HIPK1	0.9908	142.31	22.85
341	HIPK1; HIPK2	Q86Z02, Q9H2X6	§352; §361	2	Me-F2	1	2.982	NP_001106710	AVCSTY*LQSR	0.139	HIPK1	0.9243	121.43	19.33
342	HIPK1; HIPK2	Q86Z02, Q9H2X6	§352; §361	2	Me-F2	1	3.252	NP_001106710	AVCSTY*LQSR	0.121	HIPK1	0.9846	132.51	21.51
343	HIPK1; HIPK2	Q86Z02, Q9H2X6	§352; §361	2	Me-F2	1	3.416	NP_001106710	AVCSTY*LQSR	0.125	HIPK1	0.9904	142.31	22.85
344	HIPK1; HIPK2	Q86Z02, Q9H2X6	§352; §361	2	Me-F2	1	2.870	NP_001106710	AVCSTY*LQSR	0.176	HIPK1	0.9248	98.1	21.51
345	HIPK1; HIPK2	Q86Z02, Q9H2X6	§352; §361	2	MV (4;11)	1	3.316	NP_001106710	AVCSTY*LQSR	0.153	HIPK1	0.9928	126.65	21.51
346	HIPK1; HIPK2	Q86Z02, Q9H2X6	§352; §361	2	MV (4;11)	1	3.321	NP_001106710	AVCSTY*LQSR	0.16	HIPK1	0.9937	128.44	20.35
347	HIPK1; HIPK2	Q86Z02, Q9H2X6	§352; §361	2	MV (4;11)	1	3.415	NP_001106710	AVCSTY*LQSR	0.114	HIPK1	0.9881	137.27	22.85
348	HIPK1; HIPK2	Q86Z02, Q9H2X6	§352; §361	2	MV (4;11)	1	2.862	NP_001106710	AVCST(Y*)LQSR	0.151	HIPK1	0.9183	80.36	8.58
349	HIPK1; HIPK2	Q86Z02, Q9H2X6	§352; §361	2	MV (4;11)	1	3.361	NP_001106710	AVCSTY*LQSR	0.117	HIPK1	0.9873	138.22	21.51
350	HIPK1; HIPK2	Q86Z02, Q9H2X6	§352; §361	2	MV (4;11)	1	2.680	NP_001106710	AVCSTY*LQSR	0.178	HIPK1	0.975	85.31	16.22
351	HIPK1; HIPK2	Q86Z02, Q9H2X6	§352; §361	2	MV (4;11)	1	3.281	NP_001106710	AVCSTY*LQSR	0.132	HIPK1	0.9884	137.27	22.85
352	HIPK1; HIPK2	Q86Z02, Q9H2X6	§352; §361	2	MV (4;11)	1	3.383	NP_001106710	AVCSTY*LQSR	0.123	HIPK1	0.9892	140.46	21.51
353	HIPK1; HIPK2	Q86Z02, Q9H2X6	§352; §361	2	KY821	1	3.161	NP_001106710	AVCSTY*LQSR	0.156	HIPK1	0.99	111.67	20.35
354	HIPK1; HIPK2	Q86Z02, Q9H2X6	§352; §361	2	KY821	1	3.296	NP_001106710	AVCSTY*LQSR	0.162	HIPK1	0.9936	118.82	20.35
355	HIPK1; HIPK2	Q86Z02, Q9H2X6	§352; §361	2	Nomo-1	1	2.942	NP_001106710	AVCSTY*LQSR	0.153	HIPK1	0.9813	129.86	19.33
356	HIPK1; HIPK2	Q86Z02, Q9H2X6	§352; §361	2	Nomo-1	1	3.346	NP_001106710	AVCSTY*LQSR	0.117	HIPK1	0.9868	131.16	20.35
357	HIPK1; HIPK2	Q86Z02, Q9H2X6	§352; §361	2	Nomo-1	1	3.154	NP_001106710	AVCSTY*LQSR	0.105	HIPK1	0.9736	135.98	22.85
358	HIPK1; HIPK2	Q86Z02, Q9H2X6	§352; §361	2	P1	2	3.256	NP_001106710	AVCSTY*LQSR	0.144	HIPK1	0.9859	122.1	20.35
359	HIPK1; HIPK2	Q86Z02, Q9H2X6	§352; §361	2	P1	2	2.907	NP_001106710	AVCSTY*LQSR	0.144	HIPK1	0.9653	107.46	18.42
360	HIPK1; HIPK2	Q86Z02, Q9H2X6	§352; §361	2	P1	1	3.044	NP_001106710	AVCSTY*LQSR	0.122	HIPK1	0.9745	125.89	16.22
361	HIPK1; HIPK2	Q86Z02, Q9H2X6	§352; §361	2	P2	2	2.926	NP_001106710	AVCSTY*LQSR	0.274	HIPK1	0.9971	67.8	16.22
362	HIPK1; HIPK2	Q86Z02, Q9H2X6	§352; §361	2	P2	2	2.612	NP_001106710	AVCSTY*LQSR	0.197	HIPK1	0.9699	84.1	16.22
363	HIPK1; HIPK2	Q86Z02, Q9H2X6	§352; §361	2	P3	1	3.351	NP_001106710	AVCSTY*LQSR	0.166	HIPK1	0.9948	126.47	20.35
364	HIPK1; HIPK2	Q86Z02, Q9H2X6	§352; §361	2	P3	2	3.071	NP_001106710	AVCSTY*LQSR	0.146	HIPK1	0.9284	109.87	16.22
365	HIPK1; HIPK2	Q86Z02, Q9H2X6	§352; §361	2	P3	1	3.229	NP_001106710	AVCSTY*LQSR	0.164	HIPK1	0.9928	121.19	19.33
366	HIPK1; HIPK2	Q86Z02, Q9H2X6	§352; §361	2	P3	1	3.075	NP_001106710	AVCSTY*LQSR	0.15	HIPK1	0.9861	114.17	16.22
367	HIPK1; HIPK2	Q86Z02, Q9H2X6	§352; §361	2	P4	1	2.510	NP_001106710	AVCSTY*LQSR	0.131	HIPK1	0.9033	97.87	19.33
368	HIPK1; HIPK2	Q86Z02, Q9H2X6	§352; §361	2	P4	1	2.956	NP_001106710	AVCSTY*LQSR	0.15	HIPK1	0.9809	114.72	16.22
369	HIPK1; HIPK2	Q86Z02, Q9H2X6	§352; §361	2	P4	1	3.253	NP_001106710	AVCSTY*LQSR	0.222	HIPK1	0.9977	117.33	16.22
370	HIPK1; HIPK2	Q86Z02, Q9H2X6	§352; §361	2	P4	1	3.225	NP_001106710	AVCSTY*LQSR	0.137	HIPK1	0.9878	118.81	21.51
371	HIPK1; HIPK2	Q86Z02, Q9H2X6	§352; §361	2	P4	2	2.776	NP_001106710	AVCSTY*LQSR	0.114	HIPK1	0.9143	108.25	16.22
372	HIPK1; HIPK2	Q86Z02, Q9H2X6	§352; §361	2	P4	1	3.065	NP_001106710	AVCSTY*LQSR	0.154	HIPK1	0.9867	104.17	19.33
373	HIPK1; HIPK2	Q86Z02, Q9H2X6	§352; §361	2	P4	1	3.195	NP_001106710	AVCSTY*LQSR	0.151	HIPK1	0.9899	124.5	18.42
374	HIPK1; HIPK2	Q86Z02, Q9H2X6	§352; §361	2	Molm14	1	3.376	NP_001106710	AVCSTY*LQSR	0.124	HIPK1	0.9891	136.56	21.51
375	HIPK1; HIPK2	Q86Z02, Q9H2X6	§352; §361	2	Molm14	1	3.136	NP_001106710	AVCSTY*LQSR	0.122	HIPK1	0.9799	116.04	21.51
376	HIPK1; HIPK2	Q86Z02, Q9H2X6	§352; §361	2	Molm14	1	3.479	NP_001106710	AVCSTY*LQSR	0.121	HIPK1	0.991	132.8	22.85
377	HIPK1; HIPK2	Q86Z02, Q9H2X6	§352; §361	2	Molm14	1	3.372	NP_001106710	AVCSTY*LQSR	0.116	HIPK1	0.9873	137.27	22.85
378	HIPK1; HIPK2	Q86Z02, Q9H2X6	§352; §361	2	Nomo-1	1	3.205	NP_001106710	AVCSTY*LQSR	0.151	HIPK1	0.9902	123.14	20.35
379	HIPK1; HIPK2	Q86Z02, Q9H2X6	§352; §361	2	Nomo-1	1	3.220	NP_001106710	AVCSTY*LQSR	0.146	HIPK1	0.9896	123.2	21.51
380	HIPK1; HIPK2	Q86Z02, Q9H2X6	§352; §361	2	Nomo-1	1	2.714	NP_001106710	AVCSTY*LQSR	0.116	HIPK1	0.93	70.25	20.35
381	HIPK1; HIPK2	Q86Z02, Q9H2X6	§352; §361	2	Nomo-1	1	3.531	NP_001106710	AVCSTY*LQSR	0.138	HIPK1	0.9942	133.18	21.51
382	HIPK1; HIPK2	Q86Z02, Q9H2X6	§352; §361	2	Nomo-1	1	3.023	NP_001106710	AVCSTY*LQSR	0.077	HIPK1	0.938	129.24	21.51
383	HIPK1; HIPK2	Q86Z02, Q9H2X6	§352; §361	2	Nomo-1	1	3.425	NP_001106710	AVCSTY*LQSR	0.116	HIPK1	0.9888	126.47	20.35
384	HIPK1; HIPK2	Q86Z02, Q9H2X6	§352; §361	2	Nomo-1	1	3.263	NP_001106710	AVCSTY*LQSR	0.129	HIPK1	0.9871	140.18	24.44
385	HIPK1; HIPK2	Q86Z02, Q9H2X6	§352; §361	2	Nomo-1	1	3.348	NP_001106710	AVCSTY*LQSR	0.106	HIPK1	0.9839	131.75	21.51
386	STAT5A; STAT5B	P42229, P51692	§694; §699	2	Me-F2	2	2.561	NP_003143	AVDGY*VKPQIK	0.279	signal transducer and activator of transcription 5A	0.9876	90.48	1000
387	STAT5A; STAT5B	P42229, P51692	§694; §699	2	SEM	2	2.999	NP_003143	AVDGY*VKPQIK	0.31	signal transducer and activator of transcription 5A	0.9914	124.81	1000
388	STAT5A; STAT5B	P42229, P51692	§694; §699	2	MV (4;11)	1	2.953	NP_003143	AVDGY*VKPQIK	0.352	signal transducer and activator of transcription 5A	0.9994	126.65	1000
389	STAT5A; STAT5B	P42229, P51692	§694; §699	2	P6	2	3.242	NP_003143	AVDGY*VKPQIK	0.321	signal transducer and activator of transcription 5A	0.9993	127.31	1000
390	STAT5A; STAT5B	P42229, P51692	§694; §699	2	P6	1	3.481	NP_003143	AVDGY*VKPQIK	0.4	signal transducer and activator of transcription 5A	0.9999	147.23	1000
391	STAT5A; STAT5B	P42229, P51692	§694; §699	2	SEM	1	3.303	NP_003143	AVDGY*VKPQIK	0.374	signal transducer and activator of transcription 5A	0.9998	157.18	1000
392	STAT5A; STAT5B	P42229, P51692	§694; §699	2	Molm14	2	2.949	NP_003143	AVDGY*VKPQIK	0.301	signal transducer and activator of transcription 5A	0.9925	127.12	1000
393	STAT5A; STAT5B	P42229, P51692	§694; §699	2	Molm14	1	3.159	NP_003143	AVDGY*VKPQIK	0.316	signal transducer and activator of transcription 5A	0.9993	116.78	1000
394	STAT5A; STAT5B	P42229, P51692	§694; §699	2	MV (4;11)	1	3.120	NP_003143	AVDGY*VKPQIK	0.329	signal transducer and activator of transcription 5A	0.9994	93.67	1000
395	STAT5A; STAT5B	P42229, P51692	§694; §699	2	P5	3	2.600	NP_003143	AVDGY*VKPQIK	0.191	signal transducer and activator of transcription 5A	0.9455	83.89	1000
396	STAT5A; STAT5B	P42229, P51692	§694; §699	2	Me-F2	4	2.644	NP_003143	AVDGY*VKPQIK	0.227	signal transducer and activator of transcription 5A	0.9083	117.3	1000
397	STAT5A; STAT5B	P42229, P51692	§694; §699	2	SEM	2	3.222	NP_003143	AVDGY*VKPQIK	0.318	signal transducer and activator of transcription 5A	0.9992	132.81	1000
398	STAT5A; STAT5B	P42229, P51692	§694; §699	2	SEM	2	3.529	NP_003143	AVDGY*VKPQIK	0.377	signal transducer and activator of transcription 5A	0.9998	152.03	1000
399	STAT5A; STAT5B	P42229, P51692	§694; §699	2	SEM	1	2.909	NP_003143	AVDGY*VKPQIK	0.282	signal transducer and activator of transcription 5A	0.9976	125.2	1000
400	STAT5A; STAT5B	P42229, P51692	§694; §699	2	Molm14	1	3.151	NP_003143	AVDGY*VKPQIK	0.375	signal transducer and activator of transcription 5A	0.9997	116.84	1000
401	STAT5A; STAT5B	P42229, P51692	§694; §699	2	SEM	1	3.056	NP_003143	AVDGY*VKPQIK	0.249	signal transducer and activator of transcription 5A	0.997	135.92	1000
402	STAT5A; STAT5B	P42229, P51692	§694; §699	2	Molm14	2	3.269	NP_003143	AVDGY*VKPQIK	0.319	signal transducer and activator of transcription 5A	0.9993	141.16	1000
403	PTDSS1	P48651	274	2	P5	1	3.256	NP_055569	AVLQFTPASWTY*VR	0.31	phosphatidylserine synthase 1	0.9959	103.47	28.87
404	hnRNP A0	Q13151	§180	2	Nomo-1	1	2.966	NP_006796	AVPKEDIY*SGGGGGGSR	0.463	heterogeneous nuclear ribonucleoprotein A0	0.9973	110.07	32.4
405	hnRNP A0	Q13151	§180	2	SEM	1	3.007	NP_006796	AVPKEDIY*SGGGGGGSR	0.478	heterogeneous nuclear ribonucleoprotein A0	0.9933	120.93	26.38
406	hnRNP A0	Q13151	§180	3	SEM	1	3.978	NP_006796	AVPKEDIY*SGGGGGGSR	0.388	heterogeneous nuclear ribonucleoprotein A0	0.9998	132.41	45.71
407	LAIR-1	Q6GTX8	280	2	Nomo-1	8	2.634	NP_002278	AVSPQSTKPMAESI(T*)YAAVAR	0.331	leukocyte-associated immunoglobulin-like receptor 1 isoform a precursor	0.9882	47.51	0
408	LAIR-1	Q6GTX8	280	3	Nomo-1	1	3.584	NP_002278	AVSPQSTKPMAESI(T*)YAAVAR	0.219	leukocyte-associated immunoglobulin-like receptor 1 isoform a precursor	0.9916	89.47	0
409	LAIR-1	Q6GTX8	§281	2	Nomo-1	1	3.877	NP_002278	AVSPQSTKPMAESIT(Y*)AAVAR	0.548	leukocyte-associated immunoglobulin-like receptor 1 isoform a precursor	1	115.05	11.51
410	LAIR-1	Q6GTX8	280	3	Molm14	2	3.811	NP_002278	AVSPQSTKPMAESI(T*)YAAVAR	0.218	leukocyte-associated immunoglobulin-like receptor 1 isoform a precursor	0.9853	108.32	0
411	LAIR-1	Q6GTX8	280	3	Me-F2	2	3.570	NP_002278	AVSPQSTKPMAESI(T*)YAAVAR	0.176	leukocyte-associated immunoglobulin-like receptor 1 isoform a precursor	0.9342	56.33	0
412	LAIR-1	Q6GTX8	280	3	Me-F2	2	4.279	NP_002278	AVSPQSTKPMAESI(T*)YAAVAR	0.289	leukocyte-associated immunoglobulin-like receptor 1 isoform a precursor	0.9978	82.32	0
413	LAIR-1	Q6GTX8	280	3	P6	2	3.632	NP_002278	AVSPQSTKPMAESI(T*)YAAVAR	0.272	leukocyte-associated immunoglobulin-like receptor 1 isoform a precursor	0.9975	80.88	0
414	LAIR-1	Q6GTX8	280	3	Nomo-1	2	4.237	NP_002278	AVSPQSTKPMAESI(T*)YAAVAR	0.287	leukocyte-associated immunoglobulin-like receptor 1 isoform a precursor	0.9994	127.34	0
415	LAIR-1	Q6GTX8	280	3	Nomo-1	2	4.007	NP_002278	AVSPQSTKPMAESI(T*)YAAVAR	0.335	leukocyte-associated immunoglobulin-like receptor 1 isoform a precursor	0.9991	55.79	0
416	LAIR-1	Q6GTX8	280	3	SEM	2	4.070	NP_002278	AVSPQSTKPMAESI(T*)YAAVAR	0.236	leukocyte-associated immunoglobulin-like receptor 1 isoform a precursor	0.9967	94.57	0
417	LAIR-1	Q6GTX8	§281	3	MV (4;11)	2	4.280	NP_002278	AVSPQSTKPMAESITY*AAVAR	0.351	leukocyte-associated immunoglobulin-like receptor 1 isoform a precursor	0.9998	82.36	15.5
418	LAIR-1	Q6GTX8	280	3	Me-F2	1	3.815	NP_002278	AVSPQSTKPM#AESI(T*)YAAVAR	0.35	leukocyte-associated immunoglobulin-like receptor 1 isoform a precursor	0.9998	102.18	0
419	LAIR-1	Q6GTX8	§281	3	SEM	1	3.663	NP_002278	AVSPQSTKPM#AESIT(Y*)AAVAR	0.257	leukocyte-associated immunoglobulin-like receptor 1 isoform a precursor	0.9955	89.96	8.65
420	LAIR-1	Q6GTX8	§281	3	Molm14	1	3.689	NP_002278	AVSPQSTKPM#AESIT(Y*)AAVAR	0.274	leukocyte-associated immunoglobulin-like receptor 1 isoform a precursor	0.9985	75.45	8.65
421	LAIR-1	Q6GTX8	§281	3	SEM	1	4.404	NP_002278	AVSPQSTKPM#AESIT(Y*)AAVAR	0.345	leukocyte-associated immunoglobulin-like receptor 1 isoform a precursor	0.9999	134.29	12.2
422	LAIR-1	Q6GTX8	§281	3	Nomo-1	1	3.870	NP_002278	AVSPQSTKPM#AESIT(Y*)AAVAR	0.253	leukocyte-associated immunoglobulin-like receptor 1 isoform a precursor	0.9921	71.67	10.33
423	LAIR-1	Q6GTX8	§281	3	Nomo-1	1	5.089	NP_002278	AVSPQSTKPM#AESIT(Y*)AAVAR	0.427	leukocyte-associated immunoglobulin-like receptor 1 isoform a precursor	1	155.47	7.48
424	LAIR-1	Q6GTX8	§281	3	Molm14	1	4.513	NP_002278	AVSPQSTKPM#AESIT(Y*)AAVAR	0.33	leukocyte-associated immunoglobulin-like receptor 1 isoform a precursor	0.9999	119.97	8.65
425	LAIR-1	Q6GTX8	§281	3	MV (4;11)	1	4.242	NP_002278	AVSPQSTKPM#AESIT(Y*)AAVAR	0.34	leukocyte-associated immunoglobulin-like receptor 1 isoform a precursor	0.9971	95.32	8.65
426	LAIR-1	Q6GTX8	280	3	P4	2	3.681	NP_002278	AVSPQSTKPM#AESI(T*)YAAVAR	0.268	leukocyte-associated immunoglobulin-like receptor 1 isoform a precursor	0.9974	100.8	6.59
427	LAIR-1	Q6GTX8	§281	3	MV (4;11)	1	3.908	NP_002278	AVSPQSTKPMAESITY*AAVARH	0.278	leukocyte-associated immunoglobulin-like receptor 1 isoform a precursor	0.9927	75.01	24.84
428	LAIR-1	Q6GTX8	§281	3	SEM	2	4.209	NP_002278	AVSPQSTKPMAESITY*AAVARH	0.342	leukocyte-associated immunoglobulin-like receptor 1 isoform a precursor	0.998	90.37	13.27
429	LAIR-1	Q6GTX8	§281	3	Molm14	2	4.316	NP_002278	AVSPQSTKPMAESITY*AAVARH	0.415	leukocyte-associated immunoglobulin-like receptor 1 isoform a precursor	0.9998	102.52	13.27
430	LAIR-1	Q6GTX8	§281	3	SEM	2	4.276	NP_002278	AVSPQSTKPMAESITY*AAVARH	0.399	leukocyte-associated immunoglobulin-like receptor 1 isoform a precursor	0.9998	116.38	14.23
431	LAIR-1	Q6GTX8	§281	3	Nomo-1	2	4.076	NP_002278	AVSPQSTKPMAESITY*AAVARH	0.335	leukocyte-associated immunoglobulin-like receptor 1 isoform a precursor	0.9983	88.34	13.27
432	LAIR-1	Q6GTX8	§281	3	Nomo-1	2	4.574	NP_002278	AVSPQSTKPMAESITY*AAVARH	0.34	leukocyte-associated immunoglobulin-like receptor 1 isoform a precursor	0.9993	85.47	24.84
433	LAIR-1	Q6GTX8	§281	3	SEM	2	3.950	NP_002278	AVSPQSTKPMAESITY*AAVARH	0.334	leukocyte-associated immunoglobulin-like receptor 1 isoform a precursor	0.9979	100.84	17.01
434	LAIR-1	Q6GTX8	§281	3	Molm14	1	4.881	NP_002278	AVSPQSTKPMAESITY*AAVARH	0.488	leukocyte-associated immunoglobulin-like receptor 1 isoform a precursor	1	151.39	24.84
435	LAIR-1	Q6GTX8	§281	3	SEM	2	3.648	NP_002278	AVSPQSTKPMAESITY*AAVARH	0.323	leukocyte-associated immunoglobulin-like receptor 1 isoform a precursor	0.9819	101.42	13.27
436	LAIR-1	Q6GTX8	§281	3	Molm14	2	4.297	NP_002278	AVSPQSTKPM#AESITY*AAVARH	0.415	leukocyte-associated immunoglobulin-like receptor 1 isoform a precursor	0.9999	102.7	13.27
437	LAIR-1	Q6GTX8	§281	3	SEM	1	3.880	NP_002278	AVSPQSTKPM#AESITY*AAVARH	0.341	leukocyte-associated immunoglobulin-like receptor 1 isoform a precursor	0.9986	101.13	13.27
438	LAIR-1	Q6GTX8	§281	3	SEM	1	4.373	NP_002278	AVSPQSTKPM#AESITY*AAVARH	0.448	leukocyte-associated immunoglobulin-like receptor 1 isoform a precursor	1	76.39	21.3
439	LAIR-1	Q6GTX8	§281	3	Nomo-1	3	3.437	NP_002278	AVSPQSTKPM#AESITY*AAVARH	0.29	leukocyte-associated immunoglobulin-like receptor 1 isoform a precursor	0.9795	49.72	13.27
440	DCXR	Q7Z4W1	§149	2	P6	1	2.607	NP_057370	AVTNHSVY*CSTK	0.36	dicarbonyl/L-xylulose reductase	0.9984	61.2	37.54
441	DCXR	Q7Z4W1	§149	2	P1	1	2.678	NP_057370	AVTNHSVY*CSTK	0.27	dicarbonyl/L-xylulose reductase	0.9931	61.51	30.83
442	DCXR	Q7Z4W1	§149	2	Me-F2	1	2.334	NP_057370	AVTNHSVY*CSTK	0.226	dicarbonyl/L-xylulose reductase	0.9555	54.93	45.71
443	DCXR	Q7Z4W1	§149	2	P1	1	2.455	NP_057370	AVTNHSVY*CSTK	0.398	dicarbonyl/L-xylulose reductase	0.9988	77.36	23.34
444	SLC4A7	Q9Y6M7	§44	2	SEM	1	2.356	NP_003606	AVY*IGVHVPFSK	0.33	solute carrier family 4, sodium bicarbonate cotransporter, member 7	0.9358	65.6	79.94
445	SLC4A7	Q9Y6M7	§44	2	SEM	1	2.659	NP_003606	AVY*IGVHVPFSK	0.143	solute carrier family 4, sodium bicarbonate cotransporter, member 7	0.9225	103.18	109.64
446	CCDC50 iso2	Q8IVM0	§145	2	SEM	3	2.558	NP_777568	AYADSY(Y*)YEDGGM#KPR	0.204	Ymer protein short isoform	0.9044	52.36	8.58
447	CCDC50 iso2	Q8IVM0	143	2	SEM	2	4.202	NP_777568	AYADS*YYYEDGGMKPR	0.42	Ymer protein short isoform	0.9999	150.82	17.08
448	CCDC50 iso2	Q8IVM0	§145	2	SEM	2	4.455	NP_777568	AYADSYY*YEDGGMKPR	0.485	Ymer protein short isoform	1	201.88	30.83
449	CCDC50 iso2	Q8IVM0	143	2	SEM	2	4.761	NP_777568	AYADS*YYYEDGGMKPR	0.467	Ymer protein short isoform	1	165.49	30.66
450	CCDC50 iso2	Q8IVM0	§144	2	SEM	4	3.210	NP_777568	AYADS(Y*)YYEDGGM#KPR	0.396	Ymer protein short isoform	0.9994	88.97	11.01
451	CCDC50 iso2	Q8IVM0, Q8IVM0	§144, §145	3	SEM	1	3.345	NP_777568	AYADSY*(Y*)YEDGGMKPR	0.294	Ymer protein short isoform	0.9991	56.95	13.27	10.36
452	CCDC50 iso2	Q8IVM0, Q8IVM0	§140, §144	3	SEM	2	3.652	NP_777568	AY*ADSY*YYEDGGM#KPR	0.274	Ymer protein short isoform	0.9987	70.34	30.54	22.87
453	CCDC50 iso2	Q8IVM0, Q8IVM0	§140, §144	2	SEM	2	2.878	NP_777568	AY*ADS(Y*)YYEDGGM#KPR	0.315	Ymer protein short isoform	0.9856	43.31	19.19
454	HCCS	P53701	63	2	Molm14	1	2.483	NP_001116080	AYEY*VECPIR	0.296	HCCS	0.9878	123.28	51.64
455	HCCS	P53701	63	2	Molm14	1	3.173	NP_001116080	AYEY*VECPIR	0.387	HCCS	0.9992	136.09	43.03
456	TUBA3D; TUBA1B; TUBA4A; TUBA3C; TUBA3E; TUBA1A	NP_525125, P68363, P68366, Q13748, Q6PEY2, Q71U36	282; 282; §282; §282; 282; 282	3	SEM	2	4.804	NP_005991	A(Y*)HEQLSVAEITNACFEPANQMVK	0.359	tubulin, alpha 4a	0.9999	118.91	10.22
457	ACTB; ACTG1	P60709, P63261	§294; §294	3	Nomo-1	2	3.798	NP_001092	CDVDIRKDLY*ANTVLSGGTTM#YPGIADR	0.29	beta actin	0.9799	127.41	18.47
458	MGC14798	Q7L8W6	§97	2	Marimo	1	3.426	NP_001135444	CEGDEVEDLY*ELLK	0.395	ATP binding domain 4 isoform 2 [Homo sapiens	0.9994	126.65	1000
459	PLCG2	P16885	371	3	MV (4;11)	1	3.588	NP_002652	CIELDCWDGPDGKPVI(Y*)HGWTR	0.237	phospholipase C, gamma 2	0.9942	81.84	12.32
460	PLCG2	P16885	371	3	Molm14	1	4.617	NP_002652	CIELDCWDGPDGKPVIY*HGWTR	0.344	phospholipase C, gamma 2	0.9999	77.37	17.93
461	PLCG2	P16885	371	3	Molm14	1	4.415	NP_002652	CIELDCWDGPDGKPVIY*HGWTR	0.385	phospholipase C, gamma 2	0.9999	143.31	32.09
462	Blk	P51451	§188	2	Reh	1	3.817	NP_001706	CLDEGGYY*ISPR	0.453	B lymphoid tyrosine kinase	1	149.26	19.33
463	Blk	P51451	§188	2	RS(4;11)	1	4.375	NP_001706	CLDEGGYY*ISPR	0.49	B lymphoid tyrosine kinase	1	173.52	26.38
464	Blk	P51451	§188	2	RS(4;11)	1	4.326	NP_001706	CLDEGGYY*ISPR	0.475	B lymphoid tyrosine kinase	1	147.46	28.87
465	Blk	P51451	§187	2	RS(4;11)	1	4.325	NP_001706	CLDEGGY*YISPR	0.36	B lymphoid tyrosine kinase	1	148.22	24.44
466	Blk	P51451	§187	2	Reh	1	3.874	NP_001706	CLDEGGY*YISPR	0.402	B lymphoid tyrosine kinase	1	174.59	32.4
467	MPG	P29372	71	2	SEM	1	2.710	NP_001015052	CLGPPTTPGPY*R	0.253	N-methylpurine-DNA glycosylase isoform b	0.9702	84.23	34.49
468	MPG	P29372	71	2	SEM	1	2.641	NP_001015052	CLGPPTTPGPY*R	0.231	N-methylpurine-DNA glycosylase isoform b	0.9835	69.73	32.07
469	MCM7	P33993	492	2	OCI/AML3	1	2.964	NP_005907	CSILAAANPAY*GR	0.292	minichromosome maintenance complex component 7 isoform 1	0.9974	60.93	70.2
470	DVL2	O14641	§362	2	SEM	1	3.587	NP_004413	CWDPSPQAY*FTLPR	0.379	dishevelled 2	0.9998	160.82	52.75
471	DVL2	O14641	§362	2	SEM	1	3.586	NP_004413	CWDPSPQAY*FTLPR	0.458	dishevelled 2	0.9998	122.13	48.87
472	profilin 1	P07737	§129	2	Molm14	1	3.035	NP_005013	CY*EMASHLR	0.273	profilin 1	0.9939	100.78	91.41
473	profilin 1	P07737	§129	2	MV (4;11)	8	2.883	NP_005013	CY*EMASHLR	0.191	profilin 1	0.9771	116.59	97.75
474	profilin 1	P07737	§129	2	MV (4;11)	2	2.456	NP_005013	CY*EMASHLR	0.159	profilin 1	0.9175	64.77	63.77
475	profilin 1	P07737	§129	2	Molm14	1	2.590	NP_005013	CY*EMASHLR	0.285	profilin 1	0.9967	91.29	72.42
476	SFRS9	Q13242	§70	2	MV (4;11)	1	2.432	NP_003760	DAEDAIY*GR	0.195	splicing factor, arginine/serine-rich 9	0.9701	64.38	1000
477	ANXA11	P50995	§365	2	KY821	1	2.953	NP_001148	DAQELY*AAGENR	0.39	annexin A11	0.9996	86.8	1000
478	Nck2	O43639	§110	3	Me-F2	1	3.907	NP_001004720	DASPTPSTDAEYPANGSGADRIY*DLNIPAFVK	0.369	NCK adaptor protein 2 isoform A	0.9992	93.85	42.78
479	Gab1; Gab1 iso2	Q13480, Q13480-2	§406; §406	2	SEM	1	3.275	NP_002030	DASSQDCY*DIPR	0.353	GRB2-associated binding protein 1 isoform b	0.9981	112.57	62.59
480	Gab1; Gab1 iso2	Q13480, Q13480-2	§406; §406	2	SEM	1	3.012	NP_002030	DASSQDCY*DIPR	0.276	GRB2-associated binding protein 1 isoform b	0.991	92.28	40.34
481	Gab1; Gab1 iso2	Q13480, Q13480-2	§406; §406	2	SEM	1	3.431	NP_002030	DASSQDCY*DIPR	0.303	GRB2-associated binding protein 1 isoform b	0.9967	104.81	62.59
482	NKCC1	P55011	§275	2	SEM	2	3.224	NP_001037	DAVVTY*TAESK	0.381	solute carrier family 12 (sodium/potassium/chloride transporters), member 2	0.9991	156.48	28.87
483	NKCC1	P55011	§275	2	SEM	2	3.089	NP_001037	DAVVTY*TAESK	0.325	solute carrier family 12 (sodium/potassium/chloride transporters), member 2	0.999	126.38	24.44
484	NKCC1	P55011	§275	2	SEM	2	2.694	NP_001037	DAVVTY*TAESK	0.277	solute carrier family 12 (sodium/potassium/chloride transporters), member 2	0.9933	118.63	24.44
485	NKCC1	P55011	276	2	SEM	2	2.823	NP_001037	DAVVTY(T*)AESK	0.425	solute carrier family 12 (sodium/potassium/chloride transporters), member 2	0.9983	136.52	11.51
486	NKCC1	P55011	§275	2	SEM	1	2.986	NP_001037	DAVVTY*TAESK	0.414	solute carrier family 12 (sodium/potassium/chloride transporters), member 2	0.9998	140.5	38.42
487	NKCC1	P55011	§275	2	SEM	1	3.254	NP_001037	DAVVTY*TAESK	0.363	solute carrier family 12 (sodium/potassium/chloride transporters), member 2	0.9987	130.17	32.4
488	NKCC1	P55011	§275	2	SEM	1	2.509	NP_001037	DAVVTY*TAESK	0.338	solute carrier family 12 (sodium/potassium/chloride transporters), member 2	0.9974	128.15	26.38
489	NKCC1	P55011	§275	2	SEM	1	2.842	NP_001037	DAVVTY*TAESK	0.344	solute carrier family 12 (sodium/potassium/chloride transporters), member 2	0.9951	70.05	16.22
490	NKCC1	P55011	§275	2	SEM	1	3.448	NP_001037	DAVVTY*TAESK	0.35	solute carrier family 12 (sodium/potassium/chloride transporters), member 2	0.9998	169.36	32.4
491	ZFPL1	O95159	§235	3	P6	1	3.828	NP_006773	DDDRTPGLHGDCDDDKY*R	0.384	zinc finger protein-like 1	0.9997	61.15	102.62
492	MGC35274	Q8IV50	§208	2	SEM	1	2.860	NP_001137389	DEESPY*ATSLYHS	0.262	LysM, putative peptidoglycan-binding, domain	0.9941	108.91	13.27
493	MGC35274	Q8IV50	§208	2	SEM	4	2.812	NP_001137389	DEESP(Y*)ATSLYHS	0.222	LysM, putative peptidoglycan-binding, domain	0.9702	65.95	0
494	epsin 1	Q9Y6I3	§111	3	Molm14	1	3.704	NP_001123543	DFQY*VDRDGKDQGVNVR	0.285	epsin 1 isoform a [Homo sapiens]	0.9949	56.25	1000
495	IRS-2	Q9Y4H2	§542	3	MV (4;11)	1	4.191	NP_003740	DGGGGGEFYG(Y*)MTMDRPLSHCGR	0.358	insulin receptor substrate 2	0.9999	110.68	11.01
496	IRS-2	Q9Y4H2	§542	3	KY821	1	4.027	NP_003740	DGGGGGEFYGY*MTMDRPLSHCGR	0.278	insulin receptor substrate 2	0.9991	122.38	16.19
497	IRS-2	Q9Y4H2	§542	3	KY821	1	4.190	NP_003740	DGGGGGEFYG(Y*)MTM#DRPLSHCGR	0.4	insulin receptor substrate 2	1	91.98	5.95
498	IRS-2	Q9Y4H2	§542	3	KY821	1	3.346	NP_003740	DGGGGGEFYG(Y*)M#TMDRPLSHCGR	0.238	insulin receptor substrate 2	0.991	66.8	9.64
499	hnRNP 2H9; hnRNP 2H9 iso2	P31942, P31942-2	§296; §281	2	P2	1	3.371	NP_036339	DGMDNQGGY*GSVGR	0.303	heterogeneous nuclear ribonucleoprotein H3 isoform a	0.999	132.79	37.41
500	hnRNP 2H9; hnRNP 2H9 iso2	P31942, P31942-2	§296; §281	2	P6	1	3.154	NP_036339	DGMDNQGGY*GSVGR	0.367	heterogeneous nuclear ribonucleoprotein H3 isoform a	0.9995	78.64	15.5
501	hnRNP 2H9; hnRNP 2H9 iso2	P31942, P31942-2	§296; §281	2	P2	1	3.903	NP_036339	DGMDNQGGY*GSVGR	0.422	heterogeneous nuclear ribonucleoprotein H3 isoform a	0.9999	167.18	52.75
502	hnRNP 2H9; hnRNP 2H9 iso2	P31942, P31942-2	§296; §281	2	SEM	1	3.451	NP_036339	DGMDNQGGY*GSVGR	0.432	heterogeneous nuclear ribonucleoprotein H3 isoform a	0.9994	120.18	30.83
503	hnRNP 2H9; hnRNP 2H9 iso2	P31942, P31942-2	§296; §281	2	ML-1	1	3.884	NP_036339	DGMDNQGGY*GSVGR	0.43	heterogeneous nuclear ribonucleoprotein H3 isoform a	1	98.26	37.41
504	hnRNP 2H9; hnRNP 2H9 iso2	P31942, P31942-2	§296; §281	2	SEM	1	3.129	NP_036339	DGMDNQGGY*GSVGR	0.37	heterogeneous nuclear ribonucleoprotein H3 isoform a	0.9995	95.31	37.41
505	hnRNP 2H9; hnRNP 2H9 iso2	P31942, P31942-2	§296; §281	2	SEM	1	3.310	NP_036339	DGMDNQGGY*GSVGR	0.383	heterogeneous nuclear ribonucleoprotein H3 isoform a	0.9997	120.87	52.75
506	hnRNP 2H9; hnRNP 2H9 iso2	P31942, P31942-2	§296; §281	2	Nomo-1	1	4.031	NP_036339	DGMDNQGGY*GSVGR	0.376	heterogeneous nuclear ribonucleoprotein H3 isoform a	0.9999	149.45	37.41
507	hnRNP 2H9; hnRNP 2H9 iso2	P31942, P31942-2	§296; §281	2	P2	8	2.744	NP_036339	DGM#DNQGGY*GSVGR	0.405	heterogeneous nuclear ribonucleoprotein H3 isoform a	0.9934	56.54	13.27
508	hnRNP 2H9; hnRNP 2H9 iso2	P31942, P31942-2	§296; §281	2	Nomo-1	1	3.209	NP_036339	DGM#DNQGGY*GSVGR	0.412	heterogeneous nuclear ribonucleoprotein H3 isoform a	0.9998	111.15	30.83
509	UBAP2	Q5T6F2	§862	2	SEM	2	3.276	NP_060919	DGSLANNPY*PGDVTK	0.269	ubiquitin associated protein 2	0.9916	93.2	46.44
510	NICE-4; NICE-4 iso2	Q14157, Q14157-1	§858; §858	2	SEM	1	3.648	NP_001120792	DGSLASNPY*SGDLTK	0.329	NICE-4	0.9995	96.98	22.85
511	NICE-4; NICE-4 iso2	Q14157, Q14157-1	§858; §858	2	SEM	1	3.472	NP_001120792	DGSLASNPY*SGDLTK	0.268	NICE-4	0.9981	104.82	20.35
512	NICE-4; NICE-4 iso2	Q14157, Q14157-1	§858; §858	2	SEM	1	3.729	NP_001120792	DGSLASNPY*SGDLTK	0.34	NICE-4	0.9987	103.1	22.85
513	NICE-4; NICE-4 iso2	Q14157, Q14157-1	§858; §858	2	SEM	1	3.838	NP_001120792	DGSLASNP(Y*)SGDLTK	0.38	NICE-4	0.9999	113.36	7.93
514	NICE-4; NICE-4 iso2	Q14157, Q14157-1	§858; §858	2	Molm14	1	2.897	NP_001120792	DGSLASNP(Y*)SGDLTK	0.36	NICE-4	0.9988	74.12	6.47
515	NICE-4; NICE-4 iso2	Q14157, Q14157-1	§859; §859	2	Molm14	3	2.887	NP_001120792	DGSLASNPY(S*)GDLTK	0.334	NICE-4	0.9965	67.06	10.28
516	NICE-4; NICE-4 iso2	Q14157, Q14157-1	863; 863	2	OCI/AML3	2	3.124	NP_001120792	DGSLASNPYSGDLT*K	0.314	NICE-4	0.9976	40.48	23.35
517	NICE-4; NICE-4 iso2	Q14157, Q14157-1	§858; §858	2	KY821	1	3.584	NP_001120792	DGSLASNPY*SGDLTK	0.383	NICE-4	0.9993	99.4	20.35
518	NICE-4; NICE-4 iso2	Q14157, Q14157-1	§858; §858	2	Nomo-1	1	3.641	NP_001120792	DGSLASNPY*SGDLTK	0.316	NICE-4	0.998	125	19.33
519	NICE-4; NICE-4 iso2	Q14157, Q14157-1	§858; §858	2	SEM	1	3.862	NP_001120792	DGSLASNPY*SGDLTK	0.342	NICE-4	0.9986	134.43	21.51
520	NICE-4; NICE-4 iso2	Q14157, Q14157-1	§858; §858	2	MV (4;11)	2	3.955	NP_001120792	DGSLASNP(Y*)SGDLTK	0.317	NICE-4	0.9995	102.48	8.58
521	NICE-4; NICE-4 iso2	Q14157, Q14157-1	§858; §858	2	MV (4;11)	1	3.775	NP_001120792	DGSLASNPY*SGDLTK	0.321	NICE-4	0.9996	130.62	21.51
522	Fyn; Fyn iso2	P06241, P06241-2	§28; §28	2	SEM	2	2.915	NP_002028	DGSLNQSSG(Y*)R	0.233	protein-tyrosine kinase fyn isoform a	0.957	73.8	8.65
523	PSTPIP2	Q9H939	266	2	Me-F2	1	2.662	NP_077748	DIEY*FVNQR	0.122	proline-serine-threonine phosphatase interacting protein 2	0.9447	107.16	1000
524	FGFR1	P11362	§653	2	Reh	1	2.334	NP_056934	DIHHID(Y*)YKK	0.19	fibroblast growth factor receptor 1 isoform 2 precursor	0.9416	84.73	10.28
525	FLT3	P36888	§842	2	P3	1	2.974	NP_004110	DIMSDSNY*VVR	0.349	fms-related tyrosine kinase 3	0.9994	128.14	36.83
526	FLT3	P36888	§842	2	P4	2	2.968	NP_004110	DIMSDSNY*VVR	0.327	fms-related tyrosine kinase 3	0.9987	130.67	21.3
527	FLT3	P36888	§842	2	SEM	1	3.753	NP_004110	DIMSDSNY*VVR	0.408	fms-related tyrosine kinase 3	1	182.95	57.75
528	FLT3	P36888	§842	2	SEM	1	3.560	NP_004110	DIMSDSNY*VVR	0.432	fms-related tyrosine kinase 3	1	178.37	48.87
529	FLT3	P36888	§842	2	RS(4;11)	1	3.293	NP_004110	DIMSDSNY*VVR	0.338	fms-related tyrosine kinase 3	0.9996	144.5	40.71
530	FLT3	P36888	§842	2	RS(4;11)	1	3.247	NP_004110	DIMSDSNY*VVR	0.379	fms-related tyrosine kinase 3	0.9998	142.07	24.75
531	FLT3	P36888	§842	2	Molm14	1	3.495	NP_004110	DIMSDSNY*VVR	0.392	fms-related tyrosine kinase 3	0.9999	181.91	52.75
532	FLT3	P36888	§842	2	Reh	2	2.490	NP_004110	DIMSDSNY*VVR	0.165	fms-related tyrosine kinase 3	0.903	103.22	18.87
533	FLT3	P36888	§842	2	P6	1	2.595	NP_004110	DIMSDSNY*VVR	0.258	fms-related tyrosine kinase 3	0.9911	104.08	14.23
534	FLT3	P36888	§842	2	SEM	2	2.972	NP_004110	DIMSDSNY*VVR	0.364	fms-related tyrosine kinase 3	0.9965	117.44	17.01
535	FLT3	P36888	§842	2	SEM	1	3.746	NP_004110	DIMSDSNY*VVR	0.392	fms-related tyrosine kinase 3	0.9998	173.88	52.75
536	FLT3	P36888	§842	2	SEM	1	3.616	NP_004110	DIMSDSNY*VVR	0.393	fms-related tyrosine kinase 3	0.9999	148.69	40.71
537	FLT3	P36888	§842	2	Molm14	1	3.425	NP_004110	DIMSDSNY*VVR	0.354	fms-related tyrosine kinase 3	0.9998	150.47	28.5
538	FLT3	P36888	§842	2	MV (4;11)	2	3.252	NP_004110	DIMSDSNY*VVR	0.291	fms-related tyrosine kinase 3	0.9987	147.6	23.34
539	FLT3	P36888	§842	2	P5	1	2.989	NP_004110	DIMSDSNY*VVR	0.382	fms-related tyrosine kinase 3	0.9997	119.62	13.27
540	FLT3	P36888	§842	2	SEM	1	3.496	NP_004110	DIMSDSNY*VVR	0.378	fms-related tyrosine kinase 3	0.9994	144.36	26.53
541	FLT3	P36888	§842	2	MV (4;11)	1	3.759	NP_004110	DIMSDSNY*VVR	0.384	fms-related tyrosine kinase 3	0.9998	166.32	37.41
542	FLT3	P36888	§842	2	P6	2	2.549	NP_004110	DIMSDSN(Y*)VVR	0.268	fms-related tyrosine kinase 3	0.9878	61.31	0
543	FLT3	P36888	§842	2	SEM	1	3.563	NP_004110	DIM#SDSNY*VVR	0.382	fms-related tyrosine kinase 3	0.9999	150.54	37.41
544	FLT3	P36888	§842	2	Molm14	1	3.563	NP_004110	DIM#SDSNY*VVR	0.381	fms-related tyrosine kinase 3	0.9999	148	37.41
545	FLT3	P36888	§842	2	Molm14	1	2.938	NP_004110	DIM#SDSNY*VVR	0.31	fms-related tyrosine kinase 3	0.9986	148.4	48.87
546	FLT3	P36888	§842	2	Molm14	2	2.768	NP_004110	DIM#SDSNY*VVR	0.236	fms-related tyrosine kinase 3	0.9352	136.28	28.5
547	FLT3	P36888	§842	2	SEM	1	3.163	NP_004110	DIM#SDSNY*VVR	0.366	fms-related tyrosine kinase 3	0.9997	144.46	30.7
548	FLT3	P36888	§842	2	SEM	1	3.139	NP_004110	DIM#SDSN(Y*)VVR	0.337	fms-related tyrosine kinase 3	0.9995	126.14	10.33
549	FLT3	P36888	§842	2	SEM	1	3.606	NP_004110	DIM#SDSNY*VVR	0.421	fms-related tyrosine kinase 3	1	155.1	37.41
550	FLT3	P36888	§842	2	SEM	1	3.550	NP_004110	DIM#SDSNY*VVR	0.41	fms-related tyrosine kinase 3	0.9999	141.92	28.5
551	FLT3	P36888	§842	2	SEM	1	3.363	NP_004110	DIM#SDSNY*VVR	0.357	fms-related tyrosine kinase 3	0.9998	133.12	37.41
552	FLT3	P36888	§842	2	SEM	1	3.425	NP_004110	DIM#SDSNY*VVR	0.402	fms-related tyrosine kinase 3	0.9999	145.32	33.7
553	FLT3	P36888	§842	2	SEM	1	3.447	NP_004110	DIM#SDSNY*VVR	0.375	fms-related tyrosine kinase 3	0.9993	151.1	26.53
554	FLT3	P36888	§842	2	SEM	2	2.578	NP_004110	DIM#SDSN(Y*)VVR	0.243	fms-related tyrosine kinase 3	0.9406	80.51	7.48
555	FLT3	P36888	§842	2	SEM	1	2.980	NP_004110	DIM#SDSNY*VVR	0.314	fms-related tyrosine kinase 3	0.9961	122.24	43.03
556	FLT3	P36888	§842	2	SEM	1	3.445	NP_004110	DIM#SDSNY*VVR	0.409	fms-related tyrosine kinase 3	0.9996	150.29	37.41
557	FLT3	P36888	§842	2	SEM	1	3.432	NP_004110	DIM#SDSNY*VVR	0.402	fms-related tyrosine kinase 3	0.9999	151.77	43.03
558	FLT3	P36888	§842	2	SEM	1	2.917	NP_004110	DIM#SDSNY*VVR	0.338	fms-related tyrosine kinase 3	0.9971	123.21	37.41
559	FLT3	P36888	§842	2	SEM	1	3.415	NP_004110	DIM#SDSNY*VVR	0.418	fms-related tyrosine kinase 3	0.9999	155.1	33.7
560	FLT3	P36888	§842	2	SEM	1	3.308	NP_004110	DIM#SDSNY*VVR	0.353	fms-related tyrosine kinase 3	0.9991	141.92	28.5
561	FLT3	P36888	§842	2	SEM	1	3.342	NP_004110	DIM#SDSNY*VVR	0.406	fms-related tyrosine kinase 3	0.9999	144.52	26.53
562	FLT3	P36888	§842	2	SEM	1	3.208	NP_004110	DIM#SDSNY*VVR	0.335	fms-related tyrosine kinase 3	0.9996	122.6	13.27
563	FLT3	P36888	§842	2	SEM	1	2.594	NP_004110	DIM#SDSN(Y*)VVR	0.266	fms-related tyrosine kinase 3	0.9922	72.58	12.2
564	FLT3	P36888	§842	2	SEM	1	3.530	NP_004110	DIM#SDSNY*VVR	0.422	fms-related tyrosine kinase 3	0.9999	149.8	24.84
565	FLT3	P36888	§842	2	SEM	1	3.366	NP_004110	DIM#SDSNY*VVR	0.411	fms-related tyrosine kinase 3	0.9999	160.85	33.7
566	FLT3	P36888	§842	2	SEM	1	3.261	NP_004110	DIM#SDSNY*VVR	0.404	fms-related tyrosine kinase 3	0.9999	145.98	40.71
567	FLT3	P36888	§842	2	SEM	1	2.431	NP_004110	DIM#SDSNY*VVR	0.256	fms-related tyrosine kinase 3	0.9483	121.52	24.75
568	FLT3	P36888	§842	2	MV (4;11)	1	3.393	NP_004110	DIM#SDSNY*VVR	0.374	fms-related tyrosine kinase 3	0.9998	155.1	33.7
569	FLT3	P36888	§842	2	P3	1	2.748	NP_004110	DIM#SDSNY*VVR	0.195	fms-related tyrosine kinase 3	0.9812	88.12	13.27
570	FLT3	P36888	§842	2	RS(4;11)	1	2.257	NP_004110	DIM#SDSN(Y*)VVR	0.317	fms-related tyrosine kinase 3	0.9913	42.31	0
571	FLT3	P36888	§842	2	RS(4;11)	1	2.415	NP_004110	DIM#SDSNY*VVR	0.235	fms-related tyrosine kinase 3	0.976	60.45	13.15
572	FLT3	P36888	§842	2	P6	1	2.663	NP_004110	DIM#SDSNY*VVR	0.348	fms-related tyrosine kinase 3	0.9986	114.57	37.41
573	FLT3	P36888	§842	2	P5	1	2.359	NP_004110	DIM#SDSN(Y*)VVR	0.193	fms-related tyrosine kinase 3	0.9376	76.39	0
574	FLT3	P36888	§842	2	SEM	1	3.256	NP_004110	DIM#SDSNY*VVR	0.35	fms-related tyrosine kinase 3	0.9997	132.11	43.03
575	FLT3	P36888	§842	2	SEM	1	2.613	NP_004110	DIM#SDSNY*VVR	0.253	fms-related tyrosine kinase 3	0.9907	80.77	13.27
576	FLT3	P36888	§842	2	SEM	1	3.450	NP_004110	DIM#SDSNY*VVR	0.368	fms-related tyrosine kinase 3	0.9999	133.28	26.53
577	FLT3	P36888	§842	2	SEM	1	3.433	NP_004110	DIM#SDSNY*VVR	0.423	fms-related tyrosine kinase 3	0.9999	139.95	24.84
578	FLT3	P36888	§842	2	SEM	1	3.076	NP_004110	DIM#SDSNY*VVR	0.361	fms-related tyrosine kinase 3	0.9996	130.36	30.83
579	FLT3	P36888	§842	2	SEM	1	3.310	NP_004110	DIM#SDSNY*VVR	0.406	fms-related tyrosine kinase 3	0.9999	140.66	30.83
580	FLT3	P36888	§842	2	SEM	1	3.637	NP_004110	DIM#SDSNY*VVR	0.412	fms-related tyrosine kinase 3	0.9997	141.63	28.5
581	FLT3	P36888	§842	2	SEM	1	3.400	NP_004110	DIM#SDSNY*VVR	0.386	fms-related tyrosine kinase 3	0.9999	127.39	13.27
582	FLT3	P36888	§842	2	SEM	1	3.553	NP_004110	DIM#SDSNY*VVR	0.365	fms-related tyrosine kinase 3	0.9989	138.38	33.7
583	FLT3	P36888	§842	2	SEM	1	2.460	NP_004110	DIM#SDSNY*VVR	0.295	fms-related tyrosine kinase 3	0.9932	87.56	15.5
584	FLT3	P36888	§842	2	SEM	1	3.422	NP_004110	DIM#SDSNY*VVR	0.398	fms-related tyrosine kinase 3	0.9999	146.46	30.83
585	FLT3	P36888	§842	2	SEM	1	3.585	NP_004110	DIM#SDSNY*VVR	0.43	fms-related tyrosine kinase 3	1	154.32	37.41
586	FLT3	P36888	§842	2	MV (4;11)	1	2.744	NP_004110	DIM#SDSNY*VVR	0.318	fms-related tyrosine kinase 3	0.9898	127.17	24.84
587	Arp3; ACTR3B	P61158, Q9P1U1	§202; §202	2	MV (4;11)	1	3.381	NP_001035225	DITY*FIQQLLR	0.131	actin-related protein 3-beta isoform 2	0.9874	134.19	19.33
588	Arp3; ACTR3B	P61158, Q9P1U1	§202; §202	2	Nomo-1	1	3.453	NP_001035225	DITY*FIQQLLR	0.24	actin-related protein 3-beta isoform 2	0.9924	132.07	24.44
589	Arp3; ACTR3B	P61158, Q9P1U1	§202; §202	2	Molm14	2	2.790	NP_001035225	DIT(Y*)FIQQLLR	0.154	actin-related protein 3-beta isoform 2	0.9489	105.11	6.47
590	GLUD1	P00367	§512	3	Me-F2	2	3.928	NP_005262	DIVHSGLAY*TM#ER	0.226	glutamate dehydrogenase 1	0.9969	132.87	37.41
591	GLUD1	P00367	§512	3	Me-F2	3	3.538	NP_005262	DIVHSGLAY*TM#ER	0.356	glutamate dehydrogenase 1	0.9999	149.43	57.75
592	GLUD1	P00367	§512	2	Me-F2	1	3.148	NP_005262	DIVHSGLAY*TMER	0.381	glutamate dehydrogenase 1	0.9997	68.03	26.38
593	GLUD1	P00367	§512	3	Me-F2	1	3.482	NP_005262	DIVHSGLAY*TMER	0.28	glutamate dehydrogenase 1	0.9974	96.16	37.41
594	InsR; InsR iso2; IGF1R	P06213, P06213-2, P08069	§1189; §1177; §1165	2	Marimo	1	2.788	NP_000199	DIYETDY*YR	0.303	insulin receptor isoform Long precursor	0.993	109.39	24.75
595	InsR; InsR iso2; IGF1R	P06213, P06213-2, P08069	§1189; §1177; §1165	2	SEM	4	2.470	NP_000199	DIYETDY*YR	0.283	insulin receptor isoform Long precursor	0.9898	92.34	16.22
596	InsR; InsR iso2; IGF1R	P06213, P06213-2, P08069	§1189; §1177; §1165	2	OCI/AML3	1	2.686	NP_000199	DIYETDY*YR	0.413	insulin receptor isoform Long precursor	0.9997	126.1	24.44
597	InsR; InsR iso2; IGF1R	P06213, P06213-2, P08069	§1189; §1177; §1165	2	OCI/AML3	1	2.868	NP_000199	DIYETDY*YR	0.367	insulin receptor isoform Long precursor	0.9997	127.32	26.38
598	InsR; InsR iso2; IGF1R	P06213, P06213-2, P08069	§1189; §1177; §1165	2	OCI/AML3	1	2.269	NP_000199	DIYETDY*YR	0.295	insulin receptor isoform Long precursor	0.9919	99.37	43.03
599	InsR; InsR iso2; IGF1R	P06213, P06213-2, P08069	§1189; §1177; §1165	2	Marimo	1	2.822	NP_000199	DIYETDY*YR	0.282	insulin receptor isoform Long precursor	0.9983	135.26	28.87
600	InsR; InsR iso2; IGF1R	P06213, P06213-2, P08069	§1189; §1177; §1165	2	KY821	2	2.557	NP_000199	DIYETDY*YR	0.134	insulin receptor isoform Long precursor	0.9137	101.53	26.38
601	InsR; InsR iso2; IGF1R	P06213, P06213-2, P08069	§1189; §1177; §1165	2	KY821	1	2.378	NP_000199	DIYETDY*YR	0.312	insulin receptor isoform Long precursor	0.996	128.01	33.7
602	InsR; InsR iso2; IGF1R	P06213, P06213-2, P08069	§1189; §1177; §1165	2	RS(4;11)	1	2.900	NP_000199	DIYETDY*YR	0.307	insulin receptor isoform Long precursor	0.9991	121.91	24.44
603	InsR; InsR iso2; IGF1R	P06213, P06213-2, P08069	§1189; §1177; §1165	2	Reh	1	2.638	NP_000199	DIYETDY*YR	0.31	insulin receptor isoform Long precursor	0.9982	119.75	33.7
604	InsR; InsR iso2; IGF1R	P06213, P06213-2, P08069	§1189; §1177; §1165	2	SEM	1	2.396	NP_000199	DIYETDY*YR	0.311	insulin receptor isoform Long precursor	0.9961	111.08	28.87
605	InsR; InsR iso2; IGF1R	P06213, P06213-2, P08069	§1189; §1177; §1165	2	RS(4;11)	1	2.800	NP_000199	DIYETDY*YR	0.296	insulin receptor isoform Long precursor	0.9986	126.44	26.38
606	InsR; InsR iso2; IGF1R	P06213, P06213-2, P08069	§1189; §1177; §1165	2	Me-F2	1	2.755	NP_000199	DIYETDY*YR	0.294	insulin receptor isoform Long precursor	0.9909	104.47	26.38
607	InsR; InsR iso2; IGF1R	P06213, P06213-2, P08069	§1189; §1177; §1165	2	P6	1	2.451	NP_000199	DIYETDY*YR	0.195	insulin receptor isoform Long precursor	0.9085	79.47	24.84
608	InsR; InsR iso2; IGF1R	P06213, P06213-2, P08069	1187; 1175; §1163	2	KY821	1	2.623	NP_000199	DIYET*DYYR	0.267	insulin receptor isoform Long precursor	0.9958	87.6	30.7
609	InsR; InsR iso2; IGF1R	P06213, P06213-2, P08069	§1185; §1173; §1161	2	Reh	1	2.408	NP_000199	DIY*ETDYYR	0.228	insulin receptor isoform Long precursor	0.9825	106.24	51.64
610	InsR; InsR iso2; IGF1R	P06213, P06213-2, P08069	§1185; §1173; §1161	2	Reh	2	2.474	NP_000199	DIY*ETDYYR	0.252	insulin receptor isoform Long precursor	0.957	111.54	30.7
611	InsR; InsR iso2; IGF1R	P06213, P06213-2, P08069	§1185; §1173; §1161	2	RS(4;11)	1	3.199	NP_000199	DIY*ETDYYR	0.322	insulin receptor isoform Long precursor	0.9997	158.09	64.79
612	InsR; InsR iso2; IGF1R	P06213, P06213-2, P08069	§1185; §1173; §1161	2	OCI/AML3	1	3.162	NP_000199	DIY*ETDYYR	0.394	insulin receptor isoform Long precursor	0.9999	132.12	51.64
613	InsR; InsR iso2; IGF1R	P06213, P06213-2, P08069	§1185; §1173; §1161	2	OCI/AML3	1	3.348	NP_000199	DIY*ETDYYR	0.322	insulin receptor isoform Long precursor	0.9998	129.69	51.64
614	InsR; InsR iso2; IGF1R	P06213, P06213-2, P08069	§1185; §1173; §1161	2	OCI/AML3	1	2.841	NP_000199	DIY*ETDYYR	0.251	insulin receptor isoform Long precursor	0.9971	128.04	64.79
615	InsR; InsR iso2; IGF1R	P06213, P06213-2, P08069	§1185; §1173; §1161	2	RS(4;11)	1	3.052	NP_000199	DIY*ETDYYR	0.309	insulin receptor isoform Long precursor	0.9994	133.34	51.64
616	InsR; InsR iso2; IGF1R	P06213, P06213, P06213-2, P06213-2, P08069, P08069	§1185, §1189; §1173, §1177; §1161, §1165	2	Marimo	2	2.679	NP_000199	DIY*ETDY*YR	0.129	insulin receptor isoform Long precursor	0.9346	110.99	57.75	24.75
617	InsR; InsR iso2; IGF1R	P06213, P06213, P06213-2, P06213-2, P08069, P08069	§1185, §1189; §1173, §1177; §1161, §1165	2	Marimo	5	2.428	NP_000199	DIY*ETDY*YR	0.198	insulin receptor isoform Long precursor	0.9321	82.17	51.64	16.22
618	InsR; InsR iso2; IGF1R	P06213, P06213-2, P08069	§1189; §1177; §1165	2	Marimo	2	2.783	NP_000199	DIYETDY*YRK	0.224	insulin receptor isoform Long precursor	0.9628	96.67	30.7
619	InsR; InsR iso2; IGF1R	P06213, P06213-2, P08069	§1189; §1177; §1165	2	RS(4;11)	1	2.427	NP_000199	DIYETDY*YRK	0.244	insulin receptor isoform Long precursor	0.9473	68.2	16.22
620	InsR; InsR iso2; IGF1R	P06213, P06213-2, P08069	§1189; §1177; §1165	2	Me-F2	1	2.381	NP_000199	DIYETDY*YRK	0.154	insulin receptor isoform Long precursor	0.9044	89.39	24.75
621	InsR; InsR iso2; IGF1R	P06213, P06213-2, P08069	§1189; §1177; §1165	2	RS(4;11)	1	2.745	NP_000199	DIYETDY*YRK	0.27	insulin receptor isoform Long precursor	0.9964	78.38	20.35
622	InsR; InsR iso2; IGF1R	P06213, P06213-2, P08069	§1189; §1177; §1165	2	Marimo	2	2.705	NP_000199	DIYETDY*YRK	0.263	insulin receptor isoform Long precursor	0.9934	93.5	19.33
623	InsR; InsR iso2; IGF1R	P06213, P06213-2, P08069	§1189; §1177; §1165	2	OCI/AML3	1	2.606	NP_000199	DIYETDY*YRK	0.231	insulin receptor isoform Long precursor	0.9886	68.67	30.7
624	InsR; InsR iso2; IGF1R	P06213, P06213-2, P08069	§1189; §1177; §1165	2	ML-1	1	2.422	NP_000199	DIYETDY*YRK	0.208	insulin receptor isoform Long precursor	0.9681	74.35	24.75
625	InsR; InsR iso2; IGF1R	P06213, P06213, P06213-2, P06213-2, P08069, P08069	§1185, §1189; §1173, §1177; §1161, §1165	2	Marimo	3	2.487	NP_000199	DIY*ETDY*YRK	0.205	insulin receptor isoform Long precursor	0.9532	79.75	42.65	19.33
626	InsR; InsR iso2; IGF1R	P06213, P06213, P06213-2, P06213-2, P08069, P08069	§1185, §1189; §1173, §1177; §1161, §1165	2	Marimo	2	2.374	NP_000199	DIY*ETDY*YRK	0.24	insulin receptor isoform Long precursor	0.9713	89.06	52.75	28.87
627	InsR; InsR iso2; IGF1R	P06213, P06213, P06213-2, P06213-2, P08069, P08069	§1185, §1189; §1173, §1177; §1161, §1165	2	Nomo-1	1	2.797	NP_000199	DIY*ETDY*YRK	0.157	insulin receptor isoform Long precursor	0.9737	70.03	21.3	32.4
628	InsR; InsR iso2; IGF1R	P06213, P06213, P06213-2, P06213-2, P08069, P08069	§1185, §1189; §1173, §1177; §1161, §1165	2	KY821	5	2.804	NP_000199	DIY*ETDY*YRK	0.206	insulin receptor isoform Long precursor	0.9515	90.77	48.87	13.24
637	DDX3; DDX3Y; PL10	O00571, O15523, Q5JSI3	§69; §69; §69	2	SEM	1	3.513	NP_001116137	DKDAY*SSFGSR	0.418	PL10	0.9991	152.48	24.44
638	DDX3; DDX3Y; PL10	O00571, O15523, Q5JSI3	§69; §69; §69	2	SEM	1	2.967	NP_001116137	DKDAY*SSFGSR	0.38	PL10	0.9943	120.54	16.22
639	DDX3; DDX3Y; PL10	O00571, O15523, Q5JSI3	§69; §69; §69	2	SEM	1	2.761	NP_001116137	DKDAY*SSFGSR	0.303	PL10	0.963	113.13	20.35
640	DDX3; DDX3Y; PL10	O00571, O15523, Q5JSI3	§69; §69; §69	2	SEM	1	3.398	NP_001116137	DKDAY*SSFGSR	0.414	PL10	0.9987	145.91	16.22
641	SCARB1	Q52LZ5	490	3	Marimo	1	4.290	NP_005496	DKEAIQAY*SESLM#TSAPK	0.234	scavenger receptor class B, member 1 isoform 1	0.9847	118.41	33.7
642	LAB	Q9GZY6	93	3	SEM	1	3.532	NP_054865	DKLLQFYPSLEDPAS(S*)RYQNFSK	0.235	linker for activation of T cells family member 2	0.9523	83.32	4.79
643	hnRNP H1; hnRNP H2	P31943, P55795	§266; §266	2	SEM	1	3.752	NP_001027565	DLNY*CFSGMSDHR	0.432	heterogeneous nuclear ribonucleoprotein H2	1	136.65	46.24
644	hnRNP H1; hnRNP H2	P31943, P55795	§266; §266	2	SEM	1	3.157	NP_001027565	DLNY*CFSGMSDHR	0.174	heterogeneous nuclear ribonucleoprotein H2	0.9849	96.47	37.54
645	NUP205	Q92621	§581	2	Molm14	3	2.240	NP_055950	DLPSADSVQY*R	0.258	nucleoporin 205kDa	0.9515	81.26	27.69
646	afadin; afadin iso3	P55196-1, P55196-3	§1480; §1480	3	SEM	1	4.786	NP_001035089	DLQY*ITVSKEELSSGDSLSPDPWKR	0.425	myeloid/lymphoid or mixed-lineage leukemia (trithorax homolog, Drosophila); translocated to, 4 isoform 2	1	91.18	22.84
647	afadin; afadin iso3	P55196-1, P55196-3	§1480; §1480	3	SEM	1	5.553	NP_001035089	DLQY*ITVSKEELSSGDSLSPDPWKR	0.443	myeloid/lymphoid or mixed-lineage leukemia (trithorax homolog, Drosophila); translocated to, 4 isoform 2	1	148.01	28.52
648	ACTB; ACTG1	P60709, P63261	§294; §294	2	Nomo-1	3	2.884	NP_001092	DLY*ANTVLSGGTTMYPGIADR	0.321	beta actin	0.9955	46.57	15.18
649	ACTB; ACTG1	P60709, P63261	§294; §294	2	RS(4;11)	1	4.761	NP_001092	DLY*ANTVLSGGTTM#YPGIADR	0.466	beta actin	1	103.07	37.54
650	ACTB; ACTG1	P60709, P63261	§294; §294	2	MV (4;11)	2	2.888	NP_001092	DLY*ANTVLSGGTTM#YPGIADR	0.313	beta actin	0.9778	43.25	25.95
651	ACTB; ACTG1	P60709, P63261	§294; §294	3	P5	1	3.346	NP_001092	DL(Y*)ANTVLSGGTTM#YPGIADR	0.231	beta actin	0.9907	30.11	8.59
652	ACTB; ACTG1	P60709, P63261	§294; §294	3	Marimo	1	5.678	NP_001092	DLY*ANTVLSGGTTM#YPGIADR	0.55	beta actin	1	138.3	17.93
653	ACTB; ACTG1	P60709, P63261	§294; §294	3	Nomo-1	1	3.833	NP_001092	DL(Y*)ANTVLSGGTTM#YPGIADR	0.266	beta actin	0.9985	94.04	9.05
654	COP, beta prime	P35606	§354	2	MV (4;11)	1	3.006	NP_004757	DMGSCEIY*PQTIQHNPNGR	0.291	coatomer protein complex, subunit beta 2 (beta prime)	0.9966	55.77	20.11
655	COP, beta prime	P35606	§354	3	MV (4;11)	1	3.518	NP_004757	DMGSCEIY*PQTIQHNPNGR	0.313	coatomer protein complex, subunit beta 2 (beta prime)	0.999	70.79	52.13
656	COP, beta prime	P35606	§354	3	MV (4;11)	1	3.507	NP_004757	DMGSCEIY*PQTIQHNPNGR	0.378	coatomer protein complex, subunit beta 2 (beta prime)	0.9999	138.08	79.31
657	COP, beta prime	P35606	§354	3	Molm14	1	3.484	NP_004757	DMGSCEIY*PQTIQHNPNGR	0.303	coatomer protein complex, subunit beta 2 (beta prime)	0.9992	111.89	48.94
658	COP, beta prime	P35606	§354	3	Molm14	2	3.760	NP_004757	DMGSCEIY*PQTIQHNPNGR	0.307	coatomer protein complex, subunit beta 2 (beta prime)	0.9994	109.01	47.65
659	COP, beta prime	P35606	§354	3	Molm14	1	3.739	NP_004757	DM#GSCEIY*PQTIQHNPNGR	0.339	coatomer protein complex, subunit beta 2 (beta prime)	0.9997	87.85	19.93
660	TNRC6B	Q9UPQ9	§1081	2	SEM	1	3.919	NP_001020014	DMGTTDSGPY*FEK	0.284	trinucleotide repeat containing 6B isoform 2	0.9984	129.01	17.53
661	TNRC6B	Q9UPQ9	§1081	2	SEM	1	3.583	NP_001020014	DMGTTDSGPY*FEK	0.174	trinucleotide repeat containing 6B isoform 2	0.994	127.67	21.99
662	TNRC6B	Q9UPQ9	§1081	2	SEM	1	3.277	NP_001020014	DMGTTDSGPY*FEK	0.321	trinucleotide repeat containing 6B isoform 2	0.9992	95.89	30.66
663	TNRC6B	Q9UPQ9	§1081	2	SEM	1	3.410	NP_001020014	DM#GTTDSGP(Y*)FEK	0.36	trinucleotide repeat containing 6B isoform 2	0.9984	83.95	11.56
664	TNRC6B	Q9UPQ9	§1081	2	SEM	1	3.445	NP_001020014	DM#GTTDSGP(Y*)FEK	0.362	trinucleotide repeat containing 6B isoform 2	0.9997	85.88	0
665	TNRC6B	Q9UPQ9	§1081	3	SEM	1	4.814	NP_001020014	DMGTTDSGPY*FEKGGSHGLFGNSTAQSR	0.421	trinucleotide repeat containing 6B isoform 2	1	94.97	14.04
666	TNRC6B	Q9UPQ9	§1081	3	SEM	1	4.417	NP_001020014	DMGTTDSGPY*FEKGGSHGLFGNSTAQSR	0.336	trinucleotide repeat containing 6B isoform 2	0.9991	83.87	23.53
667	HSP90A; HSP90A iso2	P07900, P07900-2	§627; §748	2	SEM	1	2.537	NP_001017963	DNSTMGY*MAAKK	0.219	heat shock 90kDa protein 1, alpha isoform 1	0.973	30.08	31.87
668	SIGLEC5; SIGLEC11	O15389, Q96RL6	§544; 668	2	P2	1	3.655	NP_001128635	DQEAPSTTE(Y*)SEIK	0.387	SIGLEC5	0.9993	131.4	9.34
669	SIGLEC5; SIGLEC11	O15389, Q96RL6	§544; 668	2	KY821	2	2.890	NP_001128635	DQEAPSTTEY*SEIK	0.182	SIGLEC5	0.9583	115.13	22.85
670	SIGLEC5; SIGLEC11	O15389, Q96RL6	§544; 668	2	KY821	1	3.131	NP_001128635	DQEAPSTTE(Y*)SEIK	0.351	SIGLEC5	0.9993	75.79	5.88
671	SIGLEC5; SIGLEC11	O15389, Q96RL6	§544; 668	2	Molm14	1	3.458	NP_001128635	DQEAPSTTE(Y*)SEIK	0.358	SIGLEC5	0.9988	77.79	7.93
672	SIGLEC5; SIGLEC11	O15389, Q96RL6	§544; 668	2	Molm14	1	3.483	NP_001128635	DQEAPSTTE(Y*)SEIK	0.406	SIGLEC5	0.9993	122.56	8.58
673	SIGLEC5; SIGLEC11	O15389, Q96RL6	§544; 668	2	Nomo-1	1	4.526	NP_001128635	DQEAPSTTE(Y*)SEIK	0.425	SIGLEC5	1	131.31	10.33
674	SIGLEC5; SIGLEC11	O15389, Q96RL6	§544; 668	2	Nomo-1	1	3.958	NP_001128635	DQEAPSTTE(Y*)SEIK	0.45	SIGLEC5	1	94.67	8.58
675	SIGLEC5; SIGLEC11	O15389, Q96RL6	§544; 668	2	Nomo-1	1	4.299	NP_001128635	DQEAPSTTEY*SEIK	0.468	SIGLEC5	1	128.7	18.42
676	SIGLEC5; SIGLEC11	O15389, Q96RL6	§544; 668	2	Me-F2	1	4.179	NP_001128635	DQEAPSTTE(Y*)SEIK	0.364	SIGLEC5	0.9999	113.19	10.28
677	SIGLEC5; SIGLEC11	O15389, Q96RL6	§544; 668	2	Me-F2	1	3.218	NP_001128635	DQEAPSTTE(Y*)SEIK	0.27	SIGLEC5	0.9907	101.4	9.34
678	SIGLEC5	O15389	545	2	Nomo-1	3	2.906	NP_003821	DQEAPSTTEY(S*)EIKTSK	0.342	sialic acid binding Ig-like lectin 5	0.9559	67.82	11.51
679	LDH-A	P00338	§10	3	KY821	1	3.677	NP_001128711	DQLIY*NLLKEEQTPQNK	0.297	LDH-A	0.9935	110.44	69.44
680	LDH-A	P00338	§10	3	KY821	1	4.001	NP_001128711	DQLIY*NLLKEEQTPQNK	0.255	LDH-A	0.9881	129.31	79.87
681	MARK2 iso13; MARK2 iso3; MARK2; MARK2 iso4	A9CP04, NP_059672, Q7KZI7, Q7KZI7-4	§533; §579; §613; §559	3	SEM	6	3.672	NP_001034557	DQQNLPY*GVTPASPSGHSQGR	0.222	MAP/microtubule affinity-regulating kinase 2 isoform c	0.9837	82.21	23.62
682	PIK3R1	P27986	§580	2	Molm14	1	3.878	NP_852556	DQY*LMWLTQK	0.309	phosphoinositide-3-kinase, regulatory subunit 1 (alpha) isoform 2	0.9999	171.55	161.98
683	PIK3R1	P27986	§580	2	Nomo-1	1	3.494	NP_852556	DQY*LMWLTQK	0.356	phosphoinositide-3-kinase, regulatory subunit 1 (alpha) isoform 2	0.9999	159.07	144.37
684	PIK3R1	P27986	§580	2	Molm14	1	3.338	NP_852556	DQY*LMWLTQK	0.12	phosphoinositide-3-kinase, regulatory subunit 1 (alpha) isoform 2	0.957	139.65	122.18
685	PIK3R1	P27986	§580	2	P6	1	3.601	NP_852556	DQY*LMWLTQK	0.299	phosphoinositide-3-kinase, regulatory subunit 1 (alpha) isoform 2	0.9991	165.82	161.98
686	PIK3R1	P27986	§580	2	KY821	1	3.888	NP_852556	DQY*LMWLTQK	0.395	phosphoinositide-3-kinase, regulatory subunit 1 (alpha) isoform 2	1	174.21	161.98
687	PIK3R1	P27986	§580	2	MV (4;11)	1	3.901	NP_852556	DQY*LMWLTQK	0.239	phosphoinositide-3-kinase, regulatory subunit 1 (alpha) isoform 2	0.9996	171.55	161.98
688	PIK3R1	P27986	§580	2	SEM	1	3.494	NP_852556	DQY*LMWLTQK	0.358	phosphoinositide-3-kinase, regulatory subunit 1 (alpha) isoform 2	0.9999	149.46	131.88
689	PIK3R1	P27986	§580	2	KY821	1	3.545	NP_852556	DQY*LMWLTQK	0.375	phosphoinositide-3-kinase, regulatory subunit 1 (alpha) isoform 2	0.9996	133.28	131.88
690	PIK3R1	P27986	§580	2	MV (4;11)	1	4.050	NP_852556	DQY*LMWLTQK	0.329	phosphoinositide-3-kinase, regulatory subunit 1 (alpha) isoform 2	0.9999	171.55	161.98
691	PIK3R1	P27986	§580	2	P6	1	3.421	NP_852556	DQY*LM#WLTQK	0.336	phosphoinositide-3-kinase, regulatory subunit 1 (alpha) isoform 2	0.9998	156.9	135.88
692	PIK3R1	P27986	§580	2	P5	1	3.190	NP_852556	DQY*LM#WLTQK	0.272	phosphoinositide-3-kinase, regulatory subunit 1 (alpha) isoform 2	0.9989	131.38	120.08
693	PIK3R1	P27986	§580	2	SEM	1	2.811	NP_852556	DQY*LM#WLTQK	0.212	phosphoinositide-3-kinase, regulatory subunit 1 (alpha) isoform 2	0.9304	102.94	114.27
694	PIK3R1	P27986	§580	2	ML-1	1	3.872	NP_852556	DQY*LM#WLTQK	0.359	phosphoinositide-3-kinase, regulatory subunit 1 (alpha) isoform 2	0.9999	167.63	144.37
695	PIK3R1	P27986	§580	2	Nomo-1	1	3.325	NP_852556	DQY*LM#WLTQK	0.225	phosphoinositide-3-kinase, regulatory subunit 1 (alpha) isoform 2	0.9981	153.19	122.18
696	PIK3R1	P27986	§580	2	Molm14	1	3.609	NP_852556	DQY*LM#WLTQK	0.245	phosphoinositide-3-kinase, regulatory subunit 1 (alpha) isoform 2	0.9993	163.95	144.37
697	PIK3R1	P27986	§580	2	Molm14	1	2.997	NP_852556	DQY*LM#WLTQK	0.325	phosphoinositide-3-kinase, regulatory subunit 1 (alpha) isoform 2	0.9993	114.44	101.77
698	PIK3R1	P27986	§580	2	KY821	1	3.796	NP_852556	DQY*LM#WLTQK	0.303	phosphoinositide-3-kinase, regulatory subunit 1 (alpha) isoform 2	0.9991	167.63	144.37
699	PIK3R1	P27986	§580	2	KY821	1	3.430	NP_852556	DQY*LM#WLTQK	0.331	phosphoinositide-3-kinase, regulatory subunit 1 (alpha) isoform 2	0.9998	163.54	144.37
700	PIK3R1	P27986	§580	2	MV (4;11)	1	3.884	NP_852556	DQY*LM#WLTQK	0.342	phosphoinositide-3-kinase, regulatory subunit 1 (alpha) isoform 2	0.9999	154.16	131.88
701	PIK3R1	P27986	§580	2	P4	1	3.034	NP_852556	DQY*LM#WLTQK	0.324	phosphoinositide-3-kinase, regulatory subunit 1 (alpha) isoform 2	0.9994	133.94	135.88
702	PIK3R1	P27986	§580	2	RS(4;11)	1	3.542	NP_852556	DQY*LM#WLTQK	0.308	phosphoinositide-3-kinase, regulatory subunit 1 (alpha) isoform 2	0.9997	141.31	135.88
703	PIK3R1	P27986	§580	2	P2	1	2.941	NP_852556	DQY*LM#WLTQK	0.238	phosphoinositide-3-kinase, regulatory subunit 1 (alpha) isoform 2	0.9798	132.63	120.08
704	PIK3R1	P27986	§580	2	P3	1	3.067	NP_852556	DQY*LM#WLTQK	0.313	phosphoinositide-3-kinase, regulatory subunit 1 (alpha) isoform 2	0.9993	149.39	144.37
705	PIK3R1	P27986	§580	2	P6	1	3.629	NP_852556	DQY*LM#WLTQK	0.365	phosphoinositide-3-kinase, regulatory subunit 1 (alpha) isoform 2	0.9999	167.63	144.37
706	PIK3R1	P27986	§580	2	Reh	1	3.445	NP_852556	DQY*LM#WLTQK	0.307	phosphoinositide-3-kinase, regulatory subunit 1 (alpha) isoform 2	0.9997	130.79	122.18
707	PIK3R1	P27986	§580	2	Reh	1	3.374	NP_852556	DQY*LM#WLTQK	0.233	phosphoinositide-3-kinase, regulatory subunit 1 (alpha) isoform 2	0.9986	143.25	113.8
708	PIK3R2	O00459	577	2	Molm14	2	2.369	NP_005018	DQY*LVWLTQK	0.222	phosphoinositide-3-kinase, regulatory subunit 2 (beta)	0.9592	50.04	58.11
709	DDX5	P17844	§518	3	SEM	1	3.982	NP_004387	DRENYDRG(Y*)SSLLKR	0.246	DEAD (Asp-Glu-Ala-Asp) box polypeptide 5	0.9934	47.04	9.64
710	BCAP	Q6ZUJ8	§594	3	SEM	1	3.453	NP_689522	DRPQSSIY*DPFAGMK	0.199	phosphoinositide-3-kinase adaptor protein 1	0.9908	108.7	83.47
711	BCAP	Q6ZUJ8	§594	3	SEM	2	3.346	NP_689522	DRPQSSIY*DPFAGM#K	0.259	phosphoinositide-3-kinase adaptor protein 1	0.9969	89.08	36.83
712	ZCCHC6	Q5VYS8	140	2	SEM	1	3.526	NP_078893	DSFQENEDGY*RWQDTR	0.309	zinc finger, CCHC domain containing 6	0.9871	78.92	48.83
713	PTPRCAP	Q14761	65	2	SEM	2	2.894	NP_005599	DSGGYY*HPAR	0.242	protein tyrosine phosphatase, receptor type, C-associated protein	0.9943	88.2	28.87
714	PTPRCAP	Q14761	65	2	SEM	1	2.763	NP_005599	DSGGYY*HPAR	0.169	protein tyrosine phosphatase, receptor type, C-associated protein	0.9769	102.42	38.42
715	PTPRCAP	Q14761	65	2	SEM	1	2.742	NP_005599	DSGGY(Y*)HPAR	0.167	protein tyrosine phosphatase, receptor type, C-associated protein	0.9748	95.23	0
716	PTPRCAP	Q14761	65	2	SEM	1	2.372	NP_005599	DSGGYY*HPAR	0.271	protein tyrosine phosphatase, receptor type, C-associated protein	0.9887	76.8	32.4
717	girdin	NP_060554	§1771	2	SEM	1	2.576	NP_001129069	DSNPY*ATLPR	0.36	girdin	0.9989	57.28	24.84
718	girdin	NP_060554	§1771	2	SEM	1	2.412	NP_001129069	DSNPY*ATLPR	0.378	girdin	0.9986	84.72	27.03
719	girdin	NP_060554	§1771	2	SEM	1	2.271	NP_001129069	DSNPY*ATLPR	0.293	girdin	0.9455	64.52	15.18
720	girdin	NP_060554	§1771	2	SEM	1	2.621	NP_001129069	DSNPY*ATLPR	0.382	girdin	0.9964	87.98	45.71
721	girdin	NP_060554	§1771	2	SEM	1	2.888	NP_001129069	DSNPY*ATLPR	0.303	girdin	0.9986	89.97	42.65
722	GLUD1	P00367	462	3	Me-F2	4	3.377	NP_005262	D(S*)NYHLLMSVQESLERK	0.269	glutamate dehydrogenase 1	0.984	53.13	8.68
723	DDX3; PL10	O00571, Q5JSI3	§69; §69	3	SEM	1	4.749	NP_001347	DSSGWSSSKDKDAY*SSFGSR	0.357	DEAD/H (Asp-Glu-Ala-Asp/His) box polypeptide 3	0.9998	116.18	18.87
724	PAG	Q9NWQ8	§181	2	MV (4;11)	1	4.058	NP_060910	DSSSQENMVEDCLY*ETVK	0.447	phosphoprotein associated with glycosphingolipid microdomains 1	1	91.94	24.75
725	PAG	Q9NWQ8	§181	2	Me-F2	1	4.367	NP_060910	DSSSQENM#VEDCLY*ETVK	0.451	phosphoprotein associated with glycosphingolipid microdomains 1	1	142.78	48.87
726	PAG	Q9NWQ8	§181	2	Reh	1	4.251	NP_060910	DSSSQENM#VEDCLY*ETVK	0.433	phosphoprotein associated with glycosphingolipid microdomains 1	1	148.87	51.64
727	PAG	Q9NWQ8	§181	3	Me-F2	1	3.741	NP_060910	DSSSQENM#VEDCLY*ETVK	0.126	phosphoprotein associated with glycosphingolipid microdomains 1	0.9434	157.05	33.47
728	PAG	Q9NWQ8	§181	3	Me-F2	1	3.736	NP_060910	DSSSQENM#VEDCL(Y*)ETVKEIK	0.239	phosphoprotein associated with glycosphingolipid microdomains 1	0.9056	75.74	0
729	CD2AP	Q9Y5K6	§548	2	SEM	1	3.333	NP_036252	DTCYSPKPSV(Y*)LSTPSSASK	0.398	CD2-associated protein	0.9997	85.07	10.33
730	CD2AP	Q9Y5K6	546	2	SEM	2	3.090	NP_036252	DTCYSPKP(S*)VYLSTPSSASK	0.434	CD2-associated protein	0.9997	78.37	3.98
731	CD2AP	Q9Y5K6	§548	3	SEM	1	3.598	NP_036252	DTCYSPKPSVY*LSTPSSASK	0.294	CD2-associated protein	0.999	87.26	28.28
732	ARPC3	O15145	§47	2	KY821	1	3.641	NP_005710	DTDIVDEAIY*YFK	0.328	actin related protein 2/3 complex subunit 3	0.9989	149.23	38.42
733	ARPC3	O15145	§47	2	MV (4;11)	1	3.064	NP_005710	DTDIVDEAIY*YFK	0.374	actin related protein 2/3 complex subunit 3	0.9975	87	32.4
734	PECAM-1	P16284	§713	2	P5	1	3.497	NP_000433	DTETVY*SEVR	0.476	platelet/endothelial cell adhesion molecule	1	142.92	26.38
735	PECAM-1	P16284	§713	2	Me-F2	1	3.479	NP_000433	DTETVY*SEVR	0.43	platelet/endothelial cell adhesion molecule	1	152.76	28.87
736	PECAM-1	P16284	§713	2	Molm14	1	2.954	NP_000433	DTETVY*SEVR	0.301	platelet/endothelial cell adhesion molecule	0.9988	109.47	26.38
737	PECAM-1	P16284	§713	2	Molm14	1	3.059	NP_000433	DTETVY*SEVR	0.356	platelet/endothelial cell adhesion molecule	0.9997	126.77	24.44
738	PECAM-1	P16284	§713	2	Molm14	4	2.527	NP_000433	DTETVY*SEVR	0.302	platelet/endothelial cell adhesion molecule	0.9921	54.17	26.38
739	PECAM-1	P16284	§713	2	Molm14	1	2.832	NP_000433	DTETVY*SEVR	0.33	platelet/endothelial cell adhesion molecule	0.999	124.09	28.87
740	PECAM-1	P16284	§713	2	Nomo-1	1	3.532	NP_000433	DTETVY*SEVR	0.448	platelet/endothelial cell adhesion molecule	1	140.47	26.38
741	PECAM-1	P16284	§713	2	Nomo-1	1	3.225	NP_000433	DTETVY*SEVR	0.35	platelet/endothelial cell adhesion molecule	0.9997	106.4	28.87
742	PECAM-1	P16284	§713	2	P1	1	2.495	NP_000433	DTETVY*SEVR	0.292	platelet/endothelial cell adhesion molecule	0.9949	87.44	21.51
743	PECAM-1	P16284	§713	2	Nomo-1	1	3.078	NP_000433	DTETVY*SEVR	0.357	platelet/endothelial cell adhesion molecule	0.9983	131.77	26.38
744	PECAM-1	P16284	§713	2	Nomo-1	1	3.170	NP_000433	DTETV(Y*)SEVR	0.332	platelet/endothelial cell adhesion molecule	0.9996	91.96	10.28
745	PECAM-1	P16284	§713	2	Nomo-1	1	2.611	NP_000433	DTETVY*SEVR	0.329	platelet/endothelial cell adhesion molecule	0.9937	85.72	16.22
746	PECAM-1	P16284	§713	2	Nomo-1	1	2.999	NP_000433	DTETVY*SEVR	0.346	platelet/endothelial cell adhesion molecule	0.9995	110.35	28.87
747	PECAM-1	P16284	§713	2	Nomo-1	1	3.033	NP_000433	DTETVY*SEVR	0.297	platelet/endothelial cell adhesion molecule	0.999	105.81	24.44
748	PECAM-1	P16284	§713	2	Nomo-1	1	2.848	NP_000433	DTETVY*SEVR	0.332	platelet/endothelial cell adhesion molecule	0.9991	111.38	28.87
749	PECAM-1	P16284	§713	2	P1	1	2.827	NP_000433	DTETVY*SEVR	0.327	platelet/endothelial cell adhesion molecule	0.9946	98.85	28.87
750	PECAM-1	P16284	§713	2	ML-1	5	2.328	NP_000433	DTETVY*SEVR	0.268	platelet/endothelial cell adhesion molecule	0.9683	77.24	13.24
751	PECAM-1	P16284	§713	2	ML-1	2	2.801	NP_000433	DTETVY*SEVR	0.364	platelet/endothelial cell adhesion molecule	0.9958	91	28.87
752	PECAM-1	P16284	§713	2	ML-1	1	2.864	NP_000433	DTETVY*SEVR	0.362	platelet/endothelial cell adhesion molecule	0.9995	104.89	28.87
753	PECAM-1	P16284	§713	2	P4	1	2.857	NP_000433	DTETV(Y*)SEVR	0.292	platelet/endothelial cell adhesion molecule	0.9982	78.41	8.58
754	PECAM-1	P16284	§713	2	SEM	1	3.304	NP_000433	DTETVY*SEVR	0.446	platelet/endothelial cell adhesion molecule	1	127.23	22.85
755	PECAM-1	P16284	§713	2	P5	1	2.268	NP_000433	DTETVY*SEVR	0.368	platelet/endothelial cell adhesion molecule	0.9973	89.06	28.87
756	PECAM-1	P16284	§713	2	SEM	1	3.544	NP_000433	DTETVY*SEVR	0.413	platelet/endothelial cell adhesion molecule	1	137.23	26.38
757	PECAM-1	P16284	§713	2	P5	2	2.396	NP_000433	DTETVY*SEVR	0.444	platelet/endothelial cell adhesion molecule	0.9967	82.09	18.42
758	PECAM-1	P16284	§713	2	Me-F2	1	2.641	NP_000433	DTETVY*SEVR	0.329	platelet/endothelial cell adhesion molecule	0.9912	81.54	13.24
759	PECAM-1	P16284	§713	2	P4	1	2.949	NP_000433	DTETVY*SEVR	0.322	platelet/endothelial cell adhesion molecule	0.9992	126.55	13.24
760	PECAM-1	P16284	§713	2	Me-F2	1	2.995	NP_000433	DTETVY*SEVR	0.373	platelet/endothelial cell adhesion molecule	0.9984	114.87	26.38
761	PECAM-1	P16284	§713	2	Me-F2	1	3.274	NP_000433	DTETVY*SEVR	0.387	platelet/endothelial cell adhesion molecule	0.9994	117.29	32.4
762	PECAM-1	P16284	§713	2	Me-F2	1	2.912	NP_000433	DTETVY*SEVR	0.388	platelet/endothelial cell adhesion molecule	0.9997	125.96	28.87
763	PECAM-1	P16284	§713	2	P5	1	3.230	NP_000433	DTETVY*SEVR	0.416	platelet/endothelial cell adhesion molecule	0.9999	127.89	16.22
764	PECAM-1	P16284	§713	2	KY821	1	3.167	NP_000433	DTETV(Y*)SEVR	0.41	platelet/endothelial cell adhesion molecule	0.9996	89.65	10.28
765	PECAM-1	P16284	§713	2	P5	1	2.896	NP_000433	DTETVY*SEVR	0.394	platelet/endothelial cell adhesion molecule	0.9997	102.42	22.85
766	PECAM-1	P16284	§713	2	Me-F2	1	3.384	NP_000433	DTETVY*SEVR	0.372	platelet/endothelial cell adhesion molecule	0.9993	137.79	28.87
767	PECAM-1	P16284	§713	2	P5	1	3.133	NP_000433	DTETVY*SEVR	0.405	platelet/endothelial cell adhesion molecule	0.9999	145.29	28.87
768	PECAM-1	P16284	§713	2	P5	1	3.135	NP_000433	DTETVY*SEVR	0.346	platelet/endothelial cell adhesion molecule	0.9997	126.8	24.44
769	PECAM-1	P16284	§713	2	P5	1	2.885	NP_000433	DTETVY*SEVRK	0.398	platelet/endothelial cell adhesion molecule	0.9997	112.51	16.22
770	PECAM-1	P16284	§713	2	Me-F2	1	3.327	NP_000433	DTETVY*SEVRK	0.309	platelet/endothelial cell adhesion molecule	0.9991	121.27	28.87
771	PECAM-1	P16284	§713	2	Me-F2	2	2.973	NP_000433	DTETVY*SEVRK	0.274	platelet/endothelial cell adhesion molecule	0.9967	79.89	28.87
772	PECAM-1	P16284	§713	2	ML-1	2	3.115	NP_000433	DTETVY*SEVRK	0.462	platelet/endothelial cell adhesion molecule	0.9999	110.8	28.87
773	PECAM-1	P16284	§713	2	Nomo-1	2	3.012	NP_000433	DTETVY*SEVRK	0.295	platelet/endothelial cell adhesion molecule	0.9979	114.67	13.24
774	PECAM-1	P16284	§713	2	P4	1	2.898	NP_000433	DTETV(Y*)SEVRK	0.289	platelet/endothelial cell adhesion molecule	0.9978	69.09	9.34
775	PECAM-1	P16284	§713	2	Reh	1	2.426	NP_000433	DTETV(Y*)SEVRK	0.243	platelet/endothelial cell adhesion molecule	0.9337	23.27	7.93
776	PECAM-1	P16284	§713	2	P4	1	2.540	NP_000433	DTETV(Y*)SEVRK	0.257	platelet/endothelial cell adhesion molecule	0.9892	68.86	7.93
777	PECAM-1	P16284	§713	2	P6	7	2.622	NP_000433	DTETVY*SEVRK	0.292	platelet/endothelial cell adhesion molecule	0.988	60.91	19.33
778	PECAM-1	P16284	§713	2	P5	1	2.825	NP_000433	DTETV(Y*)SEVRK	0.309	platelet/endothelial cell adhesion molecule	0.9982	71.15	6.9
779	THADA	Q9C096	§1010	2	SEM	1	2.596	NP_001077422	DTNDY*FNQAK	0.136	thyroid adenoma associated	0.9276	65.92	35.82
780	TFIIS; TFIIS iso2	P23193, P23193-2	§126; §105	2	SEM	1	2.409	NP_006747	DTY*VSSFPR	0.314	transcription elongation factor A 1 isoform 1	0.9965	50.95	26.38
781	EML4	Q9HC35	§226	2	MV (4;11)	1	3.544	NP_001138548	DVIINQEGEY*IK	0.311	EML4	0.9996	158.97	1000
782	EML4	Q9HC35	§226	2	Marimo	1	3.361	NP_001138548	DVIINQEGEY*IK	0.245	EML4	0.998	71.2	1000
783	Ret; Ret iso3	P07949, Q9BTB0	§905; §905	2	MV (4;11)	1	2.814	NP_065681	DVYEEDSY*VKR	0.311	ret proto-oncogene isoform c	0.9937	63.72	20.35
784	RBMX; RBMXL1	P38159, Q96E39	§214; 214	3	SEM	1	3.776	NP_002130	DVYLSPRDDGY*STKDSYSSR	0.359	RNA binding motif protein, X-linked	0.9992	96.11	38.66
785	TTC2	Q99615	§50	2	MV (4;11)	1	3.097	NP_003306	DYNEAYNY*YTK	0.259	DnaJ (Hsp40) homolog, subfamily C, member 7 isoform 1	0.9921	122.91	24.44
786	PKCD	AAA03176	§630	2	MV (4;11)	1	3.375	NP_006245	DY*SNFDQEFLNEK	0.27	protein kinase C, delta	0.9916	97.17	28.87
787	PZR iso3	O95297-3	209	2	SEM	1	2.205	NP_078845	DYTGAQSYMH(S*)	0.381	myelin protein zero-like 1 isoform b	0.9329	72.75	9.42
788	OSBP	P22059	§767	3	Molm14	1	4.204	NP_002547	EAEAMKATEDGTPYDPY*KALWFER	0.247	oxysterol binding protein	0.977	119.82	85.86
789	Syk	P43405	§352	3	Me-F2	1	3.754	NP_001128524	EALPM#DTEVYESPY*ADPEEIRPK	0.301	Syk	0.9986	99.47	23.64
790	SgK223	Q86YV5	§413	2	Molm14	2	2.314	NP_001074295	EATQPEPIY*AESTK	0.241	pragmin	0.9332	77.07	61.06
791	CD19	P15391	§500	2	SEM	1	3.475	NP_001761	EATSLGSQSY*EDMR	0.407	CD19 antigen	0.9999	98.58	13.24
792	CD19	P15391	§500	2	SEM	1	2.716	NP_001761	EATSLGSQS(Y*)EDM#R	0.453	CD19 antigen	0.9994	56	0
793	MCM7	P33993	600	2	KY821	1	3.099	NP_005907	EAWASKDATY*TSAR	0.32	minichromosome maintenance complex component 7 isoform 1	0.9786	60.37	16.22
794	hnRNP A0	Q13151	§180	2	SEM	1	2.802	NP_006796	EDIY*SGGGGGGSR	0.424	heterogeneous nuclear ribonucleoprotein A0	0.9996	80.68	20.35
795	hnRNP A0	Q13151	§180	2	SEM	1	3.302	NP_006796	EDIY*SGGGGGGSR	0.397	heterogeneous nuclear ribonucleoprotein A0	0.999	81.18	24.44
796	hnRNP A0	Q13151	§180	2	SEM	1	3.216	NP_006796	EDIY*SGGGGGGSR	0.351	heterogeneous nuclear ribonucleoprotein A0	0.9973	99.43	21.51
797	LST1	O00453	§88	3	Nomo-1	1	3.900	NP_995310	EDPRADY*ACIAENKPT	0.37	leukocyte specific transcript 1 isoform 3	0.9997	101.52	130.56
798	SHP-2	Q06124	§584	3	MV (4;11)	1	3.836	NP_002825	EDSARVY*ENVGLMQQQK	0.332	protein tyrosine phosphatase, non-receptor type 11	0.9958	133.48	23.13
799	SHP-2	Q06124	§584	3	Nomo-1	1	4.633	NP_002825	EDSARVY*ENVGLMQQQK	0.241	protein tyrosine phosphatase, non-receptor type 11	0.9962	132.84	17.36
800	SHP-2	Q06124	§584	3	SEM	2	4.171	NP_002825	EDSARV(Y*)ENVGLMQQQK	0.226	protein tyrosine phosphatase, non-receptor type 11	0.9838	120.16	11.72
801	SHP-2	Q06124	§584	3	SEM	1	4.215	NP_002825	EDSARVY*ENVGLMQQQK	0.299	protein tyrosine phosphatase, non-receptor type 11	0.9986	127.63	18.8
802	SHP-2	Q06124	§584	2	SEM	1	2.459	NP_002825	EDSARVY*ENVGLM#QQQK	0.335	protein tyrosine phosphatase, non-receptor type 11	0.912	59.03	31.51
803	SHP-2	Q06124	§584	3	KY821	9	4.275	NP_002825	EDSARV(Y*)ENVGLM#QQQK	0.236	protein tyrosine phosphatase, non-receptor type 11	0.9777	102.42	10.66
804	SHP-2	Q06124	§584	3	Nomo-1	1	3.675	NP_002825	EDSARV(Y*)ENVGLM#QQQK	0.213	protein tyrosine phosphatase, non-receptor type 11	0.9362	112.58	6.04
805	Fes	P07332	§713	2	P3	1	3.301	NP_001137255	EEADGVY*AASGGLR	0.427	Fes	0.9999	127.68	64.54
806	Fes	P07332	§713	2	P5	1	3.984	NP_001137255	EEADGVY*AASGGLR	0.495	Fes	1	127.43	55.25
807	Fes	P07332	§713	2	P5	1	4.401	NP_001137255	EEADGVY*AASGGLR	0.458	Fes	1	123.18	46.24
808	Fes	P07332	§713	2	P5	1	3.470	NP_001137255	EEADGVY*AASGGLR	0.43	Fes	0.9999	105.98	53.2
809	Fes	P07332	§713	2	P6	1	3.716	NP_001137255	EEADGVY*AASGGLR	0.472	Fes	1	114.69	57.99
810	Fes	P07332	§713	2	P4	1	3.654	NP_001137255	EEADGVY*AASGGLR	0.341	Fes	0.9997	139.05	53.2
811	Fes	P07332	§713	2	P6	1	4.017	NP_001137255	EEADGVY*AASGGLR	0.512	Fes	1	146.8	57.99
812	Fes	P07332	§713	2	P4	1	3.765	NP_001137255	EEADGVY*AASGGLR	0.362	Fes	0.9998	122.83	46.24
813	Fes	P07332	§713	2	P5	1	2.932	NP_001137255	EEADGVY*AASGGLR	0.399	Fes	0.9995	89.64	40.96
814	Fes	P07332	§713	2	P3	1	3.367	NP_001137255	EEADGVY*AASGGLR	0.434	Fes	0.9999	93.33	44.73
815	Fes	P07332	§713	2	OCI/AML3	1	3.557	NP_001137255	EEADGVY*AASGGLR	0.46	Fes	0.9998	77.34	44.73
816	Fes	P07332	§713	2	OCI/AML3	1	3.470	NP_001137255	EEADGVY*AASGGLR	0.382	Fes	0.9998	112.33	53.53
817	MAIR-I	Q9UGN4	§293	2	SEM	1	2.496	NP_009192	EEEPDSDY*SVIR	0.245	leukocyte membrane antigen	0.9813	79.44	28.87
818	LANP-L	Q9BTT0	§235	3	MV (4;11)	2	4.256	NP_001129950	EEIQDEEDDDDY*VEEGEEEEEEEEGGLRGEK	0.206	LANP-L	0.905	93.88	1000
819	LANP-L	Q9BTT0	§235	3	P2	1	5.571	NP_001129950	EEIQDEEDDDDY*VEEGEEEEEEEEGGLRGEK	0.262	LANP-L	0.9983	163.51	1000
820	LANP-L	Q9BTT0	§235	3	ML-1	1	6.422	NP_001129950	EEIQDEEDDDDY*VEEGEEEEEEEEGGLRGEK	0.328	LANP-L	0.9999	156.96	1000
821	LANP-L	Q9BTT0	§235	3	MV (4;11)	1	6.191	NP_001129950	EEIQDEEDDDDY*VEEGEEEEEEEEGGLRGEK	0.345	LANP-L	1	175.5	1000
822	LANP-L	Q9BTT0	§235	3	KY821	1	5.619	NP_001129950	EEIQDEEDDDDY*VEEGEEEEEEEEGGLRGEK	0.31	LANP-L	0.9996	132.77	1000
823	LANP-L	Q9BTT0	§235	3	Marimo	1	6.274	NP_001129950	EEIQDEEDDDDY*VEEGEEEEEEEEGGLRGEK	0.352	LANP-L	1	187.69	1000
824	LANP-L	Q9BTT0	§235	3	P2	1	5.153	NP_001129950	EEIQDEEDDDDY*VEEGEEEEEEEEGGLRGEK	0.217	LANP-L	0.9905	123.44	1000
825	LANP-L	Q9BTT0	§235	3	OCI/AML3	1	5.732	NP_001129950	EEIQDEEDDDDY*VEEGEEEEEEEEGGLRGEK	0.307	LANP-L	0.9993	175.23	1000
826	LANP-L	Q9BTT0	§235	3	Marimo	1	6.953	NP_001129950	EEIQDEEDDDDY*VEEGEEEEEEEEGGLRGEK	0.356	LANP-L	1	203.11	1000
827	LANP-L	Q9BTT0	§235	3	OCI/AML3	1	5.133	NP_001129950	EEIQDEEDDDDY*VEEGEEEEEEEEGGLRGEK	0.286	LANP-L	0.9974	89.19	1000
828	LANP-L	Q9BTT0	§235	3	Molm14	1	6.462	NP_001129950	EEIQDEEDDDDY*VEEGEEEEEEEEGGLRGEK	0.298	LANP-L	0.9995	169.33	1000
829	LANP-L	Q9BTT0	§235	3	P6	1	4.196	NP_001129950	EEIQDEEDDDDY*VEEGEEEEEEEEGGLRGEK	0.222	LANP-L	0.9716	74.42	1000
830	LANP-L	Q9BTT0	§235	3	Molm14	1	5.954	NP_001129950	EEIQDEEDDDDY*VEEGEEEEEEEEGGLRGEK	0.315	LANP-L	0.9997	130.91	1000
831	LANP-L	Q9BTT0	§235	3	MV (4;11)	1	4.444	NP_001129950	EEIQDEEDDDDY*VEEGEEEEEEEEGGLRGEKR	0.252	LANP-L	0.9845	116.38	1000
832	LANP-L	Q9BTT0	§235	3	ML-1	1	4.987	NP_001129950	EEIQDEEDDDDY*VEEGEEEEEEEEGGLRGEKR	0.274	LANP-L	0.9976	96.06	1000
833	LANP-L	Q9BTT0	§235	3	Marimo	1	4.982	NP_001129950	EEIQDEEDDDDY*VEEGEEEEEEEEGGLRGEKR	0.355	LANP-L	0.9997	94.66	1000
834	STS-1	Q8TF42	§19	2	P6	1	2.363	NP_116262	EELY*SKVTPR	0.304	ubiquitin associated and SH3 domain containing, B	0.9072	69.81	16.22
835	ITSN2	Q9NZM3	§968	2	P6	5	3.086	NP_006268	EEPEALY*AAVNK	0.353	intersectin 2 isoform 1	0.9988	70.25	1000
836	ITSN2	Q9NZM3	§968	2	Me-F2	2	2.995	NP_006268	EEPEALY*AAVNK	0.32	intersectin 2 isoform 1	0.9983	84.17	1000
837	Lyn; Lyn iso2	P07948, P07948-2	§316; §295	2	Me-F2	1	3.124	NP_001104567	EEPIY*IITEYMAK	0.337	Lyn	0.9992	60.4	41.33
838	Lyn; Lyn iso2	P07948, P07948-2	§316; §295	2	Me-F2	1	3.109	NP_001104567	EEPIY*IITEYMAK	0.505	Lyn	0.9998	112.77	58.33
839	Lyn; Lyn iso2	P07948, P07948-2	§316; §295	3	Molm14	1	3.316	NP_001104567	EEPIY*IITEYMAK	0.149	Lyn	0.9661	93.9	67.36
840	Lyn; Lyn iso2	P07948, P07948-2	§316; §295	2	P5	1	2.696	NP_001104567	EEPIY*IITEYM#AK	0.306	Lyn	0.9861	36.82	17.08
841	Lyn; Lyn iso2	P07948, P07948-2	§316; §295	2	Me-F2	1	2.277	NP_001104567	EEPIY*IITEYM#AK	0.384	Lyn	0.9742	92.85	41.33
842	ICAM-3	P32942	§525	3	Me-F2	1	3.874	NP_002153	EE(S*)TYLPLTSM#QPTEAMGEEPSR	0.313	intercellular adhesion molecule 3 precursor	0.9982	93.95	0
843	ICAM-3	P32942	527	3	Me-F2	1	3.945	NP_002153	EEST(Y*)LPLTSM#QPTEAM#GEEPSR	0.162	intercellular adhesion molecule 3 precursor	0.9049	113.47	5.83
844	ICAM-3	P32942	527	3	P6	1	4.348	NP_002153	EESTY*LPLTSMQPTEAMGEEPSRAE	0.234	intercellular adhesion molecule 3 precursor	0.9712	78.75	13.24
845	ICAM-3	P32942	527	3	P6	1	4.429	NP_002153	EEST(Y*)LPLTSMQPTEAM#GEEPSRAE	0.318	intercellular adhesion molecule 3 precursor	0.9974	78.37	7.93
846	ICAM-3	P32942	527	3	Me-F2	1	4.748	NP_002153	EESTY*LPLTSM#QPTEAMGEEPSRAE	0.335	intercellular adhesion molecule 3 precursor	0.9994	141.16	19.33
847	ICAM-3	P32942	527	3	P4	1	4.717	NP_002153	EESTY*LPLTSM#QPTEAM#GEEPSRAE	0.419	intercellular adhesion molecule 3 precursor	1	107.82	26.38
848	ICAM-3	P32942	527	3	P5	1	3.803	NP_002153	EEST(Y*)LPLTSM#QPTEAM#GEEPSRAE	0.267	intercellular adhesion molecule 3 precursor	0.9849	101.3	0
849	ICAM-3	P32942	527	3	Me-F2	1	3.661	NP_002153	EESTY*LPLTSM#QPTEAM#GEEPSRAE	0.394	intercellular adhesion molecule 3 precursor	0.9994	111.55	24.44
850	ICAM-3	P32942	527	3	P6	1	3.683	NP_002153	EEST(Y*)LPLTSM#QPTEAM#GEEPSRAE	0.335	intercellular adhesion molecule 3 precursor	0.9972	83.01	0
851	ICAM-3	P32942	§525	3	Me-F2	1	4.460	NP_002153	EES*TYLPLTSMQPTEAM#GEEPSRAE	0.303	intercellular adhesion molecule 3 precursor	0.9979	122.92	13.27
852	ICAM-3	P32942	527	3	Me-F2	1	4.804	NP_002153	EEST(Y*)LPLTSMQPTEAM#GEEPSRAE	0.396	intercellular adhesion molecule 3 precursor	1	153.55	11.51
853	ICAM-3	P32942	527	3	Me-F2	1	5.503	NP_002153	EESTY*LPLTSM#QPTEAMGEEPSRAE	0.335	intercellular adhesion molecule 3 precursor	0.9997	98.6	20.35
854	ICAM-3	P32942	527	3	P6	1	4.222	NP_002153	EESTY*LPLTSM#QPTEAMGEEPSRAE	0.33	intercellular adhesion molecule 3 precursor	0.9975	112.99	13.24
855	LUZP1	Q86V48	§414	2	SEM	1	3.058	NP_001136018	EFALNNENY*SLSNR	0.26	LUZP1	0.9954	60.28	20.35
856	snRNP 70	P08621	§126	2	KY821	4	2.376	NP_003080	EFEVY*GPIK	0.263	U1 small nuclear ribonucleoprotein 70 kDa	0.9794	82.43	1000
857	snRNP 70	P08621	§126	2	Reh	1	2.367	NP_003080	EFEVY*GPIKR	0.236	U1 small nuclear ribonucleoprotein 70 kDa	0.9264	77.04	1000
858	Gab2	Q9UQC2	§324	3	SEM	3	3.537	NP_036428	EFGDLLVDNMDVPATPLSA(Y*)QIPR	0.211	GRB2-associated binding protein 2 isoform b	0.9085	51.52	6.45
859	Gab2	Q9UQC2	322	3	MV (4;11)	1	3.872	NP_036428	EFGDLLVDNMDVPATPLS*AYQIPR	0.294	GRB2-associated binding protein 2 isoform b	0.9992	79.66	15.03
860	Gab2	Q9UQC2	§324	3	SEM	1	3.680	NP_036428	EFGDLLVDNM#DVPATPLSAY*QIPR	0.255	GRB2-associated binding protein 2 isoform b	0.9941	94.78	28.35
861	RAB9A	P51151	§107	3	KY821	2	4.362	NP_004242	EFI(Y*)YADVKEPESFPFVILGNK	0.369	RAB9A, member RAS oncogene family	0.9992	118.31	9.82
862	TES	Q9UGI8	§251	2	MV (4;11)	3	2.236	NP_056456	EGDPAIY*AER	0.315	testin isoform 1	0.9861	46.5	1000
863	L-plastin	P13796	§124	3	Nomo-1	1	4.246	NP_002289	EGICAIGGTSEQSSVGTQHSYSEEEK(Y*)AFVNWINK	0.366	L-plastin	0.9991	77.35	7.81
864	L-plastin	P13796	§124	3	Nomo-1	1	4.924	NP_002289	EGICAIGGTSEQSSVGTQHSYSEEEK(Y*)AFVNWINK	0.277	L-plastin	0.9958	78.82	10.01
865	L-plastin	P13796	§124	3	Nomo-1	1	4.037	NP_002289	EGICAIGGTSEQSSVGTQHSYSEEEK(Y*)AFVNWINK	0.301	L-plastin	0.9959	41.86	7.09
866	L-plastin	P13796	§124	3	MV (4;11)	1	4.553	NP_002289	EGICAIGGTSEQSSVGTQHSYSEEEKY*AFVNWINK	0.308	L-plastin	0.9984	83.89	13.08
867	moesin	P26038	§116	3	MV (4;11)	1	3.739	NP_002435	EGILNDDI(Y*)CPPETAVLLASYAVQSK	0.245	moesin	0.9923	71.66	7.67
868	SARS2	Q9NP81	§52	2	P6	1	3.290	NP_060297	EGY*SALPQLDIER	0.339	seryl-tRNA synthetase 2 isoform b precursor	0.9971	134.86	28.87
869	SARS2	Q9NP81	§52	2	P4	1	3.608	NP_060297	EGY*SALPQLDIER	0.356	seryl-tRNA synthetase 2 isoform b precursor	0.9998	115.03	24.44
870	SARS2	Q9NP81	§52	2	P5	1	3.067	NP_060297	EG(Y*)SALPQLDIER	0.277	seryl-tRNA synthetase 2 isoform b precursor	0.9906	100.54	8.58
871	SARS2	Q9NP81	§52	2	Me-F2	1	3.149	NP_060297	EGY*SALPQLDIER	0.336	seryl-tRNA synthetase 2 isoform b precursor	0.9992	122.06	26.38
872	SARS2	Q9NP81	§52	2	Me-F2	1	3.338	NP_060297	EGY*SALPQLDIER	0.366	seryl-tRNA synthetase 2 isoform b precursor	0.9997	96.5	32.4
873	eEF1A-1; eEF1A-2; eEF1AL3	P68104, Q05639, Q5VTE0	§141; §141; §141	2	MV (4;11)	1	3.332	NP_001393	EHALLA(Y*)TLGVK	0.31	eukaryotic translation elongation factor 1 alpha 1	0.9993	125.73	8.58
874	eEF1A-1; eEF1A-2; eEF1AL3	P68104, Q05639, Q5VTE0	§141; §141; §141	2	Reh	1	2.870	NP_001393	EHALLA(Y*)TLGVK	0.24	eukaryotic translation elongation factor 1 alpha 1	0.9625	75.9	8.58
875	eEF1A-1; eEF1A-2; eEF1AL3	P68104, Q05639, Q5VTE0	142; 142; 142	2	KY821	2	3.202	NP_001393	EHALLAY(T*)LGVK	0.337	eukaryotic translation elongation factor 1 alpha 1	0.9973	108.38	10.28
876	eEF1A-1; eEF1A-2; eEF1AL3	P68104, Q05639, Q5VTE0	142; 142; 142	2	KY821	1	3.067	NP_001393	EHALLAY(T*)LGVK	0.211	eukaryotic translation elongation factor 1 alpha 1	0.9925	97.21	0
877	eEF1A-1; eEF1A-2; eEF1AL3	P68104, Q05639, Q5VTE0	§141; §141; §141	2	Molm14	1	2.945	NP_001393	EHALLAY*TLGVK	0.216	eukaryotic translation elongation factor 1 alpha 1	0.9907	96.12	22.85
878	eEF1A-1; eEF1A-2; eEF1AL3	P68104, Q05639, Q5VTE0	§141; §141; §141	2	Nomo-1	1	2.870	NP_001393	EHALLA(Y*)TLGVK	0.241	eukaryotic translation elongation factor 1 alpha 1	0.9929	102.52	10.28
879	eEF1A-1; eEF1A-2; eEF1AL3	P68104, Q05639, Q5VTE0	142; 142; 142	2	Nomo-1	4	3.175	NP_001393	EHALLAY(T*)LGVK	0.245	eukaryotic translation elongation factor 1 alpha 1	0.9783	102.4	0
880	eEF1A-1; eEF1A-2; eEF1AL3	P68104, Q05639, Q5VTE0	§141; §141; §141	2	OCI/AML3	1	2.932	NP_001393	EHALLA(Y*)TLGVK	0.279	eukaryotic translation elongation factor 1 alpha 1	0.9897	87.96	11.51
881	eEF1A-1; eEF1A-2; eEF1AL3	P68104, Q05639, Q5VTE0	§141; §141; §141	2	RS(4;11)	1	2.549	NP_001393	EHALLA(Y*)TLGVK	0.26	eukaryotic translation elongation factor 1 alpha 1	0.988	82.16	7.38
882	eEF1A-1; eEF1A-2; eEF1AL3	P68104, Q05639, Q5VTE0	§141; §141; §141	2	RS(4;11)	1	2.887	NP_001393	EHALLA(Y*)TLGVK	0.182	eukaryotic translation elongation factor 1 alpha 1	0.9795	83.44	11.51
883	eEF1A-1; eEF1A-2; eEF1AL3	P68104, Q05639, Q5VTE0	§141; §141; §141	2	ML-1	1	3.686	NP_001393	EHALLAY*TLGVK	0.319	eukaryotic translation elongation factor 1 alpha 1	0.9997	133.74	21.51
884	eEF1A-1; eEF1A-2; eEF1AL3	P68104, Q05639, Q5VTE0	§141; §141; §141	2	ML-1	1	3.586	NP_001393	EHALLA(Y*)TLGVK	0.283	eukaryotic translation elongation factor 1 alpha 1	0.9994	106.53	7.93
885	eEF1A-1; eEF1A-2; eEF1AL3	P68104, Q05639, Q5VTE0	142; 142; 142	2	Me-F2	1	3.039	NP_001393	EHALLAY(T*)LGVK	0.313	eukaryotic translation elongation factor 1 alpha 1	0.9988	107.14	0
886	eEF1A-1; eEF1A-2; eEF1AL3	P68104, Q05639, Q5VTE0	142; 142; 142	2	Me-F2	1	3.608	NP_001393	EHALLAY(T*)LGVK	0.267	eukaryotic translation elongation factor 1 alpha 1	0.9972	125.58	0
887	eEF1A-1; eEF1A-2; eEF1AL3	P68104, Q05639, Q5VTE0	142; 142; 142	2	P6	1	2.741	NP_001393	EHALLAY(T*)LGVK	0.345	eukaryotic translation elongation factor 1 alpha 1	0.9985	69.21	0
888	eEF1A-1; eEF1A-2; eEF1AL3	P68104, Q05639, Q5VTE0	142; 142; 142	2	Reh	1	2.621	NP_001393	EHALLAY(T*)LGVK	0.273	eukaryotic translation elongation factor 1 alpha 1	0.9737	91.64	0
889	eEF1A-1; eEF1A-2; eEF1AL3	P68104, Q05639, Q5VTE0	§141; §141; §141	2	KY821	1	2.738	NP_001393	EHALLA(Y*)TLGVK	0.324	eukaryotic translation elongation factor 1 alpha 1	0.9979	99.8	10.28
890	Lyn; Lyn iso2	P07948, P07948-2	§508; §487	3	MV (4;11)	1	4.873	NP_001104567	EKAEERPTFDYLQSVLDDFYTATEGQY*QQQP	0.325	Lyn	0.9988	119.92	70.1
891	Lyn; Lyn iso2	P07948, P07948-2	§508; §487	3	MV (4;11)	1	5.798	NP_001104567	EKAEERPTFDYLQSVLDDFYTATEGQY*QQQP	0.388	Lyn	1	152.1	40.35
892	Lyn; Lyn iso2	P07948, P07948-2	§508; §487	3	KY821	1	4.529	NP_001104567	EKAEERPTFDYLQSVLDDFYTATEGQY*QQQP	0.271	Lyn	0.9918	80.65	36.27
893	Lyn; Lyn iso2	P07948, P07948-2	§508; §487	3	Molm14	1	4.912	NP_001104567	EKAEERPTFDYLQSVLDDFYTATEGQY*QQQP	0.272	Lyn	0.9951	65.25	22.08
894	Lyn; Lyn iso2	P07948, P07948-2	§508; §487	3	Molm14	1	5.886	NP_001104567	EKAEERPTFDYLQSVLDDFYTATEGQY*QQQP	0.344	Lyn	0.9999	163.41	67.87
895	Lyn; Lyn iso2	P07948, P07948-2	§508; §487	3	Nomo-1	1	4.255	NP_001104567	EKAEERPTFDYLQSVLDDFYTATEGQY*QQQP	0.192	Lyn	0.9418	101.85	22.31
896	Lyn; Lyn iso2	P07948, P07948-2	§508; §487	3	Nomo-1	1	5.617	NP_001104567	EKAEERPTFDYLQSVLDDFYTATEGQY*QQQP	0.404	Lyn	1	122.46	51.44
897	Lyn; Lyn iso2	P07948, P07948-2	§508; §487	3	Nomo-1	1	5.785	NP_001104567	EKAEERPTFDYLQSVLDDFYTATEGQY*QQQP	0.295	Lyn	0.9994	126.41	33.45
898	Lyn; Lyn iso2	P07948, P07948-2	§508; §487	3	Nomo-1	1	4.830	NP_001104567	EKAEERPTFDYLQSVLDDFYTATEGQY*QQQP	0.262	Lyn	0.9927	99.75	40.35
899	Lyn; Lyn iso2	P07948, P07948-2	§508; §487	3	SEM	1	4.819	NP_001104567	EKAEERPTFDYLQSVLDDFYTATEGQY*QQQP	0.327	Lyn	0.9993	116.68	40.35
900	Lyn; Lyn iso2	P07948, P07948-2	§508; §487	3	SEM	9	4.309	NP_001104567	EKAEERPTFDYLQSVLDDFYTATEGQY*QQQP	0.237	Lyn	0.9186	114.64	22.08
901	Lyn; Lyn iso2	P07948, P07948-2	§508; §487	3	ML-1	1	4.990	NP_001104567	EKAEERPTFDYLQSVLDDFYTATEGQY*QQQP	0.324	Lyn	0.9994	77.82	26.4
902	Lyn; Lyn iso2	P07948, P07948-2	§508; §487	3	Marimo	1	3.993	NP_001104567	EKAEERPTFDYLQSVLDDFYTATEGQY*QQQP	0.234	Lyn	0.9518	83.09	43.29
903	Lyn; Lyn iso2	P07948, P07948-2	§508; §487	3	Me-F2	1	4.751	NP_001104567	EKAEERPTFDYLQSVLDDFYTATEGQY*QQQP	0.305	Lyn	0.9986	86.84	43.29
904	Lyn; Lyn iso2	P07948, P07948-2	§508; §487	3	Me-F2	1	5.976	NP_001104567	EKAEERPTFDYLQSVLDDFYTATEGQY*QQQP	0.42	Lyn	1	158.71	40.19
905	ACTA2; ACTG2; ACTC1; ACTA1	P62736, P63267, P68032, P68133	220; 219; 220; §220	3	KY821	1	4.720	NP_001091	EKLCY*VALDFENEM#ATAASSSSLEK	0.475	actin, alpha 1, skeletal muscle	1	63.75	30.09
906	ACTA2; ACTG2; ACTC1; ACTA1	P62736, P63267, P68032, P68133	220; 219; 220; §220	3	Nomo-1	1	3.726	NP_001091	EKLC(Y*)VALDFENEM#ATAASSSSLEK	0.275	actin, alpha 1, skeletal muscle	0.9482	51.94	2.28
907	SHIP	Q92835	§865	2	ML-1	1	2.668	NP_001017915	EKLY*DFVKTER	0.32	SH2 containing inositol phosphatase isoform a	0.9648	101.81	70.2
908	Rin1	Q13671	§36	3	KY821	1	3.342	NP_004283	EKPAQDPLY*DVPNASGGQAGGPQRPGR	0.379	ras inhibitor RIN1	0.9998	86.59	29.36
909	hnRNP U; hnRNP U iso2	Q00839, Q00839-2	474; 455	3	KY821	9	3.877	NP_004492	EKPYFPIPEEY(T*)FIQNVPLEDR	0.242	heterogeneous nuclear ribonucleoprotein U isoform b	0.991	79.41	0
910	hnRNP U; hnRNP U iso2	Q00839, Q00839-2	§473; §454	3	P5	1	4.293	NP_004492	EKPYFPIPEE(Y*)TFIQNVPLEDR	0.283	heterogeneous nuclear ribonucleoprotein U isoform b	0.9995	110.78	4.35
911	hnRNP U; hnRNP U iso2	Q00839, Q00839-2	474; 455	3	Marimo	1	5.117	NP_004492	EKPYFPIPEEY(T*)FIQNVPLEDR	0.221	heterogeneous nuclear ribonucleoprotein U isoform b	0.9991	122.88	0
912	hnRNP U; hnRNP U iso2	Q00839, Q00839-2	§473; §454	3	Marimo	1	4.835	NP_004492	EKPYFPIPEEY*TFIQNVPLEDR	0.325	heterogeneous nuclear ribonucleoprotein U isoform b	0.9999	132.57	13.15
913	hnRNP U; hnRNP U iso2	Q00839, Q00839-2	§473; §454	3	Molm14	2	4.548	NP_004492	EKPYFPIPEE(Y*)TFIQNVPLEDR	0.224	heterogeneous nuclear ribonucleoprotein U isoform b	0.9974	115.98	3.98
914	hnRNP U; hnRNP U iso2	Q00839, Q00839-2	§473; §454	3	KY821	1	5.374	NP_004492	EKPYFPIPEEY*TFIQNVPLEDR	0.276	heterogeneous nuclear ribonucleoprotein U isoform b	0.9999	131.71	22.01
915	hnRNP U; hnRNP U iso2	Q00839, Q00839-2	§473; §454	3	Nomo-1	1	4.359	NP_004492	EKPYFPIPEEY*TFIQNVPLEDR	0.247	heterogeneous nuclear ribonucleoprotein U isoform b	0.9978	99.22	22.01
916	Shc1; Shc1 iso2; Shc1 iso3	P29353, P29353-2, P29353-3	§427; §317; §272	2	P4	1	4.793	NP_001123512	ELFDDPSY*VNVQNLDK	0.404	Shc1	1	158.51	18.42
917	Shc1; Shc1 iso2; Shc1 iso3	P29353, P29353-2, P29353-3	§427; §317; §272	2	P6	1	5.285	NP_001123512	ELFDDPS(Y*)VNVQNLDK	0.342	Shc1	1	164.09	10.28
918	Shc1; Shc1 iso2; Shc1 iso3	P29353, P29353-2, P29353-3	§427; §317; §272	2	P5	1	4.650	NP_001123512	ELFDDPS(Y*)VNVQNLDK	0.389	Shc1	1	156.34	11.51
919	Shc1; Shc1 iso2; Shc1 iso3	P29353, P29353-2, P29353-3	§427; §317; §272	2	P5	1	4.502	NP_001123512	ELFDDPSY*VNVQNLDK	0.377	Shc1	0.9999	185.93	24.44
920	Shc1; Shc1 iso2; Shc1 iso3	P29353, P29353-2, P29353-3	§427; §317; §272	2	Me-F2	1	5.290	NP_001123512	ELFDDPSY*VNVQNLDK	0.344	Shc1	1	195.9	13.24
921	Shc1; Shc1 iso2; Shc1 iso3	P29353, P29353-2, P29353-3	§427; §317; §272	2	SEM	1	5.055	NP_001123512	ELFDDPS(Y*)VNVQNLDK	0.405	Shc1	1	189.03	8.58
922	Shc1; Shc1 iso2; Shc1 iso3	P29353, P29353-2, P29353-3	§427; §317; §272	2	SEM	1	4.565	NP_001123512	ELFDDPSY*VNVQNLDK	0.363	Shc1	0.9998	151.59	18.42
923	Shc1; Shc1 iso2; Shc1 iso3	P29353, P29353-2, P29353-3	§427; §317; §272	2	SEM	2	4.420	NP_001123512	ELFDDPS(Y*)VNVQNLDK	0.341	Shc1	0.9998	117.1	0
924	Shc1; Shc1 iso2; Shc1 iso3	P29353, P29353-2, P29353-3	§427; §317; §272	2	SEM	1	3.075	NP_001123512	ELFDDPS(Y*)VNVQNLDK	0.323	Shc1	0.9944	66.21	0
925	Shc1; Shc1 iso2; Shc1 iso3	P29353, P29353-2, P29353-3	§427; §317; §272	2	RS(4;11)	1	4.339	NP_001123512	ELFDDPS(Y*)VNVQNLDK	0.338	Shc1	0.9996	101.72	7.38
926	Shc1; Shc1 iso2; Shc1 iso3	P29353, P29353-2, P29353-3	§427; §317; §272	2	P6	1	5.012	NP_001123512	ELFDDPS(Y*)VNVQNLDK	0.392	Shc1	1	152.6	10.28
927	Shc1; Shc1 iso2; Shc1 iso3	P29353, P29353-2, P29353-3	§427; §317; §272	2	MV (4;11)	1	5.490	NP_001123512	ELFDDPSY*VNVQNLDK	0.361	Shc1	1	184.84	24.44
928	Shc1; Shc1 iso2; Shc1 iso3	P29353, P29353-2, P29353-3	§427; §317; §272	2	KY821	1	5.070	NP_001123512	ELFDDPSY*VNVQNLDK	0.345	Shc1	1	197.67	19.33
929	Shc1; Shc1 iso2; Shc1 iso3	P29353, P29353-2, P29353-3	§427; §317; §272	2	KY821	1	5.031	NP_001123512	ELFDDPS(Y*)VNVQNLDK	0.329	Shc1	0.9999	213.69	9.34
930	Shc1; Shc1 iso2; Shc1 iso3	P29353, P29353-2, P29353-3	§427; §317; §272	2	Molm14	1	5.296	NP_001123512	ELFDDPSY*VNVQNLDK	0.36	Shc1	1	186.54	22.85
931	Shc1; Shc1 iso2; Shc1 iso3	P29353, P29353-2, P29353-3	§427; §317; §272	2	Molm14	1	5.062	NP_001123512	ELFDDPSY*VNVQNLDK	0.356	Shc1	1	191.54	21.51
932	Shc1; Shc1 iso2; Shc1 iso3	P29353, P29353-2, P29353-3	§427; §317; §272	2	Nomo-1	1	4.559	NP_001123512	ELFDDPS(Y*)VNVQNLDK	0.313	Shc1	0.9999	132.14	9.34
933	Shc1; Shc1 iso2; Shc1 iso3	P29353, P29353-2, P29353-3	§427; §317; §272	2	Nomo-1	1	4.965	NP_001123512	ELFDDPSY*VNVQNLDK	0.378	Shc1	1	208.23	20.35
934	Shc1; Shc1 iso2; Shc1 iso3	P29353, P29353-2, P29353-3	§427; §317; §272	2	OCI/AML3	1	4.993	NP_001123512	ELFDDPS(Y*)VNVQNLDK	0.338	Shc1	0.9999	173.44	11.51
935	Shc1; Shc1 iso2; Shc1 iso3	P29353, P29353-2, P29353-3	§427; §317; §272	2	OCI/AML3	1	5.356	NP_001123512	ELFDDPS(Y*)VNVQNLDK	0.365	Shc1	1	202.15	11.51
936	Shc1; Shc1 iso2; Shc1 iso3	P29353, P29353-2, P29353-3	§427; §317; §272	2	P4	1	4.348	NP_001123512	ELFDDPS(Y*)VNVQNLDK	0.328	Shc1	0.9998	105.87	6.47
937	Shc1; Shc1 iso2; Shc1 iso3	P29353, P29353-2, P29353-3	§427; §317; §272	3	MV (4;11)	1	4.016	NP_001123512	ELFDDPS(Y*)VNVQNLDK	0.102	Shc1	0.9475	105.3	11.35
938	Shc1; Shc1 iso2; Shc1 iso3	P29353, P29353-2, P29353-3	§427; §317; §272	3	MV (4;11)	1	4.481	NP_001123512	ELFDDPS(Y*)VNVQNLDK	0.287	Shc1	0.9998	120.97	0
939	Shc1; Shc1 iso2; Shc1 iso3	P29353, P29353-2, P29353-3	§427; §317; §272	2	SEM	2	3.437	NP_001123512	ELFDDPS(Y*)VNVQNLDK	0.331	Shc1	0.9991	113.73	0
940	Shc1; Shc1 iso2; Shc1 iso3	P29353, P29353-2, P29353-3	§427; §317; §272	2	SEM	1	2.789	NP_001123512	ELFDDPS(Y*)VNVQNLDKAR	0.382	Shc1	0.944	111.93	10.28
941	Shc1; Shc1 iso2; Shc1 iso3	P29353, P29353-2, P29353-3	§427; §317; §272	2	SEM	1	2.788	NP_001123512	ELFDDPS(Y*)VNVQNLDKAR	0.305	Shc1	0.9344	119.96	11.51
942	PAG	Q9NWQ8	§227	3	Molm14	1	3.665	NP_060910	ELPGPQTEGKAEFAEY*ASVDR	0.264	phosphoprotein associated with glycosphingolipid microdomains 1	0.985	75.82	24.15
943	PAG	Q9NWQ8	§227	3	Nomo-1	8	3.401	NP_060910	ELPGPQTEGKAEFAEY*ASVDR	0.287	phosphoprotein associated with glycosphingolipid microdomains 1	0.9647	46.19	18.34
944	PAG	Q9NWQ8	§227	3	Me-F2	3	3.580	NP_060910	ELPGPQTEGKAEFAEY*ASVDR	0.378	phosphoprotein associated with glycosphingolipid microdomains 1	0.9987	64.82	24.15
945	PAG	Q9NWQ8	§227	3	Me-F2	4	3.590	NP_060910	ELPGPQTEGKAEFAEY*ASVDR	0.346	phosphoprotein associated with glycosphingolipid microdomains 1	0.9964	102.73	23.64
946	eIF4H	Q15056	§45	3	MV (4;11)	1	4.876	NP_071496	ELPTEPPYTAY*VGNLPFNTVQGDIDAIFK	0.332	eukaryotic translation initiation factor 4H isoform 1	0.9999	128.86	14.04
948	PAG	Q9NWQ8	§417	2	P5	4	2.824	NP_060910	ENDY*ESISDLQQGR	0.257	phosphoprotein associated with glycosphingolipid microdomains 1	0.9423	64.46	30.7
949	PAG	Q9NWQ8	§417	3	MV (4;11)	2	3.583	NP_060910	ENDY*ESISDLQQGR	0.154	phosphoprotein associated with glycosphingolipid microdomains 1	0.9709	118.23	14.65
950	PAG	Q9NWQ8	§417	2	Reh	1	4.745	NP_060910	ENDY*ESISDLQQGR	0.384	phosphoprotein associated with glycosphingolipid microdomains 1	1	156.72	28.5
951	PAG	Q9NWQ8	§417	2	MV (4;11)	1	4.508	NP_060910	ENDY*ESISDLQQGR	0.396	phosphoprotein associated with glycosphingolipid microdomains 1	1	124.48	33.7
952	PAG	Q9NWQ8	§417	2	Reh	1	4.534	NP_060910	ENDY*ESISDLQQGR	0.328	phosphoprotein associated with glycosphingolipid microdomains 1	0.9997	126.62	13.27
953	PAG	Q9NWQ8	§417	2	Reh	1	4.285	NP_060910	ENDY*ESISDLQQGR	0.374	phosphoprotein associated with glycosphingolipid microdomains 1	0.9999	140.16	33.7
954	PAG	Q9NWQ8	§417	2	Reh	1	4.384	NP_060910	ENDY*ESISDLQQGR	0.354	phosphoprotein associated with glycosphingolipid microdomains 1	0.9999	174.84	42.65
955	PAG	Q9NWQ8	§417	2	P5	1	3.845	NP_060910	ENDY*ESISDLQQGR	0.362	phosphoprotein associated with glycosphingolipid microdomains 1	0.9998	140.2	45.71
956	PAG	Q9NWQ8	§417	2	P5	1	4.288	NP_060910	ENDY*ESISDLQQGR	0.395	phosphoprotein associated with glycosphingolipid microdomains 1	0.9998	133.69	18.87
957	PAG	Q9NWQ8	§417	2	Me-F2	1	4.406	NP_060910	ENDY*ESISDLQQGR	0.383	phosphoprotein associated with glycosphingolipid microdomains 1	1	137.09	15.5
958	PAG	Q9NWQ8	§417	2	Me-F2	1	4.788	NP_060910	ENDY*ESISDLQQGR	0.383	phosphoprotein associated with glycosphingolipid microdomains 1	1	147.53	18.87
959	PAG	Q9NWQ8	§417	2	Me-F2	1	3.520	NP_060910	ENDY*ESISDLQQGR	0.325	phosphoprotein associated with glycosphingolipid microdomains 1	0.9995	69.45	24.75
960	PAG	Q9NWQ8	§417	2	Me-F2	1	4.634	NP_060910	ENDY*ESISDLQQGR	0.352	phosphoprotein associated with glycosphingolipid microdomains 1	0.9999	109.95	42.65
961	PAG	Q9NWQ8	§417	2	KY821	1	4.488	NP_060910	ENDY*ESISDLQQGR	0.36	phosphoprotein associated with glycosphingolipid microdomains 1	0.9999	132.71	30.7
962	PAG	Q9NWQ8	§417	2	KY821	1	4.078	NP_060910	ENDY*ESISDLQQGR	0.358	phosphoprotein associated with glycosphingolipid microdomains 1	0.9999	107.81	18.87
963	PAG	Q9NWQ8	§417	2	Molm14	1	4.577	NP_060910	ENDY*ESISDLQQGR	0.377	phosphoprotein associated with glycosphingolipid microdomains 1	1	136.14	14.23
964	PAG	Q9NWQ8	§417	2	Molm14	1	4.465	NP_060910	ENDY*ESISDLQQGR	0.361	phosphoprotein associated with glycosphingolipid microdomains 1	0.9999	145.28	33.7
965	PAG	Q9NWQ8	§417	2	Nomo-1	1	2.992	NP_060910	ENDY*ESISDLQQGR	0.216	phosphoprotein associated with glycosphingolipid microdomains 1	0.9879	74.92	13.27
966	PAG	Q9NWQ8	§417	2	OCI/AML3	1	4.742	NP_060910	ENDY*ESISDLQQGR	0.381	phosphoprotein associated with glycosphingolipid microdomains 1	1	132.89	13.27
967	PAG	Q9NWQ8	§417	2	OCI/AML3	1	4.064	NP_060910	ENDY*ESISDLQQGR	0.372	phosphoprotein associated with glycosphingolipid microdomains 1	0.9999	119.83	45.71
968	PAG	Q9NWQ8	§417	2	OCI/AML3	1	4.213	NP_060910	ENDY*ESISDLQQGR	0.317	phosphoprotein associated with glycosphingolipid microdomains 1	0.9998	107.81	42.65
969	PAG	Q9NWQ8	§417	2	OCI/AML3	1	4.652	NP_060910	ENDY*ESISDLQQGR	0.392	phosphoprotein associated with glycosphingolipid microdomains 1	1	134.67	30.83
970	PAG	Q9NWQ8	§417	2	P1	1	3.987	NP_060910	ENDY*ESISDLQQGR	0.258	phosphoprotein associated with glycosphingolipid microdomains 1	0.9974	112.54	13.27
971	PAG	Q9NWQ8	§417	2	P4	1	4.361	NP_060910	ENDY*ESISDLQQGR	0.356	phosphoprotein associated with glycosphingolipid microdomains 1	0.9999	135.86	13.27
972	PAG	Q9NWQ8	§417	2	MV (4;11)	1	4.467	NP_060910	ENDY*ESISDLQQGR	0.347	phosphoprotein associated with glycosphingolipid microdomains 1	0.9999	150.47	30.7
973	PAG	Q9NWQ8	§417	2	RS(4;11)	1	2.656	NP_060910	END(Y*)ESISDLQQGR	0.197	phosphoprotein associated with glycosphingolipid microdomains 1	0.9596	43.56	6.59
974	PAG	Q9NWQ8	§417	2	RS(4;11)	1	4.399	NP_060910	ENDY*ESISDLQQGR	0.347	phosphoprotein associated with glycosphingolipid microdomains 1	0.9997	128.13	28.5
975	PAG	Q9NWQ8	§417	2	RS(4;11)	1	3.874	NP_060910	ENDY*ESISDLQQGR	0.386	phosphoprotein associated with glycosphingolipid microdomains 1	0.9999	100.21	23.34
976	PAG	Q9NWQ8	§417	2	RS(4;11)	1	4.672	NP_060910	ENDY*ESISDLQQGR	0.321	phosphoprotein associated with glycosphingolipid microdomains 1	0.9999	141.56	30.83
977	PAG	Q9NWQ8	§417	2	ML-1	1	3.832	NP_060910	ENDY*ESISDLQQGR	0.345	phosphoprotein associated with glycosphingolipid microdomains 1	0.9998	110.24	42.65
978	PAG	Q9NWQ8	§417	3	RS(4;11)	1	3.945	NP_060910	END(Y*)ESISDLQQGR	0.108	phosphoprotein associated with glycosphingolipid microdomains 1	0.9632	126.28	4.88
979	PAG	Q9NWQ8	§417	3	OCI/AML3	1	3.571	NP_060910	ENDY*ESISDLQQGR	0.201	phosphoprotein associated with glycosphingolipid microdomains 1	0.9772	84.07	15.03
980	PAG	Q9NWQ8	§417	3	OCI/AML3	1	3.627	NP_060910	ENDY*ESISDLQQGR	0.184	phosphoprotein associated with glycosphingolipid microdomains 1	0.9674	119.92	20.17
981	PAG	Q9NWQ8	§417	3	P5	1	3.719	NP_060910	END(Y*)ESISDLQQGR	0.143	phosphoprotein associated with glycosphingolipid microdomains 1	0.9783	122.25	9.64
982	PAG	Q9NWQ8	419	3	KY821	1	3.669	NP_060910	ENDYE(S*)ISDLQQGR	0.15	phosphoprotein associated with glycosphingolipid microdomains 1	0.9804	102.93	5.95
983	PAG	Q9NWQ8	§417	3	Me-F2	1	4.457	NP_060910	END(Y*)ESISDLQQGR	0.302	phosphoprotein associated with glycosphingolipid microdomains 1	0.9999	147.94	12.74
984	PAG	Q9NWQ8	§417	3	P5	1	3.814	NP_060910	END(Y*)ESISDLQQGR	0.142	phosphoprotein associated with glycosphingolipid microdomains 1	0.9302	129.85	12.74
985	PAG	Q9NWQ8	§417	3	OCI/AML3	1	4.123	NP_060910	END(Y*)ESISDLQQGR	0.231	phosphoprotein associated with glycosphingolipid microdomains 1	0.9963	124.24	8.51
986	PAG	Q9NWQ8	§417	3	OCI/AML3	1	3.723	NP_060910	ENDY*ESISDLQQGR	0.13	phosphoprotein associated with glycosphingolipid microdomains 1	0.9697	121.46	14.65
987	PAG	Q9NWQ8	§417	3	MV (4;11)	1	4.086	NP_060910	ENDY*ESISDLQQGR	0.271	phosphoprotein associated with glycosphingolipid microdomains 1	0.9987	147.31	14.65
988	piccolo; piccolo iso2	Q9Y6V0, Q9Y6V0, Q9Y6V0-2, Q9Y6V0-2	1886, 1895; 1886, 1895	3	KY821	1	4.051	NP_055325	EPLYGGMLIED(Y*)IYESLVED(T*)YNGSVDGSLLTR	0.19	piccolo isoform 2	0.9787	30.81	9.97	8.63
989	SHIP-2	O15357	§886	3	SEM	8	3.434	NP_001558	ERLY*EWISIDKDEAGAK	0.291	inositol polyphosphate phosphatase-like 1	0.9802	69.9	43.41
990	ARHGEF2; ARHGEF2 iso2	Q92974, Q92974-2	125; 125	2	SEM	2	3.112	NP_004714	ERPSSAIY*PSDSFR	0.318	rho/rac guanine nucleotide exchange factor 2	0.9981	120.36	24.75
991	ARHGEF2; ARHGEF2 iso2	Q92974, Q92974-2	127; 127	2	SEM	3	2.724	NP_004714	ERPSSAIYPS*DSFR	0.222	rho/rac guanine nucleotide exchange factor 2	0.963	84.26	13.27
992	ARHGEF2; ARHGEF2 iso2	Q92974, Q92974-2	125; 125	2	SEM	1	3.215	NP_004714	ERPSSAIY*PSDSFR	0.421	rho/rac guanine nucleotide exchange factor 2	0.9998	122.59	24.75
993	ARHGEF2; ARHGEF2 iso2	Q92974, Q92974-2	127; 127	2	SEM	1	2.732	NP_004714	ERPSSAIYPS*DSFR	0.293	rho/rac guanine nucleotide exchange factor 2	0.9945	54.99	13.27
994	ARHGEF2; ARHGEF2 iso2	Q92974, Q92974-2	125; 125	3	SEM	2	3.410	NP_004714	ERPSSAIY*PSDSFR	0.177	rho/rac guanine nucleotide exchange factor 2	0.978	84.82	84.86
995	PIK3CD	O00329	§936	3	MV (4;11)	1	4.912	NP_005017	ERVPFILTY*DFVHVIQQGK	0.404	catalytic phosphatidylinositol 3-kinase delta	1	112.28	18.87
996	CLIM1	O00151	§321	3	SEM	1	3.797	NP_066272	ERVTPPEGY*EVVTVFPK	0.335	PDZ and LIM domain 1	0.9989	104.65	40.65
997	CLIM1	O00151	§321	3	SEM	2	3.477	NP_066272	ERVTPPEGY*EVVTVFPK	0.301	PDZ and LIM domain 1	0.993	101.98	44.41
998	CLIM1	O00151	§321	3	SEM	1	3.908	NP_066272	ERVTPPEGY*EVVTVFPK	0.354	PDZ and LIM domain 1	0.9991	94.7	40.65
999	HSHIN1	NP_955356	§373	2	SEM	2	2.986	NP_001096123	ESNY*FGLSPEER	0.241	OTU domain containing 4 protein isoform 3	0.961	86.35	15.5
1000	H2B1K; H2BFS; H2B1D; H2B1C; H2B2F; H2B1H; H2B1N; H2B1M; H2B1L	O60814, P57053, P58876, P62807, Q5QNW6, Q93079, Q99877, Q99879, Q99880	§43; §43; §43; §43; §43; §43; §43; §43; §43	2	Me-F2	1	2.235	NP_001019770	ESYSVYVY*K	0.275	histone cluster 2, H2bf	0.9314	44.62	30.7
1001	H2B1K; H2BFS; H2B1D; H2B1C; H2B2F; H2B1H; H2B1N; H2B1M; H2B1L	O60814, P57053, P58876, P62807, Q5QNW6, Q93079, Q99877, Q99879, Q99880	§43; §43; §43; §43; §43; §43; §43; §43; §43	2	RS(4;11)	1	2.450	NP_001019770	ESYSVYVY*K	0.444	histone cluster 2, H2bf	0.9997	48.21	30.7
1002	CKAP2	Q8WWK9	677	3	SEM	1	3.751	NP_001091995	ETDAFVCRPNAALCRVY*YEADTT	0.239	cytoskeleton associated protein 2 isoform 2	0.9485	49.35	14.49
1003	LAIR-1	Q6GTX8	§251	3	Nomo-1	1	3.460	NP_002278	ETDTSALAAGSSQEVT(Y*)AQLDHWALTQR	0.148	leukocyte-associated immunoglobulin-like receptor 1 isoform a precursor	0.9088	60.56	5.88
1004	ELMO2	Q96JJ3	§48	2	MV (4;11)	1	3.805	NP_573403	EVCDGWSLPNPEY*YTLR	0.411	engulfment and cell motility 2	0.9997	151.24	26.38
1005	ELMO2	Q96JJ3	§48	2	MV (4;11)	1	4.179	NP_573403	EVCDGWSLPNPEY*YTLR	0.425	engulfment and cell motility 2	1	151.62	28.87
1006	ELMO2	Q96JJ3	§48	2	MV (4;11)	1	4.305	NP_573403	EVCDGWSLPNPEY*YTLR	0.417	engulfment and cell motility 2	1	173.01	32.4
1007	ELMO2	Q96JJ3	§48	2	Molm14	1	3.988	NP_573403	EVCDGWSLPNPEY*YTLR	0.432	engulfment and cell motility 2	0.9998	152.22	20.35
1008	ELMO2	Q96JJ3	§48	2	Nomo-1	1	3.451	NP_573403	EVCDGWSLPNPEY*YTLR	0.384	engulfment and cell motility 2	0.9997	144.57	24.44
1009	ZNF289	Q8N6H7	§445	2	SEM	1	2.537	NP_115765	EVDAEY*EAR	0.324	ADP-ribosylation factor GTPase activating protein 2	0.9981	73.22	1000
1010	ZNF289	Q8N6H7	§445	2	SEM	4	2.336	NP_115765	EVDAEY*EAR	0.241	ADP-ribosylation factor GTPase activating protein 2	0.9644	60.66	1000
1011	ZNF289	Q8N6H7	§445	2	SEM	4	2.341	NP_115765	EVDAEY*EAR	0.262	ADP-ribosylation factor GTPase activating protein 2	0.9763	64.36	1000
1012	MAIR-I	Q9UGN4	§255	2	SEM	1	3.601	NP_009192	EVEVE(Y*)STVASPR	0.376	leukocyte membrane antigen	0.9998	113.98	11.51
1013	PIK3R2	O00459	§467	2	MV (4;11)	1	3.674	NP_005018	EYDQLYEEY*TR	0.205	phosphoinositide-3-kinase, regulatory subunit 2 (beta)	0.9983	70.58	32.4
1014	PIK3R2	O00459	§467	2	MV (4;11)	1	3.047	NP_005018	EYDQLYEEY*TR	0.229	phosphoinositide-3-kinase, regulatory subunit 2 (beta)	0.9846	89.78	38.42
1015	PIK3R2	O00459	§464	2	KY821	2	2.997	NP_005018	EYDQLY*EEYTR	0.217	phosphoinositide-3-kinase, regulatory subunit 2 (beta)	0.991	95.69	43.47
1016	PIK3R2	O00459	§464	2	KY821	1	3.363	NP_005018	EYDQLY*EEYTR	0.212	phosphoinositide-3-kinase, regulatory subunit 2 (beta)	0.9971	129.95	73.31
1017	PIK3R2	O00459	§464	2	P6	4	3.082	NP_005018	EYDQLY*EEYTR	0.199	phosphoinositide-3-kinase, regulatory subunit 2 (beta)	0.951	76.89	41.33
1018	PIK3R2	O00459	§464	2	ML-1	1	3.283	NP_005018	EYDQLY*EEYTR	0.196	phosphoinositide-3-kinase, regulatory subunit 2 (beta)	0.9953	86.51	40.34
1019	PIK3R2	O00459	§464	2	Marimo	2	2.907	NP_005018	EYDQLY*EEYTR	0.12	phosphoinositide-3-kinase, regulatory subunit 2 (beta)	0.9304	88.16	49.62
1020	PIK3R2	O00459	§464	2	Marimo	1	3.176	NP_005018	EYDQLY*EEYTR	0.189	phosphoinositide-3-kinase, regulatory subunit 2 (beta)	0.9931	91.98	46.24
1021	PIK3R2	O00459	§464	2	Molm14	1	3.459	NP_005018	EYDQLY*EEYTR	0.209	phosphoinositide-3-kinase, regulatory subunit 2 (beta)	0.9975	112.9	64.54
1022	PIK3R2	O00459	§464	2	Me-F2	1	3.143	NP_005018	EYDQLY*EEYTR	0.221	phosphoinositide-3-kinase, regulatory subunit 2 (beta)	0.9958	97.42	68.56
1023	PIK3R2	O00459	§464	2	Me-F2	1	3.475	NP_005018	EYDQLY*EEYTR	0.199	phosphoinositide-3-kinase, regulatory subunit 2 (beta)	0.9971	100.34	39.8
1024	PIK3R2	O00459	§464	2	MV (4;11)	1	3.372	NP_005018	EYDQLY*EEYTR	0.192	phosphoinositide-3-kinase, regulatory subunit 2 (beta)	0.9853	111.9	64.54
1025	PIK3R2	O00459	§464	2	MV (4;11)	1	3.396	NP_005018	EYDQLY*EEYTR	0.207	phosphoinositide-3-kinase, regulatory subunit 2 (beta)	0.9844	109.13	58.33
1026	PIK3R2	O00459	§464	2	Molm14	1	3.425	NP_005018	EYDQLY*EEYTR	0.23	phosphoinositide-3-kinase, regulatory subunit 2 (beta)	0.9982	124.75	64.54
1027	ASS1	P00966	§322	3	MV (4;11)	3	3.533	NP_000041	FAELV(Y*)TGFWHSPECEFVR	0.249	argininosuccinate synthetase 1	0.9899	73.24	6.59
1028	vimentin	P08670	§117	2	P5	1	2.945	NP_003371	FANY*IDKVR	0.316	vimentin	0.9894	99.62	1000
1029	vimentin	P08670	§117	2	MV (4;11)	1	2.595	NP_003371	FANY*IDKVR	0.252	vimentin	0.9121	101.96	1000
1030	vimentin	P08670	§117	2	P3	1	2.328	NP_003371	FANY*IDKVR	0.304	vimentin	0.9182	105.36	1000
1031	vimentin	P08670	§117	2	Molm14	1	2.809	NP_003371	FANY*IDKVR	0.298	vimentin	0.9788	104.01	1000
1032	vimentin	P08670	§117	2	P6	1	2.634	NP_003371	FANY*IDKVR	0.309	vimentin	0.9568	108.75	1000
1033	vimentin	P08670	§117	2	MV (4;11)	1	2.975	NP_003371	FANY*IDKVR	0.362	vimentin	0.9769	127.19	1000
1034	vimentin	P08670	§117	2	P6	1	3.121	NP_003371	FANY*IDKVR	0.284	vimentin	0.9878	122.9	1000
1035	PSF	P23246	§488	3	Reh	1	3.394	NP_005057	FAQHGTFEY*EYSQR	0.228	splicing factor proline/glutamine rich (polypyrimidine tract binding protein associated)	0.996	70.62	18.34
1036	PSF	P23246	§488	3	Me-F2	1	4.636	NP_005057	FAQHGTFEY*EYSQR	0.352	splicing factor proline/glutamine rich (polypyrimidine tract binding protein associated)	1	122.34	34.49
1037	PSF	P23246	§488	3	Molm14	1	3.396	NP_005057	FAQHGTFEY*EYSQR	0.227	splicing factor proline/glutamine rich (polypyrimidine tract binding protein associated)	0.9841	71.41	63.77
1038	PSF	P23246	§488	3	KY821	1	3.980	NP_005057	FAQHGTFEY*EYSQR	0.303	splicing factor proline/glutamine rich (polypyrimidine tract binding protein associated)	0.9998	71.77	55.1
1039	galectin-9	O00182	§71	2	MV (4;11)	1	3.504	NP_001035167	FEDGGY*VVCNTR	0.323	galectin 9 like	0.9996	105.57	63.94
1040	galectin-9	O00182	§71	2	MV (4;11)	1	3.421	NP_001035167	FEDGGY*VVCNTR	0.227	galectin 9 like	0.9975	121.11	80.68
1041	galectin-9	O00182	§71	2	KY821	3	2.847	NP_001035167	FEDGGY*VVCNTR	0.342	galectin 9 like	0.9562	100.39	81.69
1042	galectin-9	O00182	§71	2	Molm14	1	3.490	NP_001035167	FEDGGY*VVCNTR	0.341	galectin 9 like	0.9997	101.46	72.25
1043	galectin-9	O00182	§71	2	Me-F2	1	3.342	NP_001035167	FEDGGY*VVCNTR	0.378	galectin 9 like	0.9993	115.71	92.21
1044	galectin-9	O00182	§71	2	KY821	1	3.494	NP_001035167	FEDGGY*VVCNTR	0.43	galectin 9 like	0.9999	131.37	80.68
1045	galectin-9	O00182	§71	2	Molm14	1	3.608	NP_001035167	FEDGGY*VVCNTR	0.39	galectin 9 like	0.9999	99.42	63.94
1051	PXN iso2; PXN; PXN iso3	P49023, P49023-2, P49023-3	§88; §88; §88	3	Nomo-1	1	3.342	NP_001074324	FIHQQPQSSSPV(Y*)GSSAK	0.148	PXN	0.9361	63.09	7.53
1052	THEX1	Q8IV48	55	3	SEM	2	4.651	NP_699163	FI(T*)SSASDFSDPVYKEIAITNGCINR	0.343	three prime histone mRNA exonuclease 1	0.9992	112.86	7.48
1053	MGC3232	Q8NC60	§77	2	Me-F2	1	4.105	NP_115689	FLFPEY*ILDPEPQPTR	0.401	hypothetical protein LOC84273	0.9999	170.92	133.74
1054	MGC3232	Q8NC60	§77	2	Me-F2	1	3.941	NP_115689	FLFPEY*ILDPEPQPTR	0.359	hypothetical protein LOC84273	0.9998	105.74	99.77
1055	MGC3232	Q8NC60	§77	2	OCI/AML3	2	3.147	NP_115689	FLFPEY*ILDPEPQPTR	0.236	hypothetical protein LOC84273	0.9902	89.33	89.94
1056	MGC3232	Q8NC60	§77	2	OCI/AML3	3	2.933	NP_115689	FLFPEY*ILDPEPQPTR	0.207	hypothetical protein LOC84273	0.9662	62.93	73.54
1057	MGC3232	Q8NC60	§77	2	MV (4;11)	2	2.850	NP_115689	FLFPEY*ILDPEPQPTR	0.266	hypothetical protein LOC84273	0.9889	63.91	89.94
1058	MGC3232	Q8NC60	§77	2	P4	2	3.442	NP_115689	FLFPEY*ILDPEPQPTR	0.181	hypothetical protein LOC84273	0.9508	116.83	101.4
1059	MGC3232	Q8NC60	§77	2	Marimo	1	4.242	NP_115689	FLFPEY*ILDPEPQPTR	0.367	hypothetical protein LOC84273	0.9999	164.38	167.85
1060	MGC3232	Q8NC60	§77	2	Marimo	1	4.102	NP_115689	FLFPEY*ILDPEPQPTR	0.361	hypothetical protein LOC84273	0.9999	184.11	149.09
1061	MGC3232	Q8NC60	§77	2	KY821	2	3.055	NP_115689	FLFPEY*ILDPEPQPTR	0.238	hypothetical protein LOC84273	0.9884	74.19	73.1
1062	MGC3232	Q8NC60	§77	2	Marimo	2	3.686	NP_115689	FLFPEY*ILDPEPQPTR	0.269	hypothetical protein LOC84273	0.9982	100.77	99.77
1063	MGC3232	Q8NC60	§77	2	P6	1	2.949	NP_115689	FLFPEY*ILDPEPQPTR	0.172	hypothetical protein LOC84273	0.9577	90.4	91.09
1064	MGC3232	Q8NC60	§77	2	P5	4	3.679	NP_115689	FLFPEY*ILDPEPQPTR	0.283	hypothetical protein LOC84273	0.9932	119.54	116.33
1065	MGC3232	Q8NC60	§77	2	KY821	1	4.260	NP_115689	FLFPEY*ILDPEPQPTR	0.384	hypothetical protein LOC84273	0.9999	160.25	131.44
1066	MGC3232	Q8NC60	§77	3	Marimo	2	4.151	NP_115689	FLFPEY*ILDPEPQPTR	0.136	hypothetical protein LOC84273	0.9581	105.45	149.83
1067	CLTC	Q00610	§899	2	Molm14	1	3.447	NP_004850	FLRENPY*YDSR	0.171	clathrin heavy chain 1	0.9242	122.52	28.87
1068	CLTC	Q00610	§899	3	MV (4;11)	1	3.577	NP_004850	FLRENPY*YDSR	0.225	clathrin heavy chain 1	0.9886	127.01	57.75
1069	CLTC	Q00610	§899	3	Molm14	1	3.480	NP_004850	FLRENPY*YDSR	0.283	clathrin heavy chain 1	0.9972	102.53	57.75
1070	RAD18	Q9NS91	§56	3	ML-1	1	5.896	NP_064550	FLS(Y*)KTQCPTCCVTVTEPDLK	0.451	postreplication repair protein hRAD18p	1	165.3	11.51
1071	RAD18	Q9NS91	§56	3	SEM	1	4.469	NP_064550	FLS(Y*)KTQCPTCCVTVTEPDLK	0.327	postreplication repair protein hRAD18p	0.9993	125.07	7.38
1072	NICE-4; NICE-4 iso2	Q14157, Q14157-1	§834; §834	2	SEM	1	3.772	NP_001120792	FPLDY*YSIPFPTPTTPLTGR	0.417	NICE-4	0.9997	112.48	28.87
1073	liprin alpha 1	Q13136	548	3	SEM	2	4.169	NP_003617	FPM#ADGHTDSYS(T*)SAVLR	0.454	PTPRF interacting protein alpha 1 isoform b	1	82.35	11.01
1074	VCP	P55072	§805	3	OCI/AML3	5	3.466	NP_009057	FPSGNQGGAGPSQGSGGGTGGSVYTEDNDDDLY*G	0.286	valosin-containing protein	0.9911	42.75	19.39
1075	VCP	P55072	§805	3	OCI/AML3	1	4.308	NP_009057	FPSGNQGGAGPSQGSGGGTGGSVYTEDNDDDLY*G	0.355	valosin-containing protein	0.9998	40.19	21.52
1076	VCP	P55072	§805	3	OCI/AML3	2	4.298	NP_009057	FPSGNQGGAGPSQGSGGGTGGSVYTEDNDDDLY*G	0.298	valosin-containing protein	0.9976	59.5	61.37
1077	VCP	P55072	§805	3	OCI/AML3	1	4.137	NP_009057	FPSGNQGGAGPSQGSGGGTGGSVYTEDNDDDLY*G	0.384	valosin-containing protein	0.9999	73.26	25.76
1078	DBNL; DBNL iso2	Q9UJU6, Q9UJU6-2	§162; §162	2	Molm14	1	5.354	NP_001014436	FQDVGPQAPVGSVY*QK	0.445	drebrin-like isoform b	1	166.04	48.87
1079	DBNL; DBNL iso2	Q9UJU6, Q9UJU6-2	§162; §162	2	SEM	1	5.171	NP_001014436	FQDVGPQAPVGSVY*QK	0.428	drebrin-like isoform b	1	160.72	64.79
1080	DBNL; DBNL iso2	Q9UJU6, Q9UJU6-2	§162; §162	2	Reh	1	4.964	NP_001014436	FQDVGPQAPVGSVY*QK	0.432	drebrin-like isoform b	1	113.41	30.7
1081	DBNL; DBNL iso2	Q9UJU6, Q9UJU6-2	§162; §162	2	P6	1	5.463	NP_001014436	FQDVGPQAPVGSVY*QK	0.461	drebrin-like isoform b	1	186.34	57.75
1082	DBNL; DBNL iso2	Q9UJU6, Q9UJU6-2	§162; §162	2	P6	1	5.197	NP_001014436	FQDVGPQAPVGSVY*QK	0.449	drebrin-like isoform b	1	165.52	28.5
1083	DBNL; DBNL iso2	Q9UJU6, Q9UJU6-2	§162; §162	2	P5	1	5.104	NP_001014436	FQDVGPQAPVGSVY*QK	0.419	drebrin-like isoform b	1	164.04	45.71
1084	DBNL; DBNL iso2	Q9UJU6, Q9UJU6-2	§162; §162	2	Me-F2	1	5.082	NP_001014436	FQDVGPQAPVGSVY*QK	0.473	drebrin-like isoform b	1	135.2	43.03
1085	DBNL; DBNL iso2	Q9UJU6, Q9UJU6-2	§162; §162	2	KY821	1	5.395	NP_001014436	FQDVGPQAPVGSVY*QK	0.481	drebrin-like isoform b	1	193.98	37.41
1086	DBNL; DBNL iso2	Q9UJU6, Q9UJU6-2	§162; §162	2	Marimo	1	4.809	NP_001014436	FQDVGPQAPVGSVY*QK	0.454	drebrin-like isoform b	1	175.33	30.7
1087	DBNL; DBNL iso2	Q9UJU6, Q9UJU6-2	§162; §162	2	Molm14	1	4.848	NP_001014436	FQDVGPQAPVGSVY*QK	0.456	drebrin-like isoform b	1	151.7	37.41
1088	DBNL; DBNL iso2	Q9UJU6, Q9UJU6-2	§162; §162	2	OCI/AML3	1	5.123	NP_001014436	FQDVGPQAPVGSVY*QK	0.44	drebrin-like isoform b	1	160.44	33.7
1089	DBNL; DBNL iso2	Q9UJU6, Q9UJU6-2	§162; §162	2	OCI/AML3	1	5.213	NP_001014436	FQDVGPQAPVGSVY*QK	0.439	drebrin-like isoform b	1	177.34	52.75
1090	DBNL; DBNL iso2	Q9UJU6, Q9UJU6-2	§162; §162	2	P1	1	3.203	NP_001014436	FQDVGPQAPVGSVY*QK	0.376	drebrin-like isoform b	0.9995	79.53	18.87
1091	DBNL; DBNL iso2	Q9UJU6, Q9UJU6-2	§162; §162	2	P3	1	4.939	NP_001014436	FQDVGPQAPVGSVY*QK	0.424	drebrin-like isoform b	1	144.66	33.7
1092	DBNL; DBNL iso2	Q9UJU6, Q9UJU6-2	§162; §162	2	P4	1	4.854	NP_001014436	FQDVGPQAPVGSVY*QK	0.441	drebrin-like isoform b	1	132.25	30.7
1093	DBNL; DBNL iso2	Q9UJU6, Q9UJU6-2	§162; §162	3	P5	1	4.053	NP_001014436	FQDVGPQAPVGSV(Y*)QK	0.374	drebrin-like isoform b	1	115.64	4.88
1094	DBNL; DBNL iso2	Q9UJU6, Q9UJU6-2	§162; §162	3	P6	1	3.778	NP_001014436	FQDVGPQAPVGSV(Y*)QK	0.357	drebrin-like isoform b	0.9999	97.05	9.64
1095	DBNL; DBNL iso2	Q9UJU6, Q9UJU6-2	§162; §162	3	Molm14	1	3.535	NP_001014436	FQDVGPQAPVGSVY*QK	0.275	drebrin-like isoform b	0.9957	128.02	14.65
1096	DBNL; DBNL iso2	Q9UJU6, Q9UJU6-2	§162; §162	3	Molm14	2	3.711	NP_001014436	FQDVGPQAPVGSV(Y*)QK	0.317	drebrin-like isoform b	0.9996	105.41	12.74
1097	DBNL; DBNL iso2	Q9UJU6, Q9UJU6-2	§162; §162	2	P5	2	3.667	NP_001014436	FQDVGPQAPVGSV(Y*)QK	0.436	drebrin-like isoform b	0.9999	94.68	10.33
1098	EST1A	Q86US8	§509	2	SEM	2	3.050	NP_060045	FQNSDNPY(Y*)YPR	0.22	Smg-6 homolog, nonsense mediated mRNA decay factor	0.9512	82.24	0
1099	EST1A	Q86US8	§508	2	SEM	1	4.471	NP_060045	FQNSDNPY*YYPR	0.432	Smg-6 homolog, nonsense mediated mRNA decay factor	1	163.55	28.87
1100	EST1A	Q86US8	§508	2	SEM	1	4.220	NP_060045	FQNSDNPY*YYPR	0.443	Smg-6 homolog, nonsense mediated mRNA decay factor	1	164.98	22.85
1101	MARK2 iso13; MARK2 iso3	A9CP04, NP_059672	§388; §388	2	SEM	1	4.414	NP_001034557	FSDQAGPAIPTSN(S*)YSK	0.447	MAP/microtubule affinity-regulating kinase 2 isoform c	1	135.65	0
1102	ARNT	P27540	§561	2	SEM	1	2.412	NP_001659	FSEIY*HNINADQSK	0.206	aryl hydrocarbon receptor nuclear translocator isoform 1	0.9327	71.75	26.79
1103	PGAM1	P18669	§26	3	MV (4;11)	1	3.363	NP_002620	FSGWY*DADLSPAGHEEAK	0.242	bisphosphoglycerate mutase 1	0.9914	116.71	51
1104	PGAM1	P18669	§26	3	OCI/AML3	1	3.322	NP_002620	FSGWY*DADLSPAGHEEAKR	0.197	bisphosphoglycerate mutase 1	0.9648	56.17	34.74
1105	PGAM1	P18669	§26	3	MV (4;11)	1	3.565	NP_002620	FSGWY*DADLSPAGHEEAKR	0.259	bisphosphoglycerate mutase 1	0.9977	48.52	19.35
1106	PGAM1	P18669	§26	3	MV (4;11)	1	3.583	NP_002620	FSGWY*DADLSPAGHEEAKR	0.314	bisphosphoglycerate mutase 1	0.9995	34.95	44.41
1107	LAB	Q9GZY6	§136	2	SEM	2	4.428	NP_054865	FSKPPEDDDANS(Y*)ENVLICK	0.411	linker for activation of T cells family member 2	1	129.35	6.47
1108	LAB	Q9GZY6	§136	2	Nomo-1	1	4.154	NP_054865	FSKPPEDDDANS(Y*)ENVLICK	0.384	linker for activation of T cells family member 2	0.9997	100.34	0
1109	LAB	Q9GZY6	§136	2	SEM	1	4.088	NP_054865	FSKPPEDDDANS(Y*)ENVLICK	0.386	linker for activation of T cells family member 2	0.9999	91.28	0
1110	LAB	Q9GZY6	§136	3	ML-1	1	4.155	NP_054865	FSKPPEDDDANSY*ENVLICK	0.296	linker for activation of T cells family member 2	0.9997	94.68	18.87
1111	LAB	Q9GZY6	§136	3	OCI/AML3	1	3.748	NP_054865	FSKPPEDDDANSY*ENVLICK	0.216	linker for activation of T cells family member 2	0.9758	65.89	40.71
1112	LAB	Q9GZY6	§136	3	OCI/AML3	1	4.495	NP_054865	FSKPPEDDDANS(Y*)ENVLICK	0.397	linker for activation of T cells family member 2	1	75.47	11.35
1113	LAB	Q9GZY6	§136	3	P4	1	3.540	NP_054865	FSKPPEDDDANSY*ENVLICK	0.278	linker for activation of T cells family member 2	0.9984	68.75	13.27
1114	LAB	Q9GZY6	§136	3	Marimo	1	3.558	NP_054865	FSKPPEDDDANSY*ENVLICK	0.276	linker for activation of T cells family member 2	0.9984	97.27	18.87
1115	LAB	Q9GZY6	§136	3	Molm14	1	3.610	NP_054865	FSKPPEDDDANSY*ENVLICK	0.254	linker for activation of T cells family member 2	0.9972	78.95	13.27
1116	LAB	Q9GZY6	§135	3	OCI/AML3	1	3.478	NP_054865	FSKPPEDDDAN(S*)YENVLICK	0.238	linker for activation of T cells family member 2	0.9905	60.8	8.65
1117	LAB	Q9GZY6	§136	3	OCI/AML3	1	3.622	NP_054865	FSKPPEDDDANSY*ENVLICK	0.223	linker for activation of T cells family member 2	0.9936	65.39	14.23
1118	LAB	Q9GZY6	§136	3	Nomo-1	1	4.778	NP_054865	FSKPPEDDDANSY*ENVLICK	0.343	linker for activation of T cells family member 2	0.9999	101.89	24.75
1119	LAB	Q9GZY6	§136	3	ML-1	1	4.378	NP_054865	FSKPPEDDDANSY*ENVLICK	0.35	linker for activation of T cells family member 2	0.9999	83.48	15.5
1120	LAB	Q9GZY6	§136	3	ML-1	1	3.768	NP_054865	FSKPPEDDDANSY*ENVLICK	0.28	linker for activation of T cells family member 2	0.999	71.73	26.53
1121	LAB	Q9GZY6	§136	3	Nomo-1	1	4.414	NP_054865	FSKPPEDDDANSY*ENVLICK	0.275	linker for activation of T cells family member 2	0.9996	139.49	28.5
1122	LAB	Q9GZY6	§136	3	SEM	1	4.624	NP_054865	FSKPPEDDDANSY*ENVLICK	0.367	linker for activation of T cells family member 2	1	121.68	45.71
1123	LAB	Q9GZY6	§136	3	SEM	1	4.235	NP_054865	FSKPPEDDDANSY*ENVLICK	0.385	linker for activation of T cells family member 2	1	96.69	13.27
1124	LAB	Q9GZY6	§136	3	RS(4;11)	1	3.624	NP_054865	FSKPPEDDDANSY*ENVLICK	0.295	linker for activation of T cells family member 2	0.9991	81.69	24.75
1125	LAB	Q9GZY6	§136	3	RS(4;11)	1	3.499	NP_054865	FSKPPEDDDANSY*ENVLICK	0.209	linker for activation of T cells family member 2	0.9557	83.76	45.71
1126	LAB	Q9GZY6	§136	3	P5	1	3.869	NP_054865	FSKPPEDDDANSY*ENVLICK	0.294	linker for activation of T cells family member 2	0.9994	96.89	24.75
1127	LAB	Q9GZY6	§136	3	MV (4;11)	1	3.999	NP_054865	FSKPPEDDDANSY*ENVLICK	0.292	linker for activation of T cells family member 2	0.9991	123.84	26.53
1128	LAB	Q9GZY6	§136	3	Nomo-1	1	3.640	NP_054865	FSKPPEDDDANSY*ENVLICK	0.279	linker for activation of T cells family member 2	0.9987	104.88	13.15
1129	LAB	Q9GZY6	§136	3	KY821	1	3.840	NP_054865	FSKPPEDDDANSY*ENVLICK	0.262	linker for activation of T cells family member 2	0.9985	95.02	33.7
1130	LAB	Q9GZY6	§136	3	Nomo-1	1	4.038	NP_054865	FSKPPEDDDANSY*ENVLICK	0.226	linker for activation of T cells family member 2	0.9971	125.82	37.41
1131	LAB	Q9GZY6	§136	3	Me-F2	1	3.460	NP_054865	FSKPPEDDDANSY*ENVLICK	0.27	linker for activation of T cells family member 2	0.9977	117.08	28.5
1132	LAB	Q9GZY6	§136	3	Me-F2	1	3.860	NP_054865	FSKPPEDDDANS(Y*)ENVLICK	0.343	linker for activation of T cells family member 2	0.9998	79.05	11.35
1133	LAB	Q9GZY6, Q9GZY6	§135, §136	2	SEM	1	3.773	NP_054865	FSKPPEDDDANS*Y*ENVLICK	0.361	linker for activation of T cells family member 2	0.9993	125.59	102.49	96.01
1134	LAB	Q9GZY6, Q9GZY6	§135, §136	2	Nomo-1	1	4.125	NP_054865	FSKPPEDDDANS*Y*ENVLICK	0.316	linker for activation of T cells family member 2	0.9991	127.14	87.22	81.71
1135	LAB	Q9GZY6, Q9GZY6	§135, §136	2	OCI/AML3	1	3.996	NP_054865	FSKPPEDDDANS*Y*ENVLICK	0.306	linker for activation of T cells family member 2	0.9987	92.89	73.43	68.26
1136	LAB	Q9GZY6, Q9GZY6	§135, §136	2	OCI/AML3	1	3.267	NP_054865	FSKPPEDDDANS*Y*ENVLICK	0.296	linker for activation of T cells family member 2	0.994	71.82	72.91	68.26
1137	LAB	Q9GZY6, Q9GZY6	§135, §136	3	SEM	1	3.374	NP_054865	FSKPPEDDDANS*Y*ENVLICK	0.254	linker for activation of T cells family member 2	0.9957	73.27	44.62	42.37
1138	LAB	Q9GZY6, Q9GZY6	§135, §136	3	SEM	1	3.554	NP_054865	FSKPPEDDDANS*Y*ENVLICK	0.336	linker for activation of T cells family member 2	0.9994	126.33	70.91	73.89
1139	LAB	Q9GZY6, Q9GZY6	§135, §136	3	Me-F2	1	3.454	NP_054865	FSKPPEDDDANS*Y*ENVLICK	0.453	linker for activation of T cells family member 2	1	40.42	29.73	25.64
1140	LAB	Q9GZY6, Q9GZY6	§135, §136	3	KY821	1	3.987	NP_054865	FSKPPEDDDANS*Y*ENVLICK	0.402	linker for activation of T cells family member 2	0.9999	70.28	67.08	66.68
1141	LAB	Q9GZY6, Q9GZY6	§135, §136	3	MV (4;11)	1	3.912	NP_054865	FSKPPEDDDANS*Y*ENVLICK	0.338	linker for activation of T cells family member 2	0.9998	78.96	63.77	57.06
1142	LAB	Q9GZY6, Q9GZY6	§135, §136	3	OCI/AML3	1	3.763	NP_054865	FSKPPEDDDANS*Y*ENVLICK	0.226	linker for activation of T cells family member 2	0.992	101.98	93.94	92.2
1143	LAB	Q9GZY6, Q9GZY6	§135, §136	3	OCI/AML3	1	3.692	NP_054865	FSKPPEDDDANS*Y*ENVLICK	0.261	linker for activation of T cells family member 2	0.9965	74.27	92.28	91.32
1144	LAB	Q9GZY6, Q9GZY6	§135, §136	3	OCI/AML3	1	3.941	NP_054865	FSKPPEDDDANS*Y*ENVLICK	0.17	linker for activation of T cells family member 2	0.9841	114.13	62.14	73.89
1145	LAB	Q9GZY6, Q9GZY6	§135, §136	3	Nomo-1	1	3.604	NP_054865	FSKPPEDDDANS*Y*ENVLICK	0.216	linker for activation of T cells family member 2	0.992	89.71	75.57	74.77
1146	LAB	Q9GZY6, Q9GZY6	§135, §136	3	Molm14	1	3.468	NP_054865	FSKPPEDDDANS*Y*ENVLICK	0.299	linker for activation of T cells family member 2	0.999	98.55	62.57	56.8
1147	LAB	Q9GZY6, Q9GZY6	§135, §136	3	Molm14	1	3.350	NP_054865	FSKPPEDDDANS*Y*ENVLICK	0.333	linker for activation of T cells family member 2	0.9995	58.73	39.17	47.96
1148	LAB	Q9GZY6, Q9GZY6	§135, §136	3	SEM	1	3.890	NP_054865	FSKPPEDDDANS*Y*ENVLICK	0.165	linker for activation of T cells family member 2	0.9803	56.86	46.47	41.35
1149	LAB	Q9GZY6, Q9GZY6	§135, §136	3	SEM	1	3.587	NP_054865	FSKPPEDDDANS*Y*ENVLICK	0.27	linker for activation of T cells family member 2	0.9928	73.41	68.59	64.34
1150	PARD3	Q8TEW0	§388	2	SEM	1	3.100	NP_062565	FSPDSQY*IDNR	0.414	partitioning-defective protein 3 homolog	0.9999	91.92	18.87
1151	PARD3	Q8TEW0	§388	2	SEM	1	2.498	NP_062565	FSPDSQY*IDNR	0.336	partitioning-defective protein 3 homolog	0.9972	73.06	18.87
1152	PARD3	Q8TEW0	§388	2	SEM	2	2.731	NP_062565	FSPDSQ(Y*)IDNR	0.32	partitioning-defective protein 3 homolog	0.9856	78.83	8.65
1153	PARD3	Q8TEW0	§388	2	SEM	3	2.588	NP_062565	FSPDSQ(Y*)IDNR	0.299	partitioning-defective protein 3 homolog	0.9926	70.06	10.33
1154	RP11-535K18.3	Q8IWC1	147	2	SEM	1	2.285	NP_078873	FTAILY*R	0.18	MAP7 domain containing 3	0.9654	78.43	92.17
1155	FLJ14525	Q9H425	32	2	SEM	1	3.153	NP_116189	FTY*FSSLSPM#AR	0.384	hypothetical protein LOC84886 isoform 1	0.9997	111.53	26.38
1156	RPS3	P23396	167	3	MV (4;11)	1	3.920	NP_000996	FVDGLMIHSGDPVNY(Y*)VDTAVR	0.293	ribosomal protein S3	0.9993	105.51	0
1157	ROBO1	Q9Y6N7	§1073	3	SEM	1	5.668	NP_002932	FVNPSGQPTP(Y*)ATTQLIQSNLSNNM#NNGSGDSGEK	0.406	roundabout 1 isoform a	1	158.44	11.94
1158	snRNP C	P09234	§12	3	SEM	2	3.562	NP_003084	FYCDYCDT(Y*)LTHDSPSVR	0.359	small nuclear ribonucleoprotein polypeptide C	0.9998	99.08	10.33
1159	PIP5K	Q9Y2I7	§1772	2	SEM	1	3.882	NP_055855	GADSAY*YQVGQTGK	0.464	phosphatidylinositol-3-phosphate 5-kinase type III isoform 2	1	139.1	24.44
1160	PIP5K	Q9Y2I7	§1772	2	SEM	3	2.963	NP_055855	GADSAY*YQVGQTGK	0.377	phosphatidylinositol-3-phosphate 5-kinase type III isoform 2	0.9988	91.02	16.22
1161	catalase	P04040	§84	2	P3	1	4.146	NP_001743	GAGAFGY*FEVTHDITK	0.519	catalase	1	160.62	77.33
1162	catalase	P04040	§84	2	P6	1	4.438	NP_001743	GAGAFGY*FEVTHDITK	0.451	catalase	1	161.17	72.42
1163	catalase	P04040	§84	2	P6	1	4.679	NP_001743	GAGAFGY*FEVTHDITK	0.505	catalase	1	154.93	76.73
1164	catalase	P04040	§84	2	Molm14	1	3.670	NP_001743	GAGAFGY*FEVTHDITK	0.363	catalase	0.9989	126.73	55.91
1165	SNAP29	O95721	§189	2	SEM	3	2.587	NP_004773	GAGSAMSTDAY*PK	0.342	synaptosomal-associated protein 29	0.9952	66.57	20.91
1166	TAGLN2; TAGLN3	P37802, Q9UI15	§192; §192	2	P5	1	2.857	NP_001008273	GASQAGMTGY*GMPR	0.442	transgelin 3	0.9997	50.8	23.34
1167	TAGLN2; TAGLN3	P37802, Q9UI15	§192; §192	2	P6	1	3.377	NP_001008273	GASQAGMTGY*GMPR	0.47	transgelin 3	0.9999	90.17	43.03
1168	TAGLN2; TAGLN3	P37802, Q9UI15	§192; §192	2	P6	1	3.997	NP_001008273	GASQAGMTGY*GMPR	0.476	transgelin 3	1	106.73	33.7
1169	TAGLN2; TAGLN3	P37802, Q9UI15	§192; §192	2	RS(4;11)	1	2.314	NP_001008273	GASQAGMTGY*GMPR	0.367	transgelin 3	0.9955	58.58	21.3
1170	TAGLN2; TAGLN3	P37802, Q9UI15	§192; §192	2	Me-F2	1	3.571	NP_001008273	GASQAGMTGY*GMPR	0.318	transgelin 3	0.9981	136.08	33.7
1171	TAGLN2; TAGLN3	P37802, Q9UI15	§192; §192	2	P5	1	3.410	NP_001008273	GASQAGMTGY*GMPR	0.523	transgelin 3	1	103.19	30.83
1172	TAGLN2; TAGLN3	P37802, Q9UI15	§192; §192	2	KY821	1	3.376	NP_001008273	GASQAGMTGY*GMPR	0.394	transgelin 3	0.9993	111.69	24.75
1173	TAGLN2; TAGLN3	P37802, Q9UI15	§192; §192	2	KY821	1	3.527	NP_001008273	GASQAGMTGY*GMPR	0.431	transgelin 3	0.9999	141.27	40.71
1174	TAGLN2; TAGLN3	P37802, Q9UI15	§192; §192	2	KY821	1	3.841	NP_001008273	GASQAGMTGY*GMPR	0.402	transgelin 3	0.9999	121.25	30.83
1175	TAGLN2; TAGLN3	P37802, Q9UI15	§192; §192	2	P3	1	3.232	NP_001008273	GASQAGMTGY*GMPR	0.465	transgelin 3	0.9997	84.94	38.66
1176	TAGLN2; TAGLN3	P37802, Q9UI15	§192; §192	2	P4	1	3.317	NP_001008273	GASQAGMTGY*GMPR	0.52	transgelin 3	1	92.07	26.53
1177	TAGLN2; TAGLN3	P37802, Q9UI15	§192; §192	2	MV (4;11)	1	3.200	NP_001008273	GASQAGMTGY*GMPR	0.414	transgelin 3	0.9998	48.8	15.5
1178	TAGLN2; TAGLN3	P37802, Q9UI15	§192; §192	2	MV (4;11)	1	3.393	NP_001008273	GASQAGMTGY*GMPR	0.405	transgelin 3	0.9991	138.88	30.83
1179	TAGLN2; TAGLN3	P37802, Q9UI15	§192; §192	2	OCI/AML3	1	3.188	NP_001008273	GASQAGMTGY*GMPR	0.414	transgelin 3	0.9998	79.59	26.53
1180	TAGLN2; TAGLN3	P37802, Q9UI15	§192; §192	2	OCI/AML3	1	3.140	NP_001008273	GASQAGMTGY*GMPR	0.464	transgelin 3	0.9999	80.75	24.84
1181	TAGLN2; TAGLN3	P37802, Q9UI15	§192; §192	2	OCI/AML3	1	3.385	NP_001008273	GASQAGMTGY*GMPR	0.511	transgelin 3	1	61.52	17.01
1182	TAGLN2; TAGLN3	P37802, Q9UI15	§192; §192	2	OCI/AML3	1	3.304	NP_001008273	GASQAGMTGY*GMPR	0.418	transgelin 3	0.9994	85.02	24.75
1183	TAGLN2; TAGLN3	P37802, Q9UI15	§192; §192	2	P1	1	3.076	NP_001008273	GASQAGMTGY*GMPR	0.322	transgelin 3	0.9949	56.64	24.84
1184	TAGLN2; TAGLN3	P37802, Q9UI15	§192; §192	2	Nomo-1	1	2.764	NP_001008273	GASQAGMTG(Y*)GMPR	0.212	transgelin 3	0.977	55.67	5.88
1185	TAGLN2; TAGLN3	P37802, Q9UI15	§192; §192	2	OCI/AML3	1	2.975	NP_001008273	GASQAGMTGY*GMPR	0.486	transgelin 3	0.9999	74.5	24.75
1186	TAGLN2; TAGLN3	P37802, Q9UI15	§192; §192	2	OCI/AML3	1	2.703	NP_001008273	GASQAGMTGY*GMPR	0.37	transgelin 3	0.9986	65.51	13.27
1187	TAGLN2; TAGLN3	P37802, Q9UI15	§192; §192	2	OCI/AML3	1	3.853	NP_001008273	GASQAGMTGY*GMPR	0.553	transgelin 3	1	112.58	30.83
1188	TAGLN2; TAGLN3	P37802, Q9UI15	§192; §192	2	Molm14	1	3.348	NP_001008273	GASQAGMTGY*GMPR	0.48	transgelin 3	0.9999	82.58	21.3
1189	TAGLN2; TAGLN3	P37802, Q9UI15	§192; §192	2	Molm14	1	3.499	NP_001008273	GASQAGMTGY*GMPR	0.434	transgelin 3	0.9999	139.89	30.83
1190	TAGLN2; TAGLN3	P37802, Q9UI15	§192; §192	2	Nomo-1	1	3.484	NP_001008273	GASQAGMTGY*GMPR	0.469	transgelin 3	1	90.89	21.3
1191	TAGLN2; TAGLN3	P37802, Q9UI15	§192; §192	2	SEM	1	4.104	NP_001008273	GASQAGMTGY*GMPR	0.458	transgelin 3	1	153.38	30.83
1192	TAGLN2; TAGLN3	P37802, Q9UI15	§192; §192	2	ML-1	1	3.064	NP_001008273	GASQAGMTGY*GMPR	0.286	transgelin 3	0.9853	45.33	17.01
1193	TAGLN2; TAGLN3	P37802, Q9UI15	§192; §192	2	Marimo	1	3.862	NP_001008273	GASQAGMTGY*GMPR	0.467	transgelin 3	1	85.19	13.27
1194	TAGLN2; TAGLN3	P37802, Q9UI15	§192; §192	2	Marimo	1	3.265	NP_001008273	GASQAGMTGY*GMPR	0.351	transgelin 3	0.9994	100.99	21.3
1195	TAGLN2; TAGLN3	P37802, Q9UI15	§192; §192	2	SEM	1	3.812	NP_001008273	GASQAGMTGY*GMPR	0.522	transgelin 3	1	125.22	43.03
1196	TAGLN2; TAGLN3	P37802, Q9UI15	§192; §192	2	SEM	1	4.009	NP_001008273	GASQAGMTGY*GMPR	0.456	transgelin 3	1	147.99	37.41
1197	TAGLN2; TAGLN3	P37802, Q9UI15	§192; §192	2	SEM	1	3.330	NP_001008273	GASQAGMTGY*GMPR	0.484	transgelin 3	0.9999	100.68	33.7
1198	TAGLN2; TAGLN3	P37802, Q9UI15	§192; §192	2	SEM	1	3.874	NP_001008273	GASQAGMTGY*GMPR	0.447	transgelin 3	1	143.5	21.3
1199	TAGLN2; TAGLN3	P37802, Q9UI15	§192; §192	2	SEM	1	3.993	NP_001008273	GASQAGMTGY*GMPR	0.474	transgelin 3	1	160.18	48.87
1200	TAGLN2; TAGLN3	P37802, Q9UI15	§192; §192	2	SEM	1	3.809	NP_001008273	GASQAGMTGY*GMPR	0.567	transgelin 3	1	133.3	48.87
1201	TAGLN2; TAGLN3	P37802, Q9UI15	§192; §192	2	SEM	1	3.965	NP_001008273	GASQAGMTGY*GMPR	0.498	transgelin 3	1	117.16	21.3
1202	TAGLN2; TAGLN3	P37802, Q9UI15	§192; §192	2	SEM	1	3.093	NP_001008273	GASQAGMTGY*GMPR	0.418	transgelin 3	0.9987	59.04	15.5
1203	TAGLN2; TAGLN3	P37802, Q9UI15	§192; §192	2	SEM	1	4.159	NP_001008273	GASQAGMTGY*GMPR	0.503	transgelin 3	1	161.32	37.41
1204	TAGLN2; TAGLN3	P37802, Q9UI15	§192; §192	2	SEM	1	3.852	NP_001008273	GASQAGMTGY*GMPR	0.465	transgelin 3	1	135.29	33.7
1205	TAGLN2; TAGLN3	P37802, Q9UI15	§192; §192	2	SEM	1	3.627	NP_001008273	GASQAGMTGY*GMPR	0.487	transgelin 3	1	121.61	45.71
1206	TAGLN2; TAGLN3	P37802, Q9UI15	§192; §192	2	SEM	1	3.779	NP_001008273	GASQAGMTGY*GMPR	0.499	transgelin 3	1	138.73	48.87
1207	TAGLN2; TAGLN3	P37802, Q9UI15	§192; §192	2	RS(4;11)	1	2.587	NP_001008273	GASQAGMTGY*GMPR	0.469	transgelin 3	0.9997	60.56	28.5
1208	TAGLN2; TAGLN3	P37802, Q9UI15	§192; §192	2	SEM	1	3.679	NP_001008273	GASQAGMTGY*GMPR	0.555	transgelin 3	1	141.63	37.41
1209	TAGLN2; TAGLN3	P37802, Q9UI15	§192; §192	3	SEM	1	3.591	NP_001008273	GASQAGMTGY*GMPR	0.31	transgelin 3	0.9989	103.03	71.24
1210	TAGLN2; TAGLN3	P37802, Q9UI15	§192; §192	2	SEM	1	3.734	NP_001008273	GASQAGMTGY*GM#PR	0.319	transgelin 3	0.9996	127.89	30.83
1211	TAGLN2; TAGLN3	P37802, Q9UI15	§192; §192	2	SEM	2	2.559	NP_001008273	GASQAGMTGY*GM#PR	0.307	transgelin 3	0.9904	54.44	23.34
1212	TAGLN2; TAGLN3	P37802, Q9UI15	§192; §192	2	SEM	1	3.095	NP_001008273	GASQAGMTGY*GM#PR	0.391	transgelin 3	0.9996	73.08	24.75
1213	TAGLN2; TAGLN3	P37802, Q9UI15	§192; §192	2	SEM	1	3.446	NP_001008273	GASQAGMTGY*GM#PR	0.382	transgelin 3	0.9998	97.98	30.83
1214	TAGLN2; TAGLN3	P37802, Q9UI15	§192; §192	2	SEM	1	3.666	NP_001008273	GASQAGMTGY*GM#PR	0.328	transgelin 3	0.9996	85.97	40.71
1215	TAGLN2; TAGLN3	P37802, Q9UI15	§192; §192	2	SEM	1	2.797	NP_001008273	GASQAGMTGY*GM#PR	0.248	transgelin 3	0.9893	78.5	28.5
1216	TAGLN2; TAGLN3	P37802, Q9UI15	§192; §192	2	SEM	1	3.084	NP_001008273	GASQAGMTGY*GM#PR	0.335	transgelin 3	0.9989	93.92	22.01
1217	TAGLN2; TAGLN3	P37802, Q9UI15	§192; §192	2	SEM	1	2.930	NP_001008273	GASQAGMTGY*GM#PR	0.2	transgelin 3	0.981	92.54	38.66
1218	TAGLN2; TAGLN3	P37802, Q9UI15	§192; §192	2	SEM	1	3.296	NP_001008273	GASQAGMTGY*GM#PR	0.375	transgelin 3	0.9997	83.02	23.34
1219	TAGLN2; TAGLN3	P37802, Q9UI15	§192; §192	2	Nomo-1	1	2.610	NP_001008273	GASQAGMTG(Y*)GM#PR	0.159	transgelin 3	0.9091	45.49	10.33
1220	TAGLN2; TAGLN3	P37802, Q9UI15	§192; §192	2	SEM	1	2.924	NP_001008273	GASQAGMTGY*GM#PR	0.123	transgelin 3	0.9188	78.43	26.53
1221	TAGLN2; TAGLN3	P37802, Q9UI15	§192; §192	2	SEM	1	3.640	NP_001008273	GASQAGMTGY*GM#PR	0.288	transgelin 3	0.9992	106.23	30.83
1222	TAGLN2; TAGLN3	P37802, Q9UI15	§192; §192	2	SEM	1	3.792	NP_001008273	GASQAGMTGY*GM#PR	0.305	transgelin 3	0.9995	114.31	26.53
1223	TAGLN2; TAGLN3	P37802, Q9UI15	§192; §192	2	SEM	1	3.577	NP_001008273	GASQAGMTGY*GM#PR	0.318	transgelin 3	0.9981	121.32	30.83
1224	TAGLN2; TAGLN3	P37802, Q9UI15	§192; §192	2	SEM	1	3.023	NP_001008273	GASQAGMTGY*GM#PR	0.239	transgelin 3	0.9742	71.27	17.01
1225	TAGLN2; TAGLN3	P37802, Q9UI15	§192; §192	2	P3	1	2.661	NP_001008273	GASQAGMTGY*GM#PR	0.327	transgelin 3	0.9965	42.37	21.3
1226	TAGLN2; TAGLN3	P37802, Q9UI15	§192; §192	2	SEM	1	2.807	NP_001008273	GASQAGMTGY*GM#PR	0.265	transgelin 3	0.9924	72.78	18.87
1227	TAGLN2; TAGLN3	P37802, Q9UI15	§192; §192	2	SEM	1	2.447	NP_001008273	GASQAGMTG(Y*)GM#PR	0.262	transgelin 3	0.9785	50.18	10.33
1228	TAGLN2; TAGLN3	P37802, Q9UI15	§192; §192	2	SEM	1	3.726	NP_001008273	GASQAGM#TGY*GMPR	0.373	transgelin 3	0.9998	97.9	24.84
1229	TAGLN2; TAGLN3	P37802, Q9UI15	§192; §192	2	SEM	2	2.808	NP_001008273	GASQAGM#TGY*GMPR	0.269	transgelin 3	0.99	59.73	26.53
1230	TAGLN2; TAGLN3	P37802, Q9UI15	§192; §192	2	Nomo-1	1	2.527	NP_001008273	GASQAGM#TGY*GMPR	0.348	transgelin 3	0.9966	44.78	15.5
1231	TAGLN2; TAGLN3	P37802, Q9UI15	§192; §192	2	KY821	1	2.947	NP_001008273	GASQAGM#TGY*GMPR	0.467	transgelin 3	0.9995	58.37	18.87
1232	TAGLN2; TAGLN3	P37802, Q9UI15	§192; §192	2	P6	1	2.844	NP_001008273	GASQAGM#TGY*GMPR	0.419	transgelin 3	0.9985	58.4	22.01
1233	TAGLN2; TAGLN3	P37802, Q9UI15	§192; §192	2	P6	4	2.838	NP_001008273	GASQAGM#TGY*GMPR	0.364	transgelin 3	0.9977	51.66	13.27
1234	TAGLN2; TAGLN3	P37802, Q9UI15	§192; §192	2	P6	1	2.290	NP_001008273	GASQAGM#TGY*GMPR	0.364	transgelin 3	0.9949	31.39	36.83
1235	TAGLN2; TAGLN3	P37802, Q9UI15	§192; §192	2	P6	1	2.859	NP_001008273	GASQAGM#TG(Y*)GMPR	0.356	transgelin 3	0.9988	42.69	7.48
1236	TAGLN2; TAGLN3	P37802, Q9UI15	§192; §192	2	SEM	1	3.361	NP_001008273	GASQAGM#TGY*GMPR	0.474	transgelin 3	0.9999	89.14	24.84
1237	TAGLN2; TAGLN3	P37802, Q9UI15	§192; §192	2	SEM	1	3.168	NP_001008273	GASQAGM#TGY*GMPR	0.4	transgelin 3	0.9997	67.05	18.87
1238	TAGLN2; TAGLN3	P37802, Q9UI15	§192; §192	2	SEM	1	3.393	NP_001008273	GASQAGM#TGY*GMPR	0.455	transgelin 3	0.9997	98.46	22.01
1239	TAGLN2; TAGLN3	P37802, Q9UI15	§192; §192	2	SEM	10	2.211	NP_001008273	GASQAGM#TG(Y*)GMPR	0.282	transgelin 3	0.9043	45.31	5.88
1240	TAGLN2; TAGLN3	P37802, Q9UI15	§192; §192	2	SEM	1	3.694	NP_001008273	GASQAGM#TGY*GMPR	0.46	transgelin 3	1	92.53	26.53
1241	TAGLN2; TAGLN3	P37802, Q9UI15	§192; §192	2	SEM	1	3.283	NP_001008273	GASQAGM#TGY*GMPR	0.418	transgelin 3	0.9998	95.98	30.83
1242	TAGLN2; TAGLN3	P37802, Q9UI15	§192; §192	2	SEM	1	3.350	NP_001008273	GASQAGM#TGY*GMPR	0.413	transgelin 3	0.9998	82.33	28.5
1243	TAGLN2; TAGLN3	P37802, Q9UI15	§192; §192	2	SEM	1	3.445	NP_001008273	GASQAGM#TGY*GM#PR	0.294	transgelin 3	0.9989	95.7	23.34
1244	TAGLN2; TAGLN3	P37802, Q9UI15	§192; §192	2	SEM	1	3.474	NP_001008273	GASQAGM#TGY*GM#PR	0.294	transgelin 3	0.999	91.59	40.71
1245	TAGLN2; TAGLN3	P37802, Q9UI15	§192; §192	2	SEM	1	3.025	NP_001008273	GASQAGM#TGY*GM#PR	0.245	transgelin 3	0.9935	68.73	23.34
1246	POP7	O75817	20	2	SEM	1	3.220	NP_005828	GAVEAELDPVEY*TLR	0.301	processing of precursor 7	0.9982	114.87	13.24
1247	VPS29	Q9UBQ0	69	2	MV (4;11)	1	3.354	NP_057310	GDFDENLNY*PEQK	0.32	vacuolar protein sorting 29 isoform 1	0.9993	112.14	1000
1248	BIRC4BP	Q99982	261	2	SEM	1	3.001	NP_059993	GDKAAY*DILR	0.295	XIAP associated factor 1 isoform 1	0.9818	101.56	1000
1249	BIRC4BP	Q99982	261	2	SEM	1	2.837	NP_059993	GDKAAY*DILR	0.303	XIAP associated factor 1 isoform 1	0.9762	112.32	1000
1250	Gab1; Gab1 iso2	Q13480, Q13480-2	§627; §657	2	SEM	1	3.217	NP_002030	GDKQVEY*LDLDLDSGK	0.376	GRB2-associated binding protein 1 isoform b	0.9752	132.98	108.76
1251	Gab1; Gab1 iso2	Q13480, Q13480-2	§627; §657	2	SEM	1	3.440	NP_002030	GDKQVEY*LDLDLDSGK	0.382	GRB2-associated binding protein 1 isoform b	0.9819	81.67	114.65
1252	Gab1; Gab1 iso2	Q13480, Q13480-2	§627; §657	3	SEM	1	3.652	NP_002030	GDKQVEY*LDLDLDSGK	0.188	GRB2-associated binding protein 1 isoform b	0.9342	85.88	111.38
1253	Gab1; Gab1 iso2	Q13480, Q13480-2	§627; §657	3	SEM	1	3.462	NP_002030	GDKQVEY*LDLDLDSGK	0.301	GRB2-associated binding protein 1 isoform b	0.9956	81.08	111.38
1254	UBE2E1 iso2; UBE2E1; UBE2E3; UBE2E2	NP_872607, P51965, Q969T4, Q96LR5	§60; §77; §91; §85	2	MV (4;11)	1	2.583	NP_003332	GDNIY*EWR	0.108	ubiquitin-conjugating enzyme E2E 1 isoform 1	0.9333	97.34	1000
1255	GSK3B iso2; GSK3A; GSK3B	NP_002084.2, P49840, P49841	§219; §282; §219	1	Marimo	1	2.327	NP_002084	GEPNVSYIC(S*)R	0.288	glycogen synthase kinase 3 beta isoform 1	0.9467	0	0
1256	GSK3B iso2; GSK3A; GSK3B	NP_002084.2, P49840, P49841	§219; §282; §219	1	Nomo-1	1	2.375	NP_002084	GEPNVSYIC(S*)R	0.359	glycogen synthase kinase 3 beta isoform 1	1	0	0
1257	GSK3B iso2; GSK3A; GSK3B	NP_002084.2, P49840, P49841	§219; §282; §219	1	SEM	1	2.181	NP_002084	GEPNVSYIC(S*)R	0.312	glycogen synthase kinase 3 beta isoform 1	0.9453	0	0
1258	GSK3B iso2; GSK3A; GSK3B	NP_002084.2, P49840, P49841	§219; §282; §219	1	RS(4;11)	2	1.892	NP_002084	GEPNVSYIC(S*)R	0.328	glycogen synthase kinase 3 beta isoform 1	0.9108	0	0
1259	GSK3B iso2; GSK3A; GSK3B	NP_002084.2, P49840, P49841	§219; §282; §219	1	Reh	3	2.414	NP_002084	GEPNVSYIC(S*)R	0.237	glycogen synthase kinase 3 beta isoform 1	0.9181	0	0
1260	GSK3B iso2; GSK3A; GSK3B	NP_002084.2, P49840, P49841	§219; §282; §219	1	Reh	1	2.520	NP_002084	GEPNVSYIC(S*)R	0.386	glycogen synthase kinase 3 beta isoform 1	1	0	0
1261	GSK3B iso2; GSK3A; GSK3B	NP_002084.2, P49840, P49841	§219; §282; §219	1	RS(4;11)	1	2.200	NP_002084	GEPNVSYIC(S*)R	0.273	glycogen synthase kinase 3 beta isoform 1	0.9422	0	0
1262	GSK3B iso2; GSK3A; GSK3B	NP_002084.2, P49840, P49841	§219; §282; §219	1	Me-F2	1	2.040	NP_002084	GEPNVSYIC(S*)R	0.251	glycogen synthase kinase 3 beta isoform 1	0.9305	0	0
1263	GSK3B iso2; GSK3A; GSK3B	NP_002084.2, P49840, P49841	§219; §282; §219	1	Me-F2	1	2.543	NP_002084	GEPNVSYIC(S*)R	0.351	glycogen synthase kinase 3 beta isoform 1	1	0	0
1264	GSK3B iso2; GSK3A; GSK3B	NP_002084.2, P49840, P49841	§219; §282; §219	1	Me-F2	1	2.591	NP_002084	GEPNVSYIC(S*)R	0.386	glycogen synthase kinase 3 beta isoform 1	1	0	0
1265	GSK3B iso2; GSK3A; GSK3B	NP_002084.2, P49840, P49841	§219; §282; §219	1	P5	1	2.654	NP_002084	GEPNVSYIC(S*)R	0.237	glycogen synthase kinase 3 beta isoform 1	0.9483	0	0
1266	GSK3B iso2; GSK3A; GSK3B	NP_002084.2, P49840, P49841	§219; §282; §219	1	OCI/AML3	1	2.563	NP_002084	GEPNVSYIC(S*)R	0.321	glycogen synthase kinase 3 beta isoform 1	1	0	0
1267	GSK3B iso2; GSK3A; GSK3B	NP_002084.2, P49840, P49841	§219; §282; §219	1	Marimo	1	2.226	NP_002084	GEPNVSYIC(S*)R	0.394	glycogen synthase kinase 3 beta isoform 1	1	0	0
1268	GSK3B iso2; GSK3A; GSK3B	NP_002084.2, P49840, P49841	§219; §282; §219	1	Molm14	1	2.490	NP_002084	GEPNVSYIC(S*)R	0.338	glycogen synthase kinase 3 beta isoform 1	1	0	0
1269	GSK3B iso2; GSK3A; GSK3B	NP_002084.2, P49840, P49841	§219; §282; §219	1	SEM	1	2.119	NP_002084	GEPNVSYIC(S*)R	0.153	glycogen synthase kinase 3 beta isoform 1	0.9102	0	0
1270	GSK3B iso2; GSK3A; GSK3B	NP_002084.2, P49840, P49841	§219; §282; §219	1	ML-1	1	2.155	NP_002084	GEPNVSYIC(S*)R	0.264	glycogen synthase kinase 3 beta isoform 1	0.9393	0	0
1271	GSK3B iso2; GSK3A; GSK3B	NP_002084.2, P49840, P49841	§219; §282; §219	1	ML-1	1	2.559	NP_002084	GEPNVSYIC(S*)R	0.355	glycogen synthase kinase 3 beta isoform 1	1	0	0
1272	GSK3B iso2; GSK3A; GSK3B	NP_002084.2, P49840, P49841	§219; §282; §219	1	ML-1	1	1.856	NP_002084	GEPNVSYIC(S*)R	0.352	glycogen synthase kinase 3 beta isoform 1	0.9371	0	0
1273	GSK3B iso2; GSK3A; GSK3B	NP_002084.2, P49840, P49841	§219; §282; §219	1	ML-1	1	2.626	NP_002084	GEPNVSYIC(S*)R	0.355	glycogen synthase kinase 3 beta isoform 1	1	0	0
1274	GSK3B iso2; GSK3A; GSK3B	NP_002084.2, P49840, P49841	§219; §282; §219	1	Marimo	1	2.029	NP_002084	GEPNVSYIC(S*)R	0.276	glycogen synthase kinase 3 beta isoform 1	0.9347	0	0
1275	GSK3B iso2; GSK3A; GSK3B	NP_002084.2, P49840, P49841	§219; §282; §219	1	KY821	1	2.186	NP_002084	GEPNVSYIC(S*)R	0.331	glycogen synthase kinase 3 beta isoform 1	0.9467	0	0
1276	GSK3B iso2; GSK3A; GSK3B	NP_002084.2, P49840, P49841	§219; §282; §219	1	KY821	2	2.000	NP_002084	GEPNVSYIC(S*)R	0.364	glycogen synthase kinase 3 beta isoform 1	0.9314	0	0
1277	GSK3B iso2; GSK3A; GSK3B	NP_002084.2, P49840, P49841	§219; §282; §219	1	KY821	1	2.077	NP_002084	GEPNVSYIC(S*)R	0.431	glycogen synthase kinase 3 beta isoform 1	0.9486	0	0
1278	GSK3B iso2; GSK3A; GSK3B	NP_002084.2, P49840, P49841	§219; §282; §219	1	KY821	1	2.522	NP_002084	GEPNVSYIC(S*)R	0.325	glycogen synthase kinase 3 beta isoform 1	1	0	0
1279	GSK3B iso2; GSK3A; GSK3B	NP_002084.2, P49840, P49841	§219; §282; §219	1	MV (4;11)	1	2.103	NP_002084	GEPNVSYIC(S*)R	0.268	glycogen synthase kinase 3 beta isoform 1	0.9374	0	0
1280	GSK3B iso2; GSK3A; GSK3B	NP_002084.2, P49840, P49841	§219; §282; §219	1	OCI/AML3	4	2.431	NP_002084	GEPNVSYIC(S*)R	0.28	glycogen synthase kinase 3 beta isoform 1	0.9205	0	0
1281	GSK3B iso2; GSK3A; GSK3B	NP_002084.2, P49840, P49841	§219; §282; §219	1	Nomo-1	5	2.569	NP_002084	GEPNVSYIC(S*)R	0.317	glycogen synthase kinase 3 beta isoform 1	0.9314	0	0
1282	GSK3B iso2; GSK3A; GSK3B	NP_002084.2, P49840, P49841	§219; §282; §219	1	Nomo-1	1	2.240	NP_002084	GEPNVSYIC(S*)R	0.231	glycogen synthase kinase 3 beta isoform 1	0.9384	0	0
1283	GSK3B iso2; GSK3A; GSK3B	NP_002084.2, P49840, P49841	§219; §282; §219	1	Nomo-1	1	1.940	NP_002084	GEPNVSYIC(S*)R	0.271	glycogen synthase kinase 3 beta isoform 1	0.9272	0	0
1284	GSK3B iso2; GSK3A; GSK3B	NP_002084.2, P49840, P49841	§219; §282; §219	1	Marimo	1	2.261	NP_002084	GEPNVSYIC(S*)R	0.407	glycogen synthase kinase 3 beta isoform 1	1	0	0
1285	GSK3B iso2; GSK3A; GSK3B	NP_002084.2, P49840, P49841	§216; §279; §216	2	Marimo	1	3.038	NP_002084	GEPNVSY*ICSR	0.368	glycogen synthase kinase 3 beta isoform 1	0.9996	151.43	22.85
1286	GSK3B iso2; GSK3A; GSK3B	NP_002084.2, P49840, P49841	§216; §279; §216	2	Marimo	2	3.087	NP_002084	GEPNVSY*ICSR	0.361	glycogen synthase kinase 3 beta isoform 1	0.9972	155.24	24.44
1287	GSK3B iso2; GSK3A; GSK3B	NP_002084.2, P49840, P49841	§216; §279; §216	2	Marimo	1	3.022	NP_002084	GEPNVSY*ICSR	0.369	glycogen synthase kinase 3 beta isoform 1	0.9984	167.25	16.22
1288	GSK3B iso2; GSK3A; GSK3B	NP_002084.2, P49840, P49841	§216; §279; §216	2	Marimo	1	3.423	NP_002084	GEPNVSY*ICSR	0.264	glycogen synthase kinase 3 beta isoform 1	0.999	162.04	16.22
1289	GSK3B iso2; GSK3A; GSK3B	NP_002084.2, P49840, P49841	§216; §279; §216	2	SEM	1	3.445	NP_002084	GEPNVSY*ICSR	0.298	glycogen synthase kinase 3 beta isoform 1	0.9972	149.75	24.44
1290	GSK3B iso2; GSK3A; GSK3B	NP_002084.2, P49840, P49841	§216; §279; §216	2	SEM	1	3.307	NP_002084	GEPNVSY*ICSR	0.246	glycogen synthase kinase 3 beta isoform 1	0.9982	160	24.44
1291	GSK3B iso2; GSK3A; GSK3B	NP_002084.2, P49840, P49841	§216; §279; §216	2	SEM	1	3.269	NP_002084	GEPNVSY*ICSR	0.327	glycogen synthase kinase 3 beta isoform 1	0.9996	157.18	24.44
1292	GSK3B iso2; GSK3A; GSK3B	NP_002084.2, P49840, P49841	§216; §279; §216	2	SEM	2	3.389	NP_002084	GEPNVSY*ICSR	0.255	glycogen synthase kinase 3 beta isoform 1	0.998	154.54	24.44
1293	GSK3B iso2; GSK3A; GSK3B	NP_002084.2, P49840, P49841	§216; §279; §216	2	SEM	1	3.188	NP_002084	GEPNVSY*ICSR	0.317	glycogen synthase kinase 3 beta isoform 1	0.9994	158.77	24.44
1294	GSK3B iso2; GSK3A; GSK3B	NP_002084.2, P49840, P49841	§216; §279; §216	2	RS(4;11)	1	3.108	NP_002084	GEPNVSY*ICSR	0.297	glycogen synthase kinase 3 beta isoform 1	0.9989	150.77	24.44
1295	GSK3B iso2; GSK3A; GSK3B	NP_002084.2, P49840, P49841	§216; §279; §216	2	RS(4;11)	1	2.678	NP_002084	GEPNVSY*ICSR	0.347	glycogen synthase kinase 3 beta isoform 1	0.9984	160	24.44
1296	GSK3B iso2; GSK3A; GSK3B	NP_002084.2, P49840, P49841	§216; §279; §216	2	RS(4;11)	1	3.069	NP_002084	GEPNVSY*ICSR	0.341	glycogen synthase kinase 3 beta isoform 1	0.9993	147.53	21.51
1297	GSK3B iso2; GSK3A; GSK3B	NP_002084.2, P49840, P49841	§216; §279; §216	2	SEM	2	2.930	NP_002084	GEPNVSY*ICSR	0.254	glycogen synthase kinase 3 beta isoform 1	0.9946	131.7	16.22
1298	GSK3B iso2; GSK3A; GSK3B	NP_002084.2, P49840, P49841	§216; §279; §216	2	P5	1	3.213	NP_002084	GEPNVSY*ICSR	0.301	glycogen synthase kinase 3 beta isoform 1	0.9992	155.95	24.44
1299	GSK3B iso2; GSK3A; GSK3B	NP_002084.2, P49840, P49841	§216; §279; §216	2	P5	1	3.092	NP_002084	GEPNVSY*ICSR	0.278	glycogen synthase kinase 3 beta isoform 1	0.9984	149.75	16.22
1300	GSK3B iso2; GSK3A; GSK3B	NP_002084.2, P49840, P49841	§216; §279; §216	2	P6	3	2.886	NP_002084	GEPNVSY*ICSR	0.334	glycogen synthase kinase 3 beta isoform 1	0.9983	147.11	21.51
1301	GSK3B iso2; GSK3A; GSK3B	NP_002084.2, P49840, P49841	§216; §279; §216	2	P6	1	2.845	NP_002084	GEPNVSY*ICSR	0.355	glycogen synthase kinase 3 beta isoform 1	0.9992	142.51	24.44
1302	GSK3B iso2; GSK3A; GSK3B	NP_002084.2, P49840, P49841	§216; §279; §216	2	P6	1	2.593	NP_002084	GEPNVSY*ICSR	0.37	glycogen synthase kinase 3 beta isoform 1	0.9985	120.95	21.51
1303	GSK3B iso2; GSK3A; GSK3B	NP_002084.2, P49840, P49841	§216; §279; §216	2	P6	1	3.286	NP_002084	GEPNVSY*ICSR	0.27	glycogen synthase kinase 3 beta isoform 1	0.9988	148.69	24.44
1304	GSK3B iso2; GSK3A; GSK3B	NP_002084.2, P49840, P49841	§216; §279; §216	2	Reh	1	3.299	NP_002084	GEPNVSY*ICSR	0.383	glycogen synthase kinase 3 beta isoform 1	0.9998	163.14	26.38
1305	GSK3B iso2; GSK3A; GSK3B	NP_002084.2, P49840, P49841	§216; §279; §216	2	Reh	2	3.097	NP_002084	GEPNVSY*ICSR	0.323	glycogen synthase kinase 3 beta isoform 1	0.999	147.28	20.35
1306	GSK3B iso2; GSK3A; GSK3B	NP_002084.2, P49840, P49841	§216; §279; §216	2	Reh	1	2.906	NP_002084	GEPNVSY*ICSR	0.406	glycogen synthase kinase 3 beta isoform 1	0.9997	138.35	16.22
1307	GSK3B iso2; GSK3A; GSK3B	NP_002084.2, P49840, P49841	§216; §279; §216	2	Reh	1	3.205	NP_002084	GEPNVSY*ICSR	0.357	glycogen synthase kinase 3 beta isoform 1	0.9996	149.3	24.44
1308	GSK3B iso2; GSK3A; GSK3B	NP_002084.2, P49840, P49841	§216; §279; §216	2	Reh	1	3.056	NP_002084	GEPNVSY*ICSR	0.404	glycogen synthase kinase 3 beta isoform 1	0.9997	160.81	24.44
1309	GSK3B iso2; GSK3A; GSK3B	NP_002084.2, P49840, P49841	§216; §279; §216	2	RS(4;11)	2	2.333	NP_002084	GEPNVSY*ICSR	0.342	glycogen synthase kinase 3 beta isoform 1	0.9917	83.02	16.22
1310	GSK3B iso2; GSK3A; GSK3B	NP_002084.2, P49840, P49841	§216; §279; §216	2	RS(4;11)	1	2.908	NP_002084	GEPNVSY*ICSR	0.356	glycogen synthase kinase 3 beta isoform 1	0.9992	139.87	24.44
1311	GSK3B iso2; GSK3A; GSK3B	NP_002084.2, P49840, P49841	§216; §279; §216	2	Me-F2	1	3.169	NP_002084	GEPNVSY*ICSR	0.314	glycogen synthase kinase 3 beta isoform 1	0.9992	151.38	24.44
1312	GSK3B iso2; GSK3A; GSK3B	NP_002084.2, P49840, P49841	§216; §279; §216	2	Me-F2	1	3.411	NP_002084	GEPNVSY*ICSR	0.333	glycogen synthase kinase 3 beta isoform 1	0.9981	143.73	24.44
1313	GSK3B iso2; GSK3A; GSK3B	NP_002084.2, P49840, P49841	§216; §279; §216	2	Me-F2	1	3.093	NP_002084	GEPNVSY*ICSR	0.333	glycogen synthase kinase 3 beta isoform 1	0.9992	163.04	24.44
1314	GSK3B iso2; GSK3A; GSK3B	NP_002084.2, P49840, P49841	§216; §279; §216	2	Me-F2	1	3.158	NP_002084	GEPNVSY*ICSR	0.253	glycogen synthase kinase 3 beta isoform 1	0.9978	161.1	16.22
1315	GSK3B iso2; GSK3A; GSK3B	NP_002084.2, P49840, P49841	§216; §279; §216	2	Me-F2	1	3.286	NP_002084	GEPNVSY*ICSR	0.31	glycogen synthase kinase 3 beta isoform 1	0.9994	160	16.22
1316	GSK3B iso2; GSK3A; GSK3B	NP_002084.2, P49840, P49841	§216; §279; §216	2	Me-F2	1	3.032	NP_002084	GEPNVSY*ICSR	0.312	glycogen synthase kinase 3 beta isoform 1	0.9984	160	16.22
1317	GSK3B iso2; GSK3A; GSK3B	NP_002084.2, P49840, P49841	§216; §279; §216	2	Me-F2	1	3.142	NP_002084	GEPNVSY*ICSR	0.332	glycogen synthase kinase 3 beta isoform 1	0.9993	165.08	16.22
1318	GSK3B iso2; GSK3A; GSK3B	NP_002084.2, P49840, P49841	§216; §279; §216	2	Me-F2	1	3.059	NP_002084	GEPNVSY*ICSR	0.327	glycogen synthase kinase 3 beta isoform 1	0.999	163.04	16.22
1319	GSK3B iso2; GSK3A; GSK3B	NP_002084.2, P49840, P49841	§216; §279; §216	2	Me-F2	1	3.030	NP_002084	GEPNVSY*ICSR	0.26	glycogen synthase kinase 3 beta isoform 1	0.995	157.18	16.22
1320	GSK3B iso2; GSK3A; GSK3B	NP_002084.2, P49840, P49841	§216; §279; §216	2	P5	1	3.190	NP_002084	GEPNVSY*ICSR	0.311	glycogen synthase kinase 3 beta isoform 1	0.9993	163.14	26.38
1321	GSK3B iso2; GSK3A; GSK3B	NP_002084.2, P49840, P49841	§216; §279; §216	2	P5	1	2.751	NP_002084	GEPNVSY*ICSR	0.407	glycogen synthase kinase 3 beta isoform 1	0.9994	154.32	24.44
1322	GSK3B iso2; GSK3A; GSK3B	NP_002084.2, P49840, P49841	§216; §279; §216	2	P5	1	3.011	NP_002084	GEPNVSY*ICSR	0.272	glycogen synthase kinase 3 beta isoform 1	0.9923	157.14	24.44
1323	GSK3B iso2; GSK3A; GSK3B	NP_002084.2, P49840, P49841	§216; §279; §216	2	Nomo-1	1	3.072	NP_002084	GEPNVSY*ICSR	0.337	glycogen synthase kinase 3 beta isoform 1	0.9992	159.19	16.22
1324	GSK3B iso2; GSK3A; GSK3B	NP_002084.2, P49840, P49841	§216; §279; §216	2	Nomo-1	1	3.399	NP_002084	GEPNVSY*ICSR	0.306	glycogen synthase kinase 3 beta isoform 1	0.9995	162.04	16.22
1325	GSK3B iso2; GSK3A; GSK3B	NP_002084.2, P49840, P49841	§216; §279; §216	2	Nomo-1	1	3.020	NP_002084	GEPNVSY*ICSR	0.377	glycogen synthase kinase 3 beta isoform 1	0.9982	134.07	22.85
1326	GSK3B iso2; GSK3A; GSK3B	NP_002084.2, P49840, P49841	§216; §279; §216	2	Nomo-1	1	3.239	NP_002084	GEPNVSY*ICSR	0.314	glycogen synthase kinase 3 beta isoform 1	0.9994	160	16.22
1327	GSK3B iso2; GSK3A; GSK3B	NP_002084.2, P49840, P49841	§216; §279; §216	2	OCI/AML3	1	2.480	NP_002084	GEPNVSY*ICSR	0.308	glycogen synthase kinase 3 beta isoform 1	0.9949	153.31	24.44
1328	GSK3B iso2; GSK3A; GSK3B	NP_002084.2, P49840, P49841	§216; §279; §216	2	OCI/AML3	1	2.871	NP_002084	GEPNVSY*ICSR	0.401	glycogen synthase kinase 3 beta isoform 1	0.9997	157.18	24.44
1329	GSK3B iso2; GSK3A; GSK3B	NP_002084.2, P49840, P49841	§216; §279; §216	2	OCI/AML3	1	2.768	NP_002084	GEPNVSY*ICSR	0.321	glycogen synthase kinase 3 beta isoform 1	0.9937	80.78	20.35
1330	GSK3B iso2; GSK3A; GSK3B	NP_002084.2, P49840, P49841	§216; §279; §216	2	Marimo	1	2.887	NP_002084	GEPNVSY*ICSR	0.38	glycogen synthase kinase 3 beta isoform 1	0.9995	165.08	24.44
1331	GSK3B iso2; GSK3A; GSK3B	NP_002084.2, P49840, P49841	§216; §279; §216	2	Marimo	1	3.011	NP_002084	GEPNVSY*ICSR	0.279	glycogen synthase kinase 3 beta isoform 1	0.998	150.38	16.22
1332	GSK3B iso2; GSK3A; GSK3B	NP_002084.2, P49840, P49841	§216; §279; §216	2	Marimo	1	3.049	NP_002084	GEPNVSY*ICSR	0.307	glycogen synthase kinase 3 beta isoform 1	0.9982	162.04	16.22
1333	GSK3B iso2; GSK3A; GSK3B	NP_002084.2, P49840, P49841	§216; §279; §216	2	Marimo	1	2.959	NP_002084	GEPNVSY*ICSR	0.286	glycogen synthase kinase 3 beta isoform 1	0.998	134.67	26.38
1334	GSK3B iso2; GSK3A; GSK3B	NP_002084.2, P49840, P49841	§216; §279; §216	2	Marimo	1	3.238	NP_002084	GEPNVSY*ICSR	0.282	glycogen synthase kinase 3 beta isoform 1	0.9984	162.04	16.22
1335	GSK3B iso2; GSK3A; GSK3B	NP_002084.2, P49840, P49841	§216; §279; §216	2	Molm14	1	2.938	NP_002084	GEPNVSY*ICSR	0.338	glycogen synthase kinase 3 beta isoform 1	0.9991	153.41	24.44
1336	GSK3B iso2; GSK3A; GSK3B	NP_002084.2, P49840, P49841	§215; §278; §215	2	Molm14	1	3.264	NP_002084	GEPNVS*YICSR	0.325	glycogen synthase kinase 3 beta isoform 1	0.9995	154.01	26.38
1337	GSK3B iso2; GSK3A; GSK3B	NP_002084.2, P49840, P49841	§216; §279; §216	2	Molm14	1	3.098	NP_002084	GEPNVSY*ICSR	0.191	glycogen synthase kinase 3 beta isoform 1	0.9916	125.41	22.85
1338	GSK3B iso2; GSK3A; GSK3B	NP_002084.2, P49840, P49841	§216; §279; §216	2	Molm14	1	3.009	NP_002084	GEPNVSY*ICSR	0.296	glycogen synthase kinase 3 beta isoform 1	0.9984	164.21	16.22
1339	GSK3B iso2; GSK3A; GSK3B	NP_002084.2, P49840, P49841	§216; §279; §216	2	Molm14	1	3.256	NP_002084	GEPNVSY*ICSR	0.278	glycogen synthase kinase 3 beta isoform 1	0.9941	162.04	16.22
1340	GSK3B iso2; GSK3A; GSK3B	NP_002084.2, P49840, P49841	§216; §279; §216	2	Molm14	1	3.313	NP_002084	GEPNVSY*ICSR	0.337	glycogen synthase kinase 3 beta isoform 1	0.9978	144.17	16.22
1341	GSK3B iso2; GSK3A; GSK3B	NP_002084.2, P49840, P49841	§216; §279; §216	2	Molm14	1	3.029	NP_002084	GEPNVSY*ICSR	0.25	glycogen synthase kinase 3 beta isoform 1	0.9968	146.55	16.22
1342	GSK3B iso2; GSK3A; GSK3B	NP_002084.2, P49840, P49841	§216; §279; §216	2	Nomo-1	1	2.683	NP_002084	GEPNVSY*ICSR	0.329	glycogen synthase kinase 3 beta isoform 1	0.9979	141.1	24.44
1343	GSK3B iso2; GSK3A; GSK3B	NP_002084.2, P49840, P49841	§216; §279; §216	2	SEM	2	3.469	NP_002084	GEPNVSY*ICSR	0.203	glycogen synthase kinase 3 beta isoform 1	0.9961	147.37	24.44
1344	GSK3B iso2; GSK3A; GSK3B	NP_002084.2, P49840, P49841	§216; §279; §216	2	SEM	4	2.568	NP_002084	GEPNVSY*ICSR	0.34	glycogen synthase kinase 3 beta isoform 1	0.9958	103.41	16.22
1345	GSK3B iso2; GSK3A; GSK3B	NP_002084.2, P49840, P49841	§216; §279; §216	2	ML-1	2	2.990	NP_002084	GEPNVSY*ICSR	0.235	glycogen synthase kinase 3 beta isoform 1	0.9774	128.47	20.35
1346	GSK3B iso2; GSK3A; GSK3B	NP_002084.2, P49840, P49841	§216; §279; §216	2	ML-1	1	3.124	NP_002084	GEPNVSY*ICSR	0.343	glycogen synthase kinase 3 beta isoform 1	0.9995	152.18	24.44
1347	GSK3B iso2; GSK3A; GSK3B	NP_002084.2, P49840, P49841	§216; §279; §216	2	ML-1	1	2.696	NP_002084	GEPNVSY*ICSR	0.405	glycogen synthase kinase 3 beta isoform 1	0.9994	157.18	24.44
1348	GSK3B iso2; GSK3A; GSK3B	NP_002084.2, P49840, P49841	§216; §279; §216	2	ML-1	1	3.072	NP_002084	GEPNVSY*ICSR	0.327	glycogen synthase kinase 3 beta isoform 1	0.9975	165.19	16.22
1349	GSK3B iso2; GSK3A; GSK3B	NP_002084.2, P49840, P49841	§216; §279; §216	2	ML-1	1	3.045	NP_002084	GEPNVSY*ICSR	0.274	glycogen synthase kinase 3 beta isoform 1	0.998	143.84	16.22
1350	GSK3B iso2; GSK3A; GSK3B	NP_002084.2, P49840, P49841	§216; §279; §216	2	ML-1	1	3.217	NP_002084	GEPNVSY*ICSR	0.285	glycogen synthase kinase 3 beta isoform 1	0.9989	141.1	16.22
1351	GSK3B iso2; GSK3A; GSK3B	NP_002084.2, P49840, P49841	§216; §279; §216	2	ML-1	1	3.067	NP_002084	GEPNVSY*ICSR	0.319	glycogen synthase kinase 3 beta isoform 1	0.9991	157.96	24.44
1352	GSK3B iso2; GSK3A; GSK3B	NP_002084.2, P49840, P49841	§216; §279; §216	2	ML-1	1	3.104	NP_002084	GEPNVSY*ICSR	0.303	glycogen synthase kinase 3 beta isoform 1	0.9981	165.08	16.22
1353	GSK3B iso2; GSK3A; GSK3B	NP_002084.2, P49840, P49841	§216; §279; §216	2	ML-1	1	3.160	NP_002084	GEPNVSY*ICSR	0.307	glycogen synthase kinase 3 beta isoform 1	0.9992	154.32	16.22
1354	GSK3B iso2; GSK3A; GSK3B	NP_002084.2, P49840, P49841	§216; §279; §216	2	ML-1	1	3.238	NP_002084	GEPNVSY*ICSR	0.3	glycogen synthase kinase 3 beta isoform 1	0.9966	160	16.22
1355	GSK3B iso2; GSK3A; GSK3B	NP_002084.2, P49840, P49841	§216; §279; §216	2	Marimo	1	2.971	NP_002084	GEPNVSY*ICSR	0.401	glycogen synthase kinase 3 beta isoform 1	0.9997	155	24.44
1356	GSK3B iso2; GSK3A; GSK3B	NP_002084.2, P49840, P49841	§216; §279; §216	2	MV (4;11)	1	3.172	NP_002084	GEPNVSY*ICSR	0.205	glycogen synthase kinase 3 beta isoform 1	0.9948	143.73	16.22
1357	GSK3B iso2; GSK3A; GSK3B	NP_002084.2, P49840, P49841	§216; §279; §216	2	MV (4;11)	2	3.127	NP_002084	GEPNVSY*ICSR	0.274	glycogen synthase kinase 3 beta isoform 1	0.9977	148.1	16.22
1358	GSK3B iso2; GSK3A; GSK3B	NP_002084.2, P49840, P49841	§216; §279; §216	2	MV (4;11)	1	3.270	NP_002084	GEPNVSY*ICSR	0.325	glycogen synthase kinase 3 beta isoform 1	0.9978	138.74	16.22
1359	GSK3B iso2; GSK3A; GSK3B	NP_002084.2, P49840, P49841	§216; §279; §216	2	KY821	1	2.847	NP_002084	GEPNVSY*ICSR	0.36	glycogen synthase kinase 3 beta isoform 1	0.9992	158.06	24.44
1360	GSK3B iso2; GSK3A; GSK3B	NP_002084.2, P49840, P49841	§216; §279; §216	2	KY821	2	3.174	NP_002084	GEPNVSY*ICSR	0.329	glycogen synthase kinase 3 beta isoform 1	0.9993	153.84	24.44
1361	GSK3B iso2; GSK3A; GSK3B	NP_002084.2, P49840, P49841	§216; §279; §216	2	KY821	2	2.975	NP_002084	GEPNVSY*ICSR	0.368	glycogen synthase kinase 3 beta isoform 1	0.9994	141.1	24.44
1362	GSK3B iso2; GSK3A; GSK3B	NP_002084.2, P49840, P49841	§216; §279; §216	2	KY821	2	3.280	NP_002084	GEPNVSY*ICSR	0.248	glycogen synthase kinase 3 beta isoform 1	0.9911	155.06	22.85
1363	GSK3B iso2; GSK3A; GSK3B	NP_002084.2, P49840, P49841	§216; §279; §216	2	KY821	1	3.130	NP_002084	GEPNVSY*ICSR	0.272	glycogen synthase kinase 3 beta isoform 1	0.9983	159.19	16.22
1364	GSK3B iso2; GSK3A; GSK3B	NP_002084.2, P49840, P49841	§216; §279; §216	2	KY821	1	2.963	NP_002084	GEPNVSY*ICSR	0.356	glycogen synthase kinase 3 beta isoform 1	0.9992	162.04	16.22
1365	GSK3B iso2; GSK3A; GSK3B	NP_002084.2, P49840, P49841	§216; §279; §216	2	KY821	1	3.050	NP_002084	GEPNVSY*ICSR	0.363	glycogen synthase kinase 3 beta isoform 1	0.9991	161.81	24.44
1366	GSK3B iso2; GSK3A; GSK3B	NP_002084.2, P49840, P49841	§216; §279; §216	2	KY821	1	3.184	NP_002084	GEPNVSY*ICSR	0.268	glycogen synthase kinase 3 beta isoform 1	0.998	158.1	16.22
1367	GSK3B iso2; GSK3A; GSK3B	NP_002084.2, P49840, P49841	§216; §279; §216	2	KY821	1	3.098	NP_002084	GEPNVSY*ICSR	0.302	glycogen synthase kinase 3 beta isoform 1	0.999	149.61	26.38
1368	GSK3B iso2; GSK3A; GSK3B	NP_002084.2, P49840, P49841	§216; §279; §216	2	KY821	1	3.107	NP_002084	GEPNVSY*ICSR	0.318	glycogen synthase kinase 3 beta isoform 1	0.999	158.48	16.22
1369	GSK3B iso2; GSK3A; GSK3B	NP_002084.2, P49840, P49841	§216; §279; §216	2	KY821	1	3.020	NP_002084	GEPNVSY*ICSR	0.335	glycogen synthase kinase 3 beta isoform 1	0.9993	163.04	16.22
1370	GSK3B iso2; GSK3A; GSK3B	NP_002084.2, P49840, P49841	§216; §279; §216	2	KY821	2	2.965	NP_002084	GEPNVSY*ICSR	0.36	glycogen synthase kinase 3 beta isoform 1	0.9992	127.88	16.22
1371	GSK3B iso2; GSK3A; GSK3B	NP_002084.2, P49840, P49841	§216; §279; §216	2	P3	1	3.268	NP_002084	GEPNVSY*ICSR	0.28	glycogen synthase kinase 3 beta isoform 1	0.9989	161.91	26.38
1372	GSK3B iso2; GSK3A; GSK3B	NP_002084.2, P49840, P49841	§216; §279; §216	2	P4	1	2.763	NP_002084	GEPNVSY*ICSR	0.366	glycogen synthase kinase 3 beta isoform 1	0.9992	156.83	24.44
1373	GSK3B iso2; GSK3A; GSK3B	NP_002084.2, P49840, P49841	§216; §279; §216	2	P4	1	2.830	NP_002084	GEPNVSY*ICSR	0.393	glycogen synthase kinase 3 beta isoform 1	0.9995	139.8	16.22
1374	GSK3B iso2; GSK3A; GSK3B	NP_002084.2, P49840, P49841	§216; §279; §216	2	MV (4;11)	1	3.086	NP_002084	GEPNVSY*ICSR	0.343	glycogen synthase kinase 3 beta isoform 1	0.9992	158	24.44
1375	GSK3B iso2; GSK3A; GSK3B	NP_002084.2, P49840, P49841	§216; §279; §216	2	MV (4;11)	1	3.168	NP_002084	GEPNVSY*ICSR	0.275	glycogen synthase kinase 3 beta isoform 1	0.9986	166.18	16.22
1376	GSK3B iso2; GSK3A; GSK3B	NP_002084.2, P49840, P49841	§216; §279; §216	2	OCI/AML3	1	2.902	NP_002084	GEPNVSY*ICSR	0.389	glycogen synthase kinase 3 beta isoform 1	0.9996	153.09	24.44
1377	GSK3B iso2; GSK3A; GSK3B	NP_002084.2, P49840, P49841	§216; §279; §216	2	OCI/AML3	1	2.816	NP_002084	GEPNVSY*ICSR	0.439	glycogen synthase kinase 3 beta isoform 1	0.9998	154.01	24.44
1378	GSK3B iso2; GSK3A; GSK3B	NP_002084.2, P49840, P49841	§216; §279; §216	2	OCI/AML3	1	3.079	NP_002084	GEPNVSY*ICSR	0.337	glycogen synthase kinase 3 beta isoform 1	0.9994	136.1	16.22
1379	GSK3B iso2; GSK3A; GSK3B	NP_002084.2, P49840, P49841	§216; §279; §216	2	OCI/AML3	1	3.227	NP_002084	GEPNVSY*ICSR	0.337	glycogen synthase kinase 3 beta isoform 1	0.9995	140.57	24.44
1380	GSK3B iso2; GSK3A; GSK3B	NP_002084.2, P49840, P49841	§216; §279; §216	2	OCI/AML3	1	2.855	NP_002084	GEPNVSY*ICSR	0.341	glycogen synthase kinase 3 beta isoform 1	0.999	155.24	24.44
1381	GSK3B iso2; GSK3A; GSK3B	NP_002084.2, P49840, P49841	§216; §279; §216	2	OCI/AML3	1	3.080	NP_002084	GEPNVSY*ICSR	0.391	glycogen synthase kinase 3 beta isoform 1	0.9997	156.83	24.44
1382	GSK3B iso2; GSK3A; GSK3B	NP_002084.2, P49840, P49841	§216; §279; §216	2	OCI/AML3	1	3.430	NP_002084	GEPNVSY*ICSR	0.326	glycogen synthase kinase 3 beta isoform 1	0.9997	148.16	22.85
1383	GSK3B iso2; GSK3A; GSK3B	NP_002084.2, P49840, P49841	§216; §279; §216	2	P1	1	2.608	NP_002084	GEPNVSY*ICSR	0.413	glycogen synthase kinase 3 beta isoform 1	0.9994	149.39	24.44
1384	GSK3B iso2; GSK3A; GSK3B	NP_002084.2, P49840, P49841	§216; §279; §216	2	P1	2	3.041	NP_002084	GEPNVSY*ICSR	0.288	glycogen synthase kinase 3 beta isoform 1	0.9885	120.4	24.44
1385	GSK3B iso2; GSK3A; GSK3B	NP_002084.2, P49840, P49841	§216; §279; §216	2	P2	2	3.038	NP_002084	GEPNVSY*ICSR	0.278	glycogen synthase kinase 3 beta isoform 1	0.9964	130.74	24.44
1386	GSK3B iso2; GSK3A; GSK3B	NP_002084.2, P49840, P49841	§216; §279; §216	2	P2	3	2.324	NP_002084	GEPNVSY*ICSR	0.295	glycogen synthase kinase 3 beta isoform 1	0.9812	80.91	19.33
1387	GSK3B iso2; GSK3A; GSK3B	NP_002084.2, P49840, P49841	§216; §279; §216	2	P3	4	2.446	NP_002084	GEPNVSY*ICSR	0.427	glycogen synthase kinase 3 beta isoform 1	0.9988	99.49	20.35
1388	GSK3B iso2; GSK3A; GSK3B	NP_002084.2, P49840, P49841	§216; §279; §216	2	P3	1	3.130	NP_002084	GEPNVSY*ICSR	0.263	glycogen synthase kinase 3 beta isoform 1	0.998	154.54	24.44
1389	GSK3B iso2; GSK3A; GSK3B	NP_002084.2, P49840, P49841	§216; §279; §216	2	Nomo-1	1	3.139	NP_002084	GEPNVSY*ICSR	0.336	glycogen synthase kinase 3 beta isoform 1	0.9995	158.77	16.22
1390	GSK3B iso2; GSK3A; GSK3B	NP_002084.2, P49840, P49841	§216; §279; §216	2	Nomo-1	1	3.332	NP_002084	GEPNVSY*ICSR	0.332	glycogen synthase kinase 3 beta isoform 1	0.9995	167.25	16.22
1391	GSK3B iso2; GSK3A; GSK3B	NP_002084.2, P49840, P49841	§216; §279; §216	2	Nomo-1	1	3.053	NP_002084	GEPNVSY*ICSR	0.235	glycogen synthase kinase 3 beta isoform 1	0.9959	160	16.22
1392	GSK3B iso2; GSK3A; GSK3B	NP_002084.2, NP_002084.2, P49840, P49840, P49841, P49841	§216, §219; §279, §282; §216, §219	2	Marimo	2	2.443	NP_002084	GEPNVSY*ICS*R	0.325	glycogen synthase kinase 3 beta isoform 1	0.9942	119.1	28.87	97.75
1393	GSK3B iso2; GSK3A; GSK3B	NP_002084.2, NP_002084.2, P49840, P49840, P49841, P49841	§216, §219; §279, §282; §216, §219	2	Marimo	1	2.419	NP_002084	GEPNVSY*ICS*R	0.274	glycogen synthase kinase 3 beta isoform 1	0.9886	88.61	13.24	50.72
1394	GSK3B iso2; GSK3A; GSK3B	NP_002084.2, NP_002084.2, P49840, P49840, P49841, P49841	§216, §219; §279, §282; §216, §219	2	MV (4;11)	1	2.424	NP_002084	GEPNVSY*ICS*R	0.3	glycogen synthase kinase 3 beta isoform 1	0.9931	122.71	32.4	91.41
1395	GSK3B iso2; GSK3A; GSK3B	NP_002084.2, NP_002084.2, P49840, P49840, P49841, P49841	§216, §219; §279, §282; §216, §219	2	MV (4;11)	1	2.711	NP_002084	GEPNVSY*ICS*R	0.335	glycogen synthase kinase 3 beta isoform 1	0.9918	130.81	28.87	86.06
1396	GSK3B iso2; GSK3A; GSK3B	NP_002084.2, NP_002084.2, P49840, P49840, P49841, P49841	§216, §219; §279, §282; §216, §219	2	MV (4;11)	1	2.318	NP_002084	GEPNVSY*ICS*R	0.335	glycogen synthase kinase 3 beta isoform 1	0.9949	92.9	24.44	59.3
1397	GSK3B iso2; GSK3A; GSK3B	NP_002084.2, NP_002084.2, P49840, P49840, P49841, P49841	§216, §219; §279, §282; §216, §219	2	MV (4;11)	2	2.818	NP_002084	GEPNVSY*ICS*R	0.214	glycogen synthase kinase 3 beta isoform 1	0.9844	146.55	26.38	91.41
1398	GSK3B iso2; GSK3A; GSK3B	NP_002084.2, NP_002084.2, P49840, P49840, P49841, P49841	§216, §219; §279, §282; §216, §219	2	KY821	1	2.509	NP_002084	GEPNVSY*ICS*R	0.281	glycogen synthase kinase 3 beta isoform 1	0.9925	93.12	24.44	59.3
1399	GSK3B iso2; GSK3A; GSK3B	NP_002084.2, NP_002084.2, P49840, P49840, P49841, P49841	§216, §219; §279, §282; §216, §219	2	KY821	3	2.673	NP_002084	GEPNVSY*ICS*R	0.243	glycogen synthase kinase 3 beta isoform 1	0.9835	113.1	32.4	105.5
1400	GSK3B iso2; GSK3A; GSK3B	NP_002084.2, NP_002084.2, P49840, P49840, P49841, P49841	§216, §219; §279, §282; §216, §219	2	KY821	1	2.397	NP_002084	GEPNVSY*ICS*R	0.265	glycogen synthase kinase 3 beta isoform 1	0.9855	103.62	24.44	66.6
1401	GSK3B iso2; GSK3A; GSK3B	NP_002084.2, NP_002084.2, P49840, P49840, P49841, P49841	§216, §219; §279, §282; §216, §219	2	KY821	1	2.751	NP_002084	GEPNVSY*ICS*R	0.266	glycogen synthase kinase 3 beta isoform 1	0.9951	147.47	32.4	115.5
1402	GSK3B iso2; GSK3A; GSK3B	NP_002084.2, NP_002084.2, P49840, P49840, P49841, P49841	§216, §219; §279, §282; §216, §219	2	KY821	1	2.636	NP_002084	GEPNVSY*ICS*R	0.202	glycogen synthase kinase 3 beta isoform 1	0.9771	126.61	32.4	105.5
1403	GSK3B iso2; GSK3A; GSK3B	NP_002084.2, NP_002084.2, P49840, P49840, P49841, P49841	§216, §219; §279, §282; §216, §219	2	KY821	1	2.490	NP_002084	GEPNVSY*ICS*R	0.302	glycogen synthase kinase 3 beta isoform 1	0.9946	101.39	28.87	66.6
1404	GSK3B iso2; GSK3A; GSK3B	NP_002084.2, NP_002084.2, P49840, P49840, P49841, P49841	§216, §219; §279, §282; §216, §219	2	KY821	2	2.462	NP_002084	GEPNVSY*ICS*R	0.278	glycogen synthase kinase 3 beta isoform 1	0.9332	125.7	21.51	86.06
1405	GSK3B iso2; GSK3A; GSK3B	NP_002084.2, NP_002084.2, P49840, P49840, P49841, P49841	§216, §219; §279, §282; §216, §219	2	MV (4;11)	1	2.676	NP_002084	GEPNVSY*ICS*R	0.25	glycogen synthase kinase 3 beta isoform 1	0.9594	140.19	32.4	83.47
1406	GSK3B iso2; GSK3A; GSK3B	NP_002084.2, NP_002084.2, P49840, P49840, P49841, P49841	§216, §219; §279, §282; §216, §219	2	ML-1	1	2.890	NP_002084	GEPNVSY*ICS*R	0.278	glycogen synthase kinase 3 beta isoform 1	0.9973	148.76	32.4	105.5
1407	GSK3B iso2; GSK3A; GSK3B	NP_002084.2, NP_002084.2, P49840, P49840, P49841, P49841	§216, §219; §279, §282; §216, §219	2	Marimo	2	2.704	NP_002084	GEPNVSY*ICS*R	0.308	glycogen synthase kinase 3 beta isoform 1	0.9964	108.06	24.44	97.75
1408	GSK3B iso2; GSK3A; GSK3B	NP_002084.2, NP_002084.2, P49840, P49840, P49841, P49841	§216, §219; §279, §282; §216, §219	2	P6	1	2.206	NP_002084	GEPNVSY*ICS*R	0.342	glycogen synthase kinase 3 beta isoform 1	0.9776	110.8	16.22	83.47
1409	GSK3B iso2; GSK3A; GSK3B	NP_002084.2, NP_002084.2, P49840, P49840, P49841, P49841	§216, §219; §279, §282; §216, §219	2	Me-F2	1	2.490	NP_002084	GEPNVSY*ICS*R	0.159	glycogen synthase kinase 3 beta isoform 1	0.9223	96.5	26.38	55.91
1410	GSK3B iso2; GSK3A; GSK3B	NP_002084.2, NP_002084.2, P49840, P49840, P49841, P49841	§216, §219; §279, §282; §216, §219	2	Nomo-1	2	2.766	NP_002084	GEPNVSY*ICS*R	0.301	glycogen synthase kinase 3 beta isoform 1	0.9965	106.82	26.38	86.06
1411	GSK3B iso2; GSK3A; GSK3B	NP_002084.2, NP_002084.2, P49840, P49840, P49841, P49841	§216, §219; §279, §282; §216, §219	2	Nomo-1	3	2.498	NP_002084	GEPNVSY*ICS*R	0.26	glycogen synthase kinase 3 beta isoform 1	0.9797	104.04	26.38	86.06
1412	GSK3B iso2; GSK3A; GSK3B	NP_002084.2, NP_002084.2, P49840, P49840, P49841, P49841	§216, §219; §279, §282; §216, §219	2	Marimo	1	2.384	NP_002084	GEPNVSY*ICS*R	0.174	glycogen synthase kinase 3 beta isoform 1	0.9187	97.56	26.38	86.06
1413	GSK3B iso2; GSK3A; GSK3B	NP_002084.2, NP_002084.2, P49840, P49840, P49841, P49841	§216, §219; §279, §282; §216, §219	2	Marimo	1	2.575	NP_002084	GEPNVSY*ICS*R	0.299	glycogen synthase kinase 3 beta isoform 1	0.9956	129.52	26.38	97.75
1414	GSK3B iso2; GSK3A; GSK3B	NP_002084.2, NP_002084.2, P49840, P49840, P49841, P49841	§216, §219; §279, §282; §216, §219	2	Molm14	1	2.738	NP_002084	GEPNVSY*ICS*R	0.255	glycogen synthase kinase 3 beta isoform 1	0.9937	119.77	28.87	105.5
1415	GSK3B iso2; GSK3A; GSK3B	NP_002084.2, NP_002084.2, P49840, P49840, P49841, P49841	§216, §219; §279, §282; §216, §219	2	Molm14	1	3.009	NP_002084	GEPNVSY*ICS*R	0.36	glycogen synthase kinase 3 beta isoform 1	0.9995	114.96	16.22	83.47
1416	GSK3B iso2; GSK3A; GSK3B	NP_002084.2, NP_002084.2, P49840, P49840, P49841, P49841	§216, §219; §279, §282; §216, §219	2	Molm14	1	2.414	NP_002084	GEPNVSY*ICS*R	0.278	glycogen synthase kinase 3 beta isoform 1	0.9448	137.39	28.87	83.47
1417	GSK3B iso2; GSK3A; GSK3B	NP_002084.2, NP_002084.2, P49840, P49840, P49841, P49841	§216, §219; §279, §282; §216, §219	2	Molm14	2	2.338	NP_002084	GEPNVSY*ICS*R	0.276	glycogen synthase kinase 3 beta isoform 1	0.9797	113.64	28.87	83.47
1418	GSK3B iso2; GSK3A; GSK3B	NP_002084.2, NP_002084.2, P49840, P49840, P49841, P49841	§216, §219; §279, §282; §216, §219	2	Nomo-1	1	3.138	NP_002084	GEPNVSY*ICS*R	0.396	glycogen synthase kinase 3 beta isoform 1	0.9989	137.8	28.87	105.5
1419	GSK3B iso2; GSK3A; GSK3B	NP_002084.2, NP_002084.2, P49840, P49840, P49841, P49841	§216, §219; §279, §282; §216, §219	2	Nomo-1	2	2.778	NP_002084	GEPNVSY*ICS*R	0.298	glycogen synthase kinase 3 beta isoform 1	0.9964	138.96	28.87	105.5
1420	GSK3B iso2; GSK3A; GSK3B	NP_002084.2, NP_002084.2, P49840, P49840, P49841, P49841	§216, §219; §279, §282; §216, §219	2	ML-1	1	2.394	NP_002084	GEPNVSY*ICS*R	0.212	glycogen synthase kinase 3 beta isoform 1	0.9606	66.45	24.44	54.64
1421	GSK3B iso2; GSK3A; GSK3B	NP_002084.2, NP_002084.2, P49840, P49840, P49841, P49841	§216, §219; §279, §282; §216, §219	2	ML-1	1	2.766	NP_002084	GEPNVSY*ICS*R	0.266	glycogen synthase kinase 3 beta isoform 1	0.9946	111.65	28.87	76.73
1422	GSK3B iso2; GSK3A; GSK3B	NP_002084.2, NP_002084.2, P49840, P49840, P49841, P49841	§216, §219; §279, §282; §216, §219	2	ML-1	1	2.813	NP_002084	GEPNVSY*ICS*R	0.297	glycogen synthase kinase 3 beta isoform 1	0.9977	134.95	28.87	97.75
1423	GSK3B iso2; GSK3A; GSK3B	NP_002084.2, NP_002084.2, P49840, P49840, P49841, P49841	§216, §219; §279, §282; §216, §219	2	ML-1	1	2.556	NP_002084	GEPNVSY*ICS*R	0.327	glycogen synthase kinase 3 beta isoform 1	0.9972	122.41	26.38	105.5
1424	GSK3B iso2; GSK3A; GSK3B	NP_002084.2, P49840, P49841	§219; §282; §219	1	P4	2	2.142	NP_002084	GEPNVSYIC(S*)R	0.243	glycogen synthase kinase 3 beta isoform 1	0.9111	0	0
1425	GSK3B iso2; GSK3A; GSK3B	NP_002084.2, P49840, P49841	§219; §282; §219	1	Marimo	3	2.147	NP_002084	GEPNVSYIC(S*)R	0.296	glycogen synthase kinase 3 beta isoform 1	0.9107	0	0
1426	GSK3B iso2; GSK3A; GSK3B	NP_002084.2, P49840, P49841	§219; §282; §219	1	Molm14	2	2.123	NP_002084	GEPNVSYIC(S*)R	0.363	glycogen synthase kinase 3 beta isoform 1	0.9384	0	0
1427	GSK3B iso2; GSK3A; GSK3B	NP_002084.2, P49840, P49841	§219; §282; §219	1	OCI/AML3	6	2.285	NP_002084	GEPNVSYIC(S*)R	0.38	glycogen synthase kinase 3 beta isoform 1	0.921	0	0
1428	GSK3B iso2; GSK3A; GSK3B	NP_002084.2, P49840, P49841	§219; §282; §219	1	MV (4;11)	2	2.285	NP_002084	GEPNVSYIC(S*)R	0.361	glycogen synthase kinase 3 beta isoform 1	0.9442	0	0
1429	GSK3B iso2; GSK3A; GSK3B	NP_002084.2, P49840, P49841	§219; §282; §219	1	Nomo-1	3	2.601	NP_002084	GEPNVSYIC(S*)R	0.341	glycogen synthase kinase 3 beta isoform 1	0.9453	0	0
1430	GSK3B iso2; GSK3A; GSK3B	NP_002084.2, P49840, P49841	§219; §282; §219	1	Nomo-1	8	2.388	NP_002084	GEPNVSYIC(S*)R	0.345	glycogen synthase kinase 3 beta isoform 1	0.9061	0	0
1431	GSK3B iso2; GSK3A; GSK3B	NP_002084.2, P49840, P49841	§219; §282; §219	1	Nomo-1	1	2.387	NP_002084	GEPNVSYIC(S*)R	0.348	glycogen synthase kinase 3 beta isoform 1	1	0	0
1432	GSK3B iso2; GSK3A; GSK3B	NP_002084.2, P49840, P49841	§219; §282; §219	1	KY821	1	2.172	NP_002084	GEPNVSYIC(S*)R	0.254	glycogen synthase kinase 3 beta isoform 1	0.9387	0	0
1433	GSK3B iso2; GSK3A; GSK3B	NP_002084.2, P49840, P49841	§219; §282; §219	1	Me-F2	8	2.273	NP_002084	GEPNVSYIC(S*)R	0.379	glycogen synthase kinase 3 beta isoform 1	0.9061	0	0
1434	GSK3B iso2; GSK3A; GSK3B	NP_002084.2, P49840, P49841	§219; §282; §219	1	MV (4;11)	1	2.613	NP_002084	GEPNVSYIC(S*)R	0.462	glycogen synthase kinase 3 beta isoform 1	1	0	0
1435	GSK3B iso2; GSK3A; GSK3B	NP_002084.2, P49840, P49841	§219; §282; §219	1	KY821	2	2.550	NP_002084	GEPNVSYIC(S*)R	0.415	glycogen synthase kinase 3 beta isoform 1	1	0	0
1436	GSK3B iso2; GSK3A; GSK3B	NP_002084.2, P49840, P49841	§219; §282; §219	1	Molm14	2	2.178	NP_002084	GEPNVSYIC(S*)R	0.237	glycogen synthase kinase 3 beta isoform 1	0.913	0	0
1437	GSK3B iso2; GSK3A; GSK3B	NP_002084.2, P49840, P49841	§219; §282; §219	1	Nomo-1	2	2.027	NP_002084	GEPNVSYIC(S*)R	0.318	glycogen synthase kinase 3 beta isoform 1	0.9226	0	0
1438	GSK3B iso2; GSK3A; GSK3B	NP_002084.2, P49840, P49841	§216; §279; §216	2	KY821	3	2.994	NP_002084	GEPNVSY*ICSR	0.345	glycogen synthase kinase 3 beta isoform 1	0.9988	139.4	22.85
1439	GSK3B iso2; GSK3A; GSK3B	NP_002084.2, P49840, P49841	§216; §279; §216	2	P3	3	3.091	NP_002084	GEPNVSY*ICSR	0.305	glycogen synthase kinase 3 beta isoform 1	0.9983	153.31	24.44
1440	GSK3B iso2; GSK3A; GSK3B	NP_002084.2, P49840, P49841	§216; §279; §216	2	P3	1	3.186	NP_002084	GEPNVSY*ICSR	0.318	glycogen synthase kinase 3 beta isoform 1	0.9994	125.11	24.44
1441	GSK3B iso2; GSK3A; GSK3B	NP_002084.2, P49840, P49841	§216; §279; §216	2	P3	3	3.118	NP_002084	GEPNVSY*ICSR	0.337	glycogen synthase kinase 3 beta isoform 1	0.9991	133.28	24.44
1442	GSK3B iso2; GSK3A; GSK3B	NP_002084.2, P49840, P49841	§216; §279; §216	2	P3	3	3.088	NP_002084	GEPNVSY*ICSR	0.35	glycogen synthase kinase 3 beta isoform 1	0.9992	151.16	24.44
1443	GSK3B iso2; GSK3A; GSK3B	NP_002084.2, P49840, P49841	§216; §279; §216	2	P3	3	2.974	NP_002084	GEPNVSY*ICSR	0.32	glycogen synthase kinase 3 beta isoform 1	0.9981	148.69	24.44
1444	GSK3B iso2; GSK3A; GSK3B	NP_002084.2, P49840, P49841	§216; §279; §216	2	P4	1	3.091	NP_002084	GEPNVSY*ICSR	0.305	glycogen synthase kinase 3 beta isoform 1	0.9989	132.04	22.85
1445	GSK3B iso2; GSK3A; GSK3B	NP_002084.2, P49840, P49841	§216; §279; §216	2	P4	1	3.242	NP_002084	GEPNVSY*ICSR	0.307	glycogen synthase kinase 3 beta isoform 1	0.9976	120.27	24.44
1446	GSK3B iso2; GSK3A; GSK3B	NP_002084.2, P49840, P49841	§216; §279; §216	2	P4	3	3.037	NP_002084	GEPNVSY*ICSR	0.456	glycogen synthase kinase 3 beta isoform 1	0.9999	139.87	24.44
1447	GSK3B iso2; GSK3A; GSK3B	NP_002084.2, P49840, P49841	§216; §279; §216	2	P4	3	3.222	NP_002084	GEPNVSY*ICSR	0.371	glycogen synthase kinase 3 beta isoform 1	0.9996	153.31	24.44
1448	GSK3B iso2; GSK3A; GSK3B	NP_002084.2, P49840, P49841	§215; §278; §215	2	P4	1	2.517	NP_002084	GEPNVS*YICSR	0.393	glycogen synthase kinase 3 beta isoform 1	0.995	73.38	16.22
1449	GSK3B iso2; GSK3A; GSK3B	NP_002084.2, P49840, P49841	§216; §279; §216	2	P4	3	2.868	NP_002084	GEPNVSY*ICSR	0.384	glycogen synthase kinase 3 beta isoform 1	0.9993	157.18	24.44
1450	GSK3B iso2; GSK3A; GSK3B	NP_002084.2, P49840, P49841	§216; §279; §216	2	P4	3	3.192	NP_002084	GEPNVSY*ICSR	0.332	glycogen synthase kinase 3 beta isoform 1	0.9991	153.31	24.44
1451	GSK3B iso2; GSK3A; GSK3B	NP_002084.2, P49840, P49841	§216; §279; §216	2	MV (4;11)	1	2.581	NP_002084	GEPNVSY*ICSR	0.259	glycogen synthase kinase 3 beta isoform 1	0.9909	127.23	24.44
1452	GSK3B iso2; GSK3A; GSK3B	NP_002084.2, P49840, P49841	§216; §279; §216	2	MV (4;11)	3	3.139	NP_002084	GEPNVSY*ICSR	0.336	glycogen synthase kinase 3 beta isoform 1	0.9991	154.54	24.44
1453	GSK3B iso2; GSK3A; GSK3B	NP_002084.2, P49840, P49841	§216; §279; §216	2	MV (4;11)	3	3.122	NP_002084	GEPNVSY*ICSR	0.374	glycogen synthase kinase 3 beta isoform 1	0.9995	132.04	22.85
1454	GSK3B iso2; GSK3A; GSK3B	NP_002084.2, P49840, P49841	§216; §279; §216	2	MV (4;11)	3	2.809	NP_002084	GEPNVSY*ICSR	0.409	glycogen synthase kinase 3 beta isoform 1	0.9995	161.81	24.44
1455	GSK3B iso2; GSK3A; GSK3B	NP_002084.2, P49840, P49841	§216; §279; §216	2	OCI/AML3	4	2.994	NP_002084	GEPNVSY*ICSR	0.36	glycogen synthase kinase 3 beta isoform 1	0.9991	138.39	22.85
1456	GSK3B iso2; GSK3A; GSK3B	NP_002084.2, P49840, P49841	§216; §279; §216	2	OCI/AML3	3	3.057	NP_002084	GEPNVSY*ICSR	0.387	glycogen synthase kinase 3 beta isoform 1	0.9996	138.74	26.38
1457	GSK3B iso2; GSK3A; GSK3B	NP_002084.2, P49840, P49841	§216; §279; §216	2	OCI/AML3	3	3.035	NP_002084	GEPNVSY*ICSR	0.397	glycogen synthase kinase 3 beta isoform 1	0.9996	142.51	24.44
1458	GSK3B iso2; GSK3A; GSK3B	NP_002084.2, P49840, P49841	§216; §279; §216	2	OCI/AML3	3	2.926	NP_002084	GEPNVSY*ICSR	0.368	glycogen synthase kinase 3 beta isoform 1	0.9992	142.51	24.44
1459	GSK3B iso2; GSK3A; GSK3B	NP_002084.2, P49840, P49841	§216; §279; §216	2	OCI/AML3	3	3.285	NP_002084	GEPNVSY*ICSR	0.271	glycogen synthase kinase 3 beta isoform 1	0.9978	153.09	24.44
1460	GSK3B iso2; GSK3A; GSK3B	NP_002084.2, P49840, P49841	§216; §279; §216	2	P1	3	2.823	NP_002084	GEPNVSY*ICSR	0.279	glycogen synthase kinase 3 beta isoform 1	0.9945	149.8	16.22
1461	GSK3B iso2; GSK3A; GSK3B	NP_002084.2, P49840, P49841	§216; §279; §216	2	P1	3	3.231	NP_002084	GEPNVSY*ICSR	0.372	glycogen synthase kinase 3 beta isoform 1	0.9996	144.58	24.44
1462	GSK3B iso2; GSK3A; GSK3B	NP_002084.2, P49840, P49841	§216; §279; §216	2	P1	1	2.963	NP_002084	GEPNVSY*ICSR	0.334	glycogen synthase kinase 3 beta isoform 1	0.9992	142.5	24.44
1463	GSK3B iso2; GSK3A; GSK3B	NP_002084.2, P49840, P49841	§216; §279; §216	2	P3	3	2.974	NP_002084	GEPNVSY*ICSR	0.371	glycogen synthase kinase 3 beta isoform 1	0.9993	151.38	24.44
1464	GSK3B iso2; GSK3A; GSK3B	NP_002084.2, P49840, P49841	§216; §279; §216	2	Nomo-1	3	3.200	NP_002084	GEPNVSY*ICSR	0.446	glycogen synthase kinase 3 beta isoform 1	0.9999	156.83	24.44
1465	GSK3B iso2; GSK3A; GSK3B	NP_002084.2, P49840, P49841	§216; §279; §216	2	OCI/AML3	4	3.370	NP_002084	GEPNVSY*ICSR	0.341	glycogen synthase kinase 3 beta isoform 1	0.9995	141.8	24.44
1466	GSK3B iso2; GSK3A; GSK3B	NP_002084.2, P49840, P49841	§216; §279; §216	2	Molm14	5	3.011	NP_002084	GEPNVSY*ICSR	0.344	glycogen synthase kinase 3 beta isoform 1	0.9985	155.95	24.44
1467	GSK3B iso2; GSK3A; GSK3B	NP_002084.2, P49840, P49841	§216; §279; §216	2	Molm14	3	3.141	NP_002084	GEPNVSY*ICSR	0.401	glycogen synthase kinase 3 beta isoform 1	0.9997	150.49	24.44
1468	GSK3B iso2; GSK3A; GSK3B	NP_002084.2, P49840, P49841	§216; §279; §216	2	Nomo-1	3	2.936	NP_002084	GEPNVSY*ICSR	0.267	glycogen synthase kinase 3 beta isoform 1	0.9824	146.27	24.44
1469	GSK3B iso2; GSK3A; GSK3B	NP_002084.2, P49840, P49841	§216; §279; §216	2	Nomo-1	3	3.215	NP_002084	GEPNVSY*ICSR	0.385	glycogen synthase kinase 3 beta isoform 1	0.9997	154.01	24.44
1470	GSK3B iso2; GSK3A; GSK3B	NP_002084.2, P49840, P49841	§216; §279; §216	2	Nomo-1	3	2.958	NP_002084	GEPNVSY*ICSR	0.317	glycogen synthase kinase 3 beta isoform 1	0.9981	152.91	24.44
1471	GSK3B iso2; GSK3A; GSK3B	NP_002084.2, P49840, P49841	§216; §279; §216	2	Nomo-1	3	3.061	NP_002084	GEPNVSY*ICSR	0.301	glycogen synthase kinase 3 beta isoform 1	0.998	142.81	22.85
1472	GSK3B iso2; GSK3A; GSK3B	NP_002084.2, P49840, P49841	§216; §279; §216	2	ML-1	3	2.787	NP_002084	GEPNVSY*ICSR	0.391	glycogen synthase kinase 3 beta isoform 1	0.9992	157.18	24.44
1473	GSK3B iso2; GSK3A; GSK3B	NP_002084.2, P49840, P49841	§216; §279; §216	2	ML-1	3	2.840	NP_002084	GEPNVSY*ICSR	0.396	glycogen synthase kinase 3 beta isoform 1	0.9994	145.81	24.44
1474	GSK3B iso2; GSK3A; GSK3B	NP_002084.2, P49840, P49841	§216; §279; §216	2	ML-1	3	3.070	NP_002084	GEPNVSY*ICSR	0.378	glycogen synthase kinase 3 beta isoform 1	0.9995	160	24.44
1475	GSK3B iso2; GSK3A; GSK3B	NP_002084.2, P49840, P49841	§216; §279; §216	2	Marimo	3	2.864	NP_002084	GEPNVSY*ICSR	0.361	glycogen synthase kinase 3 beta isoform 1	0.9988	128.44	24.44
1476	GSK3B iso2; GSK3A; GSK3B	NP_002084.2, P49840, P49841	§216; §279; §216	2	Marimo	3	3.299	NP_002084	GEPNVSY*ICSR	0.288	glycogen synthase kinase 3 beta isoform 1	0.9985	154.18	22.85
1477	GSK3B iso2; GSK3A; GSK3B	NP_002084.2, P49840, P49841	§216; §279; §216	2	SEM	3	3.087	NP_002084	GEPNVSY*ICSR	0.387	glycogen synthase kinase 3 beta isoform 1	0.9996	160	24.44
1478	GSK3B iso2; GSK3A; GSK3B	NP_002084.2, P49840, P49841	§216; §279; §216	2	SEM	4	3.120	NP_002084	GEPNVSY*ICSR	0.294	glycogen synthase kinase 3 beta isoform 1	0.9975	156.83	24.44
1479	GSK3B iso2; GSK3A; GSK3B	NP_002084.2, P49840, P49841	§216; §279; §216	2	SEM	3	3.131	NP_002084	GEPNVSY*ICSR	0.285	glycogen synthase kinase 3 beta isoform 1	0.9976	158.06	24.44
1480	GSK3B iso2; GSK3A; GSK3B	NP_002084.2, P49840, P49841	§216; §279; §216	2	SEM	3	2.901	NP_002084	GEPNVSY*ICSR	0.373	glycogen synthase kinase 3 beta isoform 1	0.9991	142.89	24.44
1481	GSK3B iso2; GSK3A; GSK3B	NP_002084.2, P49840, P49841	§216; §279; §216	2	RS(4;11)	3	2.840	NP_002084	GEPNVSY*ICSR	0.323	glycogen synthase kinase 3 beta isoform 1	0.9977	146.51	24.44
1482	GSK3B iso2; GSK3A; GSK3B	NP_002084.2, P49840, P49841	§216; §279; §216	2	RS(4;11)	4	3.015	NP_002084	GEPNVSY*ICSR	0.398	glycogen synthase kinase 3 beta isoform 1	0.9996	157.18	24.44
1483	GSK3B iso2; GSK3A; GSK3B	NP_002084.2, P49840, P49841	§216; §279; §216	2	RS(4;11)	3	2.784	NP_002084	GEPNVSY*ICSR	0.41	glycogen synthase kinase 3 beta isoform 1	0.9994	150.09	24.44
1484	GSK3B iso2; GSK3A; GSK3B	NP_002084.2, P49840, P49841	§216; §279; §216	2	RS(4;11)	3	3.010	NP_002084	GEPNVSY*ICSR	0.399	glycogen synthase kinase 3 beta isoform 1	0.9996	161.91	26.38
1485	GSK3B iso2; GSK3A; GSK3B	NP_002084.2, P49840, P49841	§216; §279; §216	2	RS(4;11)	3	2.936	NP_002084	GEPNVSY*ICSR	0.342	glycogen synthase kinase 3 beta isoform 1	0.9987	146.59	26.38
1486	GSK3B iso2; GSK3A; GSK3B	NP_002084.2, P49840, P49841	§216; §279; §216	2	RS(4;11)	2	2.640	NP_002084	GEPNVSY*ICSR	0.376	glycogen synthase kinase 3 beta isoform 1	0.9987	107.47	16.22
1487	GSK3B iso2; GSK3A; GSK3B	NP_002084.2, P49840, P49841	§216; §279; §216	2	RS(4;11)	4	3.024	NP_002084	GEPNVSY*ICSR	0.312	glycogen synthase kinase 3 beta isoform 1	0.9979	135.22	22.85
1488	GSK3B iso2; GSK3A; GSK3B	NP_002084.2, P49840, P49841	§216; §279; §216	2	SEM	3	3.168	NP_002084	GEPNVSY*ICSR	0.353	glycogen synthase kinase 3 beta isoform 1	0.9994	152.18	24.44
1489	GSK3B iso2; GSK3A; GSK3B	NP_002084.2, P49840, P49841	§216; §279; §216	2	SEM	3	3.132	NP_002084	GEPNVSY*ICSR	0.297	glycogen synthase kinase 3 beta isoform 1	0.9982	136.53	24.44
1490	GSK3B iso2; GSK3A; GSK3B	NP_002084.2, P49840, P49841	§216; §279; §216	2	P5	3	2.833	NP_002084	GEPNVSY*ICSR	0.382	glycogen synthase kinase 3 beta isoform 1	0.9992	155.95	24.44
1491	GSK3B iso2; GSK3A; GSK3B	NP_002084.2, P49840, P49841	§216; §279; §216	2	P5	3	3.173	NP_002084	GEPNVSY*ICSR	0.345	glycogen synthase kinase 3 beta isoform 1	0.9992	157.18	24.44
1492	GSK3B iso2; GSK3A; GSK3B	NP_002084.2, P49840, P49841	§216; §279; §216	2	P5	4	3.034	NP_002084	GEPNVSY*ICSR	0.347	glycogen synthase kinase 3 beta isoform 1	0.9989	156.83	24.44
1493	GSK3B iso2; GSK3A; GSK3B	NP_002084.2, P49840, P49841	§216; §279; §216	2	P5	1	2.629	NP_002084	GEPNVSY*ICSR	0.379	glycogen synthase kinase 3 beta isoform 1	0.9991	97.42	22.85
1494	GSK3B iso2; GSK3A; GSK3B	NP_002084.2, P49840, P49841	§216; §279; §216	2	P5	3	3.016	NP_002084	GEPNVSY*ICSR	0.313	glycogen synthase kinase 3 beta isoform 1	0.9982	147.46	24.44
1495	GSK3B iso2; GSK3A; GSK3B	NP_002084.2, P49840, P49841	§216; §279; §216	2	P6	1	3.103	NP_002084	GEPNVSY*ICSR	0.36	glycogen synthase kinase 3 beta isoform 1	0.9996	148.66	21.51
1496	GSK3B iso2; GSK3A; GSK3B	NP_002084.2, P49840, P49841	§216; §279; §216	2	P6	2	3.368	NP_002084	GEPNVSY*ICSR	0.237	glycogen synthase kinase 3 beta isoform 1	0.9973	144.82	22.85
1497	GSK3B iso2; GSK3A; GSK3B	NP_002084.2, P49840, P49841	§216; §279; §216	2	P6	2	2.972	NP_002084	GEPNVSY*ICSR	0.373	glycogen synthase kinase 3 beta isoform 1	0.9994	151.16	24.44
1498	GSK3B iso2; GSK3A; GSK3B	NP_002084.2, P49840, P49841	§216; §279; §216	2	P6	4	2.966	NP_002084	GEPNVSY*ICSR	0.356	glycogen synthase kinase 3 beta isoform 1	0.9989	151.69	24.44
1499	GSK3B iso2; GSK3A; GSK3B	NP_002084.2, P49840, P49841	§216; §279; §216	2	P6	2	2.898	NP_002084	GEPNVSY*ICSR	0.268	glycogen synthase kinase 3 beta isoform 1	0.9947	151.32	16.22
1500	GSK3B iso2; GSK3A; GSK3B	NP_002084.2, P49840, P49841	§216; §279; §216	2	Reh	3	3.052	NP_002084	GEPNVSY*ICSR	0.396	glycogen synthase kinase 3 beta isoform 1	0.9996	142.51	24.44
1501	GSK3B iso2; GSK3A; GSK3B	NP_002084.2, P49840, P49841	§216; §279; §216	2	Reh	3	2.644	NP_002084	GEPNVSY*ICSR	0.402	glycogen synthase kinase 3 beta isoform 1	0.999	141.96	22.85
1502	GSK3B iso2; GSK3A; GSK3B	NP_002084.2, P49840, P49841	§216; §279; §216	2	Reh	2	2.913	NP_002084	GEPNVSY*ICSR	0.387	glycogen synthase kinase 3 beta isoform 1	0.9995	157.96	24.44
1503	GSK3B iso2; GSK3A; GSK3B	NP_002084.2, P49840, P49841	§216; §279; §216	2	Reh	2	3.047	NP_002084	GEPNVSY*ICSR	0.319	glycogen synthase kinase 3 beta isoform 1	0.9988	134.06	24.44
1504	GSK3B iso2; GSK3A; GSK3B	NP_002084.2, P49840, P49841	§216; §279; §216	2	Reh	3	3.209	NP_002084	GEPNVSY*ICSR	0.298	glycogen synthase kinase 3 beta isoform 1	0.9985	132.59	24.44
1505	GSK3B iso2; GSK3A; GSK3B	NP_002084.2, P49840, P49841	§216; §279; §216	2	Reh	3	2.843	NP_002084	GEPNVSY*ICSR	0.279	glycogen synthase kinase 3 beta isoform 1	0.9948	102.87	21.51
1506	GSK3B iso2; GSK3A; GSK3B	NP_002084.2, P49840, P49841	§216; §279; §216	2	RS(4;11)	2	2.234	NP_002084	GEPNVSY*ICSR	0.357	glycogen synthase kinase 3 beta isoform 1	0.9783	87.49	26.38
1507	GSK3B iso2; GSK3A; GSK3B	NP_002084.2, P49840, P49841	§216; §279; §216	2	Me-F2	4	3.103	NP_002084	GEPNVSY*ICSR	0.362	glycogen synthase kinase 3 beta isoform 1	0.9992	149.75	24.44
1508	GSK3B iso2; GSK3A; GSK3B	NP_002084.2, P49840, P49841	§216; §279; §216	2	Me-F2	3	2.822	NP_002084	GEPNVSY*ICSR	0.373	glycogen synthase kinase 3 beta isoform 1	0.999	161.91	26.38
1509	GSK3B iso2; GSK3A; GSK3B	NP_002084.2, P49840, P49841	§216; §279; §216	2	Me-F2	1	3.031	NP_002084	GEPNVSY*ICSR	0.313	glycogen synthase kinase 3 beta isoform 1	0.999	115.5	24.44
1510	GSK3B iso2; GSK3A; GSK3B	NP_002084.2, P49840, P49841	§216; §279; §216	2	Me-F2	3	3.166	NP_002084	GEPNVSY*ICSR	0.389	glycogen synthase kinase 3 beta isoform 1	0.9997	154.01	24.44
1511	GSK3B iso2; GSK3A; GSK3B	NP_002084.2, P49840, P49841	§216; §279; §216	2	P5	3	2.910	NP_002084	GEPNVSY*ICSR	0.389	glycogen synthase kinase 3 beta isoform 1	0.9994	155.95	24.44
1512	GSK3B iso2; GSK3A; GSK3B	NP_002084.2, P49840, P49841	§216; §279; §216	2	P5	5	3.049	NP_002084	GEPNVSY*ICSR	0.354	glycogen synthase kinase 3 beta isoform 1	0.9989	144.06	24.44
1513	GSK3B iso2; GSK3A; GSK3B	NP_002084.2, NP_002084.2, P49840, P49840, P49841, P49841	§215, §219; §278, §282; §215, §219	2	Reh	1	2.664	NP_002084	GEPNV(S*)YICS*R	0.349	glycogen synthase kinase 3 beta isoform 1	0.9953	95.3	11.51	46.24
1514	EPRS	P07814	§690	2	Nomo-1	1	3.250	NP_004437	GFFICDQPYEPVSPY*SCK	0.383	glutamyl-prolyl tRNA synthetase	0.9996	72.81	16.22
1515	hnRNP A2/B1	P22626	§244	3	MV (4;11)	1	3.909	NP_002128	GFGDGY*NGYGGGPGGGNFGGSPGYGGGR	0.301	heterogeneous nuclear ribonucleoprotein A2/B1 isoform A2	0.9993	156.87	20.8
1516	HS1	P14317	§198	2	OCI/AML3	1	2.430	NP_005326	GFGGQY*GIQK	0.239	hematopoietic cell-specific Lyn substrate 1	0.9429	73.28	1000
1517	HS1	P14317	§198	2	P6	4	2.526	NP_005326	GFGGQY*GIQK	0.255	hematopoietic cell-specific Lyn substrate 1	0.9812	71.45	1000
1518	HS1	P14317	§198	2	P5	1	2.692	NP_005326	GFGGQY*GIQK	0.218	hematopoietic cell-specific Lyn substrate 1	0.9888	65.21	1000
1519	HS1	P14317	§198	2	Me-F2	1	2.524	NP_005326	GFGGQY*GIQK	0.232	hematopoietic cell-specific Lyn substrate 1	0.9856	95.31	1000
1520	HS1	P14317	§198	2	P6	4	2.438	NP_005326	GFGGQY*GIQK	0.274	hematopoietic cell-specific Lyn substrate 1	0.9825	92.88	1000
1521	HS1	P14317	§198	2	SEM	1	3.295	NP_005326	GFGGQY*GIQK	0.242	hematopoietic cell-specific Lyn substrate 1	0.9985	104.77	1000
1522	HS1	P14317	§198	2	Me-F2	1	2.693	NP_005326	GFGGQY*GIQK	0.251	hematopoietic cell-specific Lyn substrate 1	0.994	84.43	1000
1523	HS1	P14317	§198	2	Nomo-1	1	2.403	NP_005326	GFGGQY*GIQK	0.293	hematopoietic cell-specific Lyn substrate 1	0.9768	84.05	1000
1524	eIF4A1	P60842	§197	2	KY821	1	3.864	NP_001407	GFKDQIY*DIFQK	0.169	eukaryotic translation initiation factor 4A isoform 1	0.955	162.96	1000
1525	eIF4A1	P60842	§197	2	KY821	1	3.681	NP_001407	GFKDQIY*DIFQK	0.248	eukaryotic translation initiation factor 4A isoform 1	0.9844	163.04	1000
1526	DDX3; PL10	O00571, Q5JSI3	§69; §69	3	SEM	1	5.042	NP_001347	GFYDKDSSGWSSSKDKDAY*SSFGSR	0.461	DEAD/H (Asp-Glu-Ala-Asp/His) box polypeptide 3	1	122.35	15.87
1527	DDX3; PL10	O00571, Q5JSI3	§69; §69	3	SEM	2	5.550	NP_001347	GFYDKDSSGWSSSKDKDAY*SSFGSR	0.469	DEAD/H (Asp-Glu-Ala-Asp/His) box polypeptide 3	1	106.96	14.49
1528	DDX3; PL10	O00571, Q5JSI3	§69; §69	3	SEM	2	5.655	NP_001347	GFYDKDSSGWSSSKDKDAY*SSFGSR	0.444	DEAD/H (Asp-Glu-Ala-Asp/His) box polypeptide 3	1	148.64	14.49
1529	IL2RG	P31785	357	3	KY821	1	4.894	NP_000197	GGALGEGPGASPCNQHSPY*WAPPCYTLKPET	0.308	interleukin 2 receptor, gamma precursor	0.9995	91.34	34.49
1530	hnRNP K; hnRNP K iso2	P61978, P61978-2	§323; §323	2	SEM	1	2.904	NP_002131	GGDLMAY*DRR	0.274	heterogeneous nuclear ribonucleoprotein K isoform a	0.9978	112.37	1000
1531	RBMX; RBMXL1	P38159, Q96E39	§134; 134	3	SEM	1	3.834	NP_002130	GGHMDDGGY*SMNFNMSSSR	0.254	RNA binding motif protein, X-linked	0.9983	100.7	30.83
1532	RBMX; RBMXL1	P38159, Q96E39	135; 135	3	SEM	1	4.244	NP_002130	GGHM#DDGGY(S*)MNFNMSSSR	0.337	RNA binding motif protein, X-linked	0.9999	89.52	0
1533	ANXA1	P04083	§39	3	P6	4	3.381	NP_000691	GGPGSAVSP(Y*)PTFNPSSDVAALHK	0.289	annexin I	0.9825	54.48	8.51
1534	HLAB iso7; MICA	P01889, P30460	343; 343	2	Marimo	1	5.711	NP_005505	GG(S*)YSQAACSDSAQGSDVSLTA	0.634	major histocompatibility complex, class I, B precursor	1	240.07	0
1535	GPIP137	Q14444	651	3	SEM	2	3.997	NP_005889	GGYDGYRPSFSNTPNSGY*TQSQFSAPR	0.172	membrane component chromosome 11 surface marker 1 isoform 1	0.9697	61.01	13.27
1536	SLC39A3	Q9BRY0	147	3	Molm14	1	3.361	NP_653165	GHALY*VEPHGHGPSLSVQGLSR	0.217	solute carrier family 39 (zinc transporter), member 3 isoform a	0.9856	50.42	32.81
1537	SLC39A3	Q9BRY0	147	3	Me-F2	1	3.426	NP_653165	GHALY*VEPHGHGPSLSVQGLSR	0.35	solute carrier family 39 (zinc transporter), member 3 isoform a	0.9987	43.74	20.68
1538	TUBB; TUBB2C; TUBB3; TUBB2A; TUBB2B	P07437, P68371, Q13509, Q13885, Q9BVA1	§106; §106; §106; §106; §106	3	SEM	7	3.413	NP_001060	GHY*TEGAELVDSVLDVVRK	0.315	tubulin, beta 2	0.9982	75.71	21.75
1539	CD19	P15391	§508	2	SEM	1	2.855	NP_001761	GILY*AAPQLR	0.189	CD19 antigen	0.9879	129.21	1000
1540	CD19	P15391	§508	2	SEM	1	3.014	NP_001761	GILY*AAPQLR	0.237	CD19 antigen	0.9968	124.36	1000
1541	CD19	P15391	§508	2	SEM	1	2.929	NP_001761	GILY*AAPQLR	0.211	CD19 antigen	0.9659	130.62	1000
1542	CD19	P15391	§508	2	SEM	1	3.220	NP_001761	GILY*AAPQLR	0.245	CD19 antigen	0.9983	122.46	1000
1543	ATP1A1	P05023	§260	2	KY821	1	2.542	NP_000692	GIVVY*TGDR	0.345	Na+/K+ -ATPase alpha 1 subunit isoform a	0.9926	133	32.4
1544	ATP1A1	P05023	§260	2	MV (4;11)	1	2.521	NP_000692	GIVVY*TGDR	0.254	Na+/K+ -ATPase alpha 1 subunit isoform a	0.9891	126.65	26.38
1545	ATP1A1	P05023	§260	2	MV (4;11)	1	2.625	NP_000692	GIVVY*TGDR	0.294	Na+/K+ -ATPase alpha 1 subunit isoform a	0.9867	141.1	28.87
1546	ATP1A1	P05023	§260	2	OCI/AML3	1	2.430	NP_000692	GIVV(Y*)TGDR	0.272	Na+/K+ -ATPase alpha 1 subunit isoform a	0.9757	91.79	9.34
1547	ATP1A1	P05023	§260	2	OCI/AML3	1	2.928	NP_000692	GIVVY*TGDR	0.299	Na+/K+ -ATPase alpha 1 subunit isoform a	0.999	124.84	28.87
1548	ATP1A1	P05023	§260	2	OCI/AML3	1	2.449	NP_000692	GIVVY*TGDR	0.249	Na+/K+ -ATPase alpha 1 subunit isoform a	0.9898	127.81	28.87
1549	ATP1A1	P05023	§260	2	Nomo-1	1	2.548	NP_000692	GIVVY*TGDR	0.285	Na+/K+ -ATPase alpha 1 subunit isoform a	0.9962	120.36	28.87
1550	ATP1A1	P05023	§260	2	Molm14	1	2.730	NP_000692	GIVVY*TGDR	0.302	Na+/K+ -ATPase alpha 1 subunit isoform a	0.9945	142.95	32.4
1551	ATP1A1	P05023	§260	2	ML-1	1	2.655	NP_000692	GIVVY*TGDR	0.295	Na+/K+ -ATPase alpha 1 subunit isoform a	0.9978	136.97	28.87
1552	ATP1A1	P05023	§260	2	ML-1	1	2.592	NP_000692	GIVVY*TGDR	0.259	Na+/K+ -ATPase alpha 1 subunit isoform a	0.9947	127.35	28.87
1553	ATP1A1	P05023	§260	2	Marimo	1	2.535	NP_000692	GIVVY*TGDR	0.32	Na+/K+ -ATPase alpha 1 subunit isoform a	0.989	136.93	28.87
1554	ATP1A1	P05023	§260	2	RS(4;11)	1	2.439	NP_000692	GIVVY*TGDR	0.257	Na+/K+ -ATPase alpha 1 subunit isoform a	0.9909	94.29	22.85
1555	ATP1A1	P05023	§260	2	KY821	1	2.634	NP_000692	GIVVY*TGDR	0.232	Na+/K+ -ATPase alpha 1 subunit isoform a	0.9922	125.16	28.87
1556	ATP1A1	P05023	§260	2	KY821	1	2.274	NP_000692	GIVVY*TGDR	0.285	Na+/K+ -ATPase alpha 1 subunit isoform a	0.9502	112.28	28.87
1557	ATP1A1	P05023	§260	2	Me-F2	1	2.724	NP_000692	GIVVY*TGDR	0.303	Na+/K+ -ATPase alpha 1 subunit isoform a	0.9916	142.95	32.4
1558	ATP1A1	P05023	§260	2	KY821	1	2.302	NP_000692	GIVVY*TGDR	0.235	Na+/K+ -ATPase alpha 1 subunit isoform a	0.9778	122.72	28.87
1559	ATP1A1	P05023	§260	2	KY821	1	2.777	NP_000692	GIVVY*TGDR	0.295	Na+/K+ -ATPase alpha 1 subunit isoform a	0.9984	158.53	28.87
1560	ATP1A1	P05023	§260	2	Me-F2	1	2.563	NP_000692	GIVVY*TGDR	0.312	Na+/K+ -ATPase alpha 1 subunit isoform a	0.9883	110.04	28.87
1561	ATP1A1	P05023	§260	2	Me-F2	1	2.627	NP_000692	GIVVY*TGDR	0.296	Na+/K+ -ATPase alpha 1 subunit isoform a	0.9872	139.99	28.87
1562	ATP1A1	P05023	§260	2	Me-F2	1	2.429	NP_000692	GIVVY*TGDR	0.288	Na+/K+ -ATPase alpha 1 subunit isoform a	0.9711	117.42	32.4
1563	DDX48; eIF4A1; eIF4A2	P38919, P60842, Q14240	54; 48; 49	3	KY821	1	3.394	NP_001407	GIY*AYGFEKPSAIQQR	0.329	eukaryotic translation initiation factor 4A isoform 1	0.9994	73.58	37.82
1564	CD46 iso4	P15529-4	§357	2	SEM	1	3.876	NP_722548	GKADGGAEYAT(Y*)QTK	0.51	CD46 antigen, complement regulatory protein isoform 4 precursor	1	116.21	7.48
1565	CD46 iso4	P15529-4	§354	2	Me-F2	1	4.505	NP_722548	GKADGGAEY*ATYQTK	0.544	CD46 antigen, complement regulatory protein isoform 4 precursor	1	96.92	26.53
1566	CD46 iso4	P15529-4	§354	2	Nomo-1	1	4.155	NP_722548	GKADGGAEY*ATYQTK	0.474	CD46 antigen, complement regulatory protein isoform 4 precursor	1	101.69	43.03
1567	MX1	P20591	§128	3	P5	1	4.030	NP_001138397	GKVSYQDY*EIEISDASEVEKEINK	0.239	MX1	0.9789	77.15	28.67
1568	MX1	P20591	§128	3	P5	1	4.703	NP_001138397	GKVSYQDY*EIEISDASEVEKEINK	0.274	MX1	0.9877	94.9	30.54
1569	IL2RG	P31785	325	2	Reh	4	2.651	NP_000197	GLAESLQPDY*SER	0.244	interleukin 2 receptor, gamma precursor	0.9706	62.04	26.38
1570	ERK5; ERK5 iso2	Q13164, Q96G51	§220; §221	3	KY821	1	3.814	NP_002740	GLCTSPAEHQYFMTE(Y*)VATR	0.242	mitogen-activated protein kinase 7 isoform 1	0.9973	110.88	10.36
1571	ERK5; ERK5 iso2	Q13164, Q96G51	§220; §221	3	P5	1	3.362	NP_002740	GLCTSPAEHQYFMTEY*VATR	0.21	mitogen-activated protein kinase 7 isoform 1	0.9744	87.63	31.51
1572	ERK5; ERK5 iso2	Q13164, Q96G51	§220; §221	3	SEM	1	3.704	NP_002740	GLCTSPAEHQYFMTEY*VATR	0.321	mitogen-activated protein kinase 7 isoform 1	0.9996	149.57	22.87
1573	ERK5; ERK5 iso2	Q13164, Q96G51	§220; §221	3	Marimo	1	4.962	NP_002740	GLCTSPAEHQYFMTEY*VATR	0.396	mitogen-activated protein kinase 7 isoform 1	1	160.31	24.15
1574	ERK5; ERK5 iso2	Q13164, Q96G51	§220; §221	3	Marimo	1	4.782	NP_002740	GLCTSPAEHQYFMTEY*VATR	0.368	mitogen-activated protein kinase 7 isoform 1	1	183.53	34.98
1575	ERK5; ERK5 iso2	Q13164, Q96G51	§220; §221	3	Marimo	1	4.621	NP_002740	GLCTSPAEHQYFMTEY*VATR	0.277	mitogen-activated protein kinase 7 isoform 1	0.9997	152.62	18.34
1576	ERK5; ERK5 iso2	Q13164, Q96G51	§220; §221	3	OCI/AML3	1	3.968	NP_002740	GLCTSPAEHQYFMTEY*VATR	0.33	mitogen-activated protein kinase 7 isoform 1	0.9998	124.65	26.42
1577	ERK5; ERK5 iso2	Q13164, Q96G51	§220; §221	3	P4	1	4.351	NP_002740	GLCTSPAEHQYFMTEY*VATR	0.296	mitogen-activated protein kinase 7 isoform 1	0.9997	125.94	18.34
1578	ERK5; ERK5 iso2	Q13164, Q96G51	§220; §221	3	KY821	1	3.800	NP_002740	GLCTSPAEHQYFMTEY*VATR	0.283	mitogen-activated protein kinase 7 isoform 1	0.9991	87.72	24.15
1579	ERK5; ERK5 iso2	Q13164, Q96G51	§220; §221	3	KY821	1	3.926	NP_002740	GLCTSPAEHQYFM#TEY*VATR	0.263	mitogen-activated protein kinase 7 isoform 1	0.9987	111.2	40.34
1580	ERK5; ERK5 iso2	Q13164, Q96G51	§220; §221	3	P4	1	3.877	NP_002740	GLCTSPAEHQYFM#TEY*VATR	0.203	mitogen-activated protein kinase 7 isoform 1	0.9875	76.58	14.65
1581	ERK5; ERK5 iso2	Q13164, Q96G51	§220; §221	3	P4	1	3.922	NP_002740	GLCTSPAEHQYFM#TEY*VATR	0.358	mitogen-activated protein kinase 7 isoform 1	0.9999	119.64	24.15
1582	ERK5; ERK5 iso2	Q13164, Q96G51	§220; §221	3	Marimo	1	3.860	NP_002740	GLCTSPAEHQYFM#TEY*VATR	0.182	mitogen-activated protein kinase 7 isoform 1	0.9773	120.62	26.42
1583	ERK5; ERK5 iso2	Q13164, Q96G51	§220; §221	3	OCI/AML3	1	3.982	NP_002740	GLCTSPAEHQYFM#TEY*VATR	0.35	mitogen-activated protein kinase 7 isoform 1	0.9999	100.69	22.87
1584	ERK5; ERK5 iso2	Q13164, Q96G51	§220; §221	3	KY821	1	4.061	NP_002740	GLCTSPAEHQYFM#TEY*VATR	0.312	mitogen-activated protein kinase 7 isoform 1	0.9997	117.88	26.42
1585	ERK5; ERK5 iso2	Q13164, Q96G51	§220; §221	3	RS(4;11)	1	3.526	NP_002740	GLCTSPAEHQYFM#TEY*VATR	0.269	mitogen-activated protein kinase 7 isoform 1	0.9979	69.32	24.15
1586	IRAP	Q9UIQ6	§70	2	P5	1	3.565	NP_005566	GLGEHEMEEDEEDY*ESSAK	0.41	leucyl/cystinyl aminopeptidase isoform 1	0.9995	101.62	42.65
1587	IRAP	Q9UIQ6	§70	2	Nomo-1	2	3.288	NP_005566	GLGEHEMEEDEEDY*ESSAK	0.436	leucyl/cystinyl aminopeptidase isoform 1	0.9998	94.97	38.66
1588	IRAP	Q9UIQ6	§70	2	OCI/AML3	1	4.282	NP_005566	GLGEHEMEEDEEDY*ESSAK	0.419	leucyl/cystinyl aminopeptidase isoform 1	1	125.34	42.65
1589	IRAP	Q9UIQ6	§70	2	Reh	2	4.054	NP_005566	GLGEHEMEEDEEDY*ESSAK	0.471	leucyl/cystinyl aminopeptidase isoform 1	1	119.22	37.41
1590	IRAP	Q9UIQ6	§70	2	MV (4;11)	1	3.676	NP_005566	GLGEHEMEEDEEDY*ESSAK	0.35	leucyl/cystinyl aminopeptidase isoform 1	0.9997	113.78	46.24
1591	IRAP	Q9UIQ6	§70	2	OCI/AML3	1	4.331	NP_005566	GLGEHEMEEDEEDY*ESSAK	0.487	leucyl/cystinyl aminopeptidase isoform 1	1	139.42	51.64
1592	IRAP	Q9UIQ6	§70	3	OCI/AML3	1	4.476	NP_005566	GLGEHEMEEDEEDY*ESSAK	0.232	leucyl/cystinyl aminopeptidase isoform 1	0.9988	105.01	31.27
1593	IRAP	Q9UIQ6	§70	3	OCI/AML3	1	4.934	NP_005566	GLGEHEMEEDEEDY*ESSAK	0.322	leucyl/cystinyl aminopeptidase isoform 1	0.9999	137.14	31.27
1594	IRAP	Q9UIQ6	§70	3	SEM	1	4.398	NP_005566	GLGEHEMEEDEEDY*ESSAK	0.175	leucyl/cystinyl aminopeptidase isoform 1	0.9937	86.05	34.98
1595	IRAP	Q9UIQ6	§70	3	SEM	1	5.054	NP_005566	GLGEHEMEEDEEDY*ESSAK	0.318	leucyl/cystinyl aminopeptidase isoform 1	0.9999	124.06	24.15
1596	RapGEF6	Q8TEU7	§1490	2	SEM	1	2.511	NP_057424	GLIVY*CVTSPK	0.184	PDZ domain-containing guanine nucleotide exchange factor I	0.9539	102.5	34.46
1597	MCM2	P49736	§139	2	Reh	1	2.649	NP_004517	GLLYDS*DEEDEERPAR	0.247	minichromosome maintenance complex component 2	0.9814	77.72	24.75
1598	MCM2	P49736	§139	2	OCI/AML3	1	2.513	NP_004517	GLLYDS*DEEDEERPAR	0.239	minichromosome maintenance complex component 2	0.9687	74.43	15.5
1599	MCM2	P49736	§139	2	Reh	3	2.929	NP_004517	GLLYDS*DEEDEERPAR	0.384	minichromosome maintenance complex component 2	0.9987	89.41	13.27
1600	MCM2	P49736	§139	2	RS(4;11)	1	2.509	NP_004517	GLLYDS*DEEDEERPAR	0.31	minichromosome maintenance complex component 2	0.9917	74.01	21.3
1601	CRMP-1 iso3; CRMP-1	A0EJG6, Q14194	§618; §504	2	SEM	1	3.249	NP_001014809	GMYDGPVY*EVPATPK	0.401	collapsin response mediator protein 1 isoform 1	0.9997	135.49	87.16
1602	CRMP-1 iso3; CRMP-1	A0EJG6, Q14194	§618; §504	2	Reh	1	2.952	NP_001014809	GMYDGPVY*EVPATPK	0.322	collapsin response mediator protein 1 isoform 1	0.9978	62.66	28.35
1603	CRMP-1 iso3; CRMP-1	A0EJG6, Q14194	§618; §504	2	SEM	1	3.748	NP_001014809	GM#YDGPVY*EVPATPK	0.461	collapsin response mediator protein 1 isoform 1	1	138.21	73.37
1604	MRLC2; MRLC3	O14950, P19105	156; 155	2	SEM	2	2.863	NP_001138416	GNFNY*IEFTR	0.267	MRLC2	0.9961	113.51	72.42
1605	MRLC2; MRLC3	O14950, P19105	156; 155	2	SEM	5	2.931	NP_001138416	GNFNY*IEFTR	0.33	MRLC2	0.9984	94.41	48.99
1606	GAPT	Q8N292	93	2	Nomo-1	1	3.041	NP_689900	GNNTHDNY*ENVEAGPPK	0.33	GRB2-binding adaptor protein, transmembrane	0.9985	60.48	66.6
1607	GAPT	Q8N292	93	3	Me-F2	1	3.718	NP_689900	GNNTHDN(Y*)ENVEAGPPK	0.192	GRB2-binding adaptor protein, transmembrane	0.9844	104.11	8.36
1608	LIMD2	Q9BT23	§102	2	SEM	1	2.491	NP_085053	GNY*DEGFGR	0.25	LIM domain containing 2	0.9547	70.88	1000
1609	CC2D1A	Q6P1N0	§207	2	SEM	1	3.492	NP_060191	GPASTPTY*SPAPTQPAPR	0.469	coiled-coil and C2 domain containing 1A	0.9998	93.01	16.22
1610	TAGLN2	P37802	§8	2	P6	1	2.410	NP_003555	GPAY*GLSR	0.394	transgelin 2	0.9979	93.64	46.24
1611	Sec24C	P53992	294	3	MV (4;11)	1	4.282	NP_004913	GPQ(S*)NYGGPYPAAPTFGSQPGPPQPLPPK	0.258	SEC24-related protein C	0.9987	74.24	5.29
1612	Sec24C	P53992	296	3	MV (4;11)	3	4.433	NP_004913	GPQSN(Y*)GGPYPAAPTFGSQPGPPQPLPPK	0.397	SEC24-related protein C	1	101.12	9.49
1613	Erbin	Q96RT1	§981	3	SEM	3	3.734	NP_001006600	GPTSGPQSAPQIYGPPQYNIQ(Y*)SSSAAVK	0.202	ERBB2 interacting protein isoform 7	0.9573	51.61	8.63
1614	cortactin; cortactin iso2	Q14247, Q96H99	§446; §409	2	Me-F2	1	2.740	NP_005222	GPVSGTEPEPVY*SM#EAADYR	0.217	cortactin isoform a	0.9742	34.68	14.89
1615	Siglec-9	Q9Y336	§456	2	SEM	1	3.132	NP_055256	GQEATDTE(Y*)SEIK	0.245	sialic acid binding Ig-like lectin 9	0.9665	47.87	8.58
1616	Siglec-9	Q9Y336	§456	2	Nomo-1	1	3.312	NP_055256	GQEATDTEY*SEIK	0.306	sialic acid binding Ig-like lectin 9	0.9991	78.54	28.5
1617	Siglec-9	Q9Y336	§456	2	Nomo-1	1	3.869	NP_055256	GQEATDTEY*SEIK	0.355	sialic acid binding Ig-like lectin 9	0.9999	111.17	24.84
1618	Siglec-9	Q9Y336	§456	2	Nomo-1	1	3.436	NP_055256	GQEATDTEY*SEIK	0.41	sialic acid binding Ig-like lectin 9	0.9996	99.92	17.01
1619	Siglec-9	Q9Y336	§456	2	Nomo-1	1	4.087	NP_055256	GQEATDTEY*SEIK	0.334	sialic acid binding Ig-like lectin 9	0.9999	140.23	26.38
1620	Siglec-9	Q9Y336	§456	2	Nomo-1	2	3.612	NP_055256	GQEATDTEY*SEIK	0.385	sialic acid binding Ig-like lectin 9	0.9998	117.35	24.44
1621	Dok2	O60496	§299	2	Nomo-1	1	3.511	NP_003965	GQEGEY*AVPFDAVAR	0.303	docking protein 2	0.9991	123.02	1000
1622	Dok2	O60496	§299	2	Me-F2	1	4.334	NP_003965	GQEGEY*AVPFDAVAR	0.468	docking protein 2	1	198.06	1000
1623	Dok2	O60496	§299	2	P5	1	3.369	NP_003965	GQEGEY*AVPFDAVAR	0.357	docking protein 2	0.9995	73.56	1000
1624	Dok2	O60496	§299	2	Molm14	1	3.548	NP_003965	GQEGEY*AVPFDAVAR	0.411	docking protein 2	0.9993	145.47	1000
1625	Dok2	O60496	§299	2	OCI/AML3	1	3.296	NP_003965	GQEGEY*AVPFDAVAR	0.345	docking protein 2	0.9993	133.32	1000
1626	Dok2	O60496	§299	2	Me-F2	1	3.520	NP_003965	GQEGEY*AVPFDAVAR	0.278	docking protein 2	0.9985	108.31	1000
1627	Dok2	O60496	§299	2	SEM	1	3.319	NP_003965	GQEGEY*AVPFDAVAR	0.278	docking protein 2	0.9978	62.78	1000
1628	Dok2	O60496	§299	2	Nomo-1	1	4.500	NP_003965	GQEGEY*AVPFDAVAR	0.478	docking protein 2	1	190.22	1000
1629	Dok2	O60496	§299	2	OCI/AML3	1	3.793	NP_003965	GQEGEY*AVPFDAVAR	0.357	docking protein 2	0.9998	78.69	1000
1630	Dok2	O60496	§299	2	MV (4;11)	1	3.989	NP_003965	GQEGEY*AVPFDAVAR	0.379	docking protein 2	0.9999	127.38	1000
1631	Dok2	O60496	§299	2	Nomo-1	1	4.586	NP_003965	GQEGEY*AVPFDAVAR	0.469	docking protein 2	1	194.35	1000
1632	Dok2	O60496	§299	2	Molm14	1	4.276	NP_003965	GQEGEY*AVPFDAVAR	0.289	docking protein 2	0.9982	165.7	1000
1633	SHP-1	P29350	§541	2	SEM	1	3.804	NP_002822	GQESEYGNITY*PPAMK	0.409	protein tyrosine phosphatase, non-receptor type 6 isoform 1	0.9999	164.52	38.42
1634	SHP-1	P29350	§541	2	SEM	1	4.322	NP_002822	GQESEYGNITY*PPAMK	0.396	protein tyrosine phosphatase, non-receptor type 6 isoform 1	0.9999	154.9	38.42
1635	SHP-1	P29350	§541	2	SEM	1	4.075	NP_002822	GQESEYGNITY*PPAMK	0.361	protein tyrosine phosphatase, non-receptor type 6 isoform 1	0.9999	122.42	38.42
1636	SHP-1	P29350	§541	2	SEM	1	3.123	NP_002822	GQESEYGNITY*PPAMK	0.369	protein tyrosine phosphatase, non-receptor type 6 isoform 1	0.9994	74.07	24.44
1637	SHP-1	P29350	§541	2	SEM	1	3.570	NP_002822	GQESEYGNITY*PPAMK	0.321	protein tyrosine phosphatase, non-receptor type 6 isoform 1	0.9994	108.84	16.22
1638	SHP-1	P29350	§536	2	SEM	3	3.166	NP_002822	GQESEY*GNITYPPAM#K	0.209	protein tyrosine phosphatase, non-receptor type 6 isoform 1	0.9054	108	46.68
1639	SHP-1	P29350	§541	2	SEM	2	4.170	NP_002822	GQESEYGNITY*PPAMK	0.356	protein tyrosine phosphatase, non-receptor type 6 isoform 1	0.9998	110.97	32.4
1640	SHP-1	P29350	540	2	SEM	2	3.989	NP_002822	GQESEYGNIT*YPPAM#K	0.353	protein tyrosine phosphatase, non-receptor type 6 isoform 1	0.9998	122.52	28.87
1641	SHP-1	P29350	540	3	SEM	8	3.616	NP_002822	GQESEYGNIT*YPPAM#K	0.305	protein tyrosine phosphatase, non-receptor type 6 isoform 1	0.9988	123.38	42.65
1642	SHP-1	P29350	§536	2	SEM	1	4.701	NP_002822	GQESEY*GNITYPPAMK	0.419	protein tyrosine phosphatase, non-receptor type 6 isoform 1	1	155.07	14.23
1643	SHP-1	P29350	§536	2	RS(4;11)	1	3.988	NP_002822	GQESEY*GNITYPPAMK	0.429	protein tyrosine phosphatase, non-receptor type 6 isoform 1	1	81.37	14.23
1644	SHP-1	P29350	§536	2	RS(4;11)	1	3.628	NP_002822	GQESE(Y*)GNITYPPAMK	0.329	protein tyrosine phosphatase, non-receptor type 6 isoform 1	0.9983	92.27	8.65
1645	SHP-1	P29350	§536	2	RS(4;11)	1	2.980	NP_002822	GQESE(Y*)GNITYPPAMK	0.276	protein tyrosine phosphatase, non-receptor type 6 isoform 1	0.9953	59.25	6.59
1646	SHP-1	P29350	§536	2	SEM	1	3.860	NP_002822	GQESEY*GNITYPPAMK	0.329	protein tyrosine phosphatase, non-receptor type 6 isoform 1	0.9989	91.97	13.15
1647	SHP-1	P29350	§536	2	P5	1	3.592	NP_002822	GQESEY*GNITYPPAMK	0.331	protein tyrosine phosphatase, non-receptor type 6 isoform 1	0.9983	83.99	14.23
1648	SHP-1	P29350	§536	2	P6	3	3.963	NP_002822	GQESEY*GNITYPPAMK	0.407	protein tyrosine phosphatase, non-receptor type 6 isoform 1	0.9996	102.61	13.15
1649	SHP-1	P29350	§536	2	Me-F2	1	2.673	NP_002822	GQESE(Y*)GNITYPPAMK	0.249	protein tyrosine phosphatase, non-receptor type 6 isoform 1	0.9436	57.06	7.48
1650	SHP-1	P29350	534	2	Me-F2	1	3.628	NP_002822	GQE(S*)EYGNITYPPAMK	0.346	protein tyrosine phosphatase, non-receptor type 6 isoform 1	0.9996	83.56	0
1651	SHP-1	P29350	§536	2	Me-F2	1	4.242	NP_002822	GQESEY*GNITYPPAMK	0.341	protein tyrosine phosphatase, non-receptor type 6 isoform 1	0.9999	107.83	26.53
1652	SHP-1	P29350	§536	2	Me-F2	1	4.325	NP_002822	GQESEY*GNITYPPAMK	0.376	protein tyrosine phosphatase, non-receptor type 6 isoform 1	0.9999	118.17	24.84
1653	SHP-1	P29350	§536	2	P5	1	4.490	NP_002822	GQESEY*GNITYPPAMK	0.426	protein tyrosine phosphatase, non-receptor type 6 isoform 1	1	132.17	22.01
1654	SHP-1	P29350	§536	2	P5	1	4.184	NP_002822	GQESEY*GNITYPPAMK	0.37	protein tyrosine phosphatase, non-receptor type 6 isoform 1	0.9999	105.77	24.84
1655	SHP-1	P29350	§536	2	P5	1	3.611	NP_002822	GQESEY*GNITYPPAMK	0.35	protein tyrosine phosphatase, non-receptor type 6 isoform 1	0.9997	92.9	24.84
1656	SHP-1	P29350	§536	2	OCI/AML3	1	4.480	NP_002822	GQESE(Y*)GNITYPPAMK	0.427	protein tyrosine phosphatase, non-receptor type 6 isoform 1	1	120.09	5.29
1657	SHP-1	P29350	§536	2	Molm14	1	4.909	NP_002822	GQESEY*GNITYPPAMK	0.377	protein tyrosine phosphatase, non-receptor type 6 isoform 1	1	124.36	38.66
1658	SHP-1	P29350	§536	2	Molm14	1	4.893	NP_002822	GQESEY*GNITYPPAMK	0.391	protein tyrosine phosphatase, non-receptor type 6 isoform 1	1	92.27	24.84
1659	SHP-1	P29350	§536	2	Molm14	1	4.340	NP_002822	GQESEY*GNITYPPAMK	0.284	protein tyrosine phosphatase, non-receptor type 6 isoform 1	0.9997	122.03	23.34
1660	SHP-1	P29350	§536	2	Molm14	1	3.913	NP_002822	GQESEY*GNITYPPAMK	0.36	protein tyrosine phosphatase, non-receptor type 6 isoform 1	0.9998	118.36	22.01
1661	SHP-1	P29350	§536	2	Molm14	1	4.021	NP_002822	GQESEY*GNITYPPAMK	0.336	protein tyrosine phosphatase, non-receptor type 6 isoform 1	0.9993	131.22	26.53
1662	SHP-1	P29350	§536	2	Nomo-1	1	3.952	NP_002822	GQESEY*GNITYPPAMK	0.4	protein tyrosine phosphatase, non-receptor type 6 isoform 1	0.9999	116.66	38.66
1663	SHP-1	P29350	§536	2	SEM	1	4.727	NP_002822	GQESEY*GNITYPPAMK	0.387	protein tyrosine phosphatase, non-receptor type 6 isoform 1	1	157.21	26.53
1664	SHP-1	P29350	§536	2	SEM	1	3.825	NP_002822	GQESEY*GNITYPPAMK	0.294	protein tyrosine phosphatase, non-receptor type 6 isoform 1	0.9994	125.11	14.23
1665	SHP-1	P29350	§536	2	SEM	1	3.899	NP_002822	GQESEY*GNITYPPAMK	0.363	protein tyrosine phosphatase, non-receptor type 6 isoform 1	0.9994	101.52	24.15
1666	SHP-1	P29350	§536	2	SEM	1	4.407	NP_002822	GQESEY*GNITYPPAMK	0.4	protein tyrosine phosphatase, non-receptor type 6 isoform 1	1	149.54	26.53
1667	SHP-1	P29350	§536	2	SEM	1	4.742	NP_002822	GQESEY*GNITYPPAMK	0.385	protein tyrosine phosphatase, non-receptor type 6 isoform 1	1	159.07	43.03
1668	SHP-1	P29350	§536	2	SEM	1	4.493	NP_002822	GQESEY*GNITYPPAMK	0.406	protein tyrosine phosphatase, non-receptor type 6 isoform 1	1	127.26	38.66
1669	SHP-1	P29350	§536	2	MV (4;11)	1	4.528	NP_002822	GQESEY*GNITYPPAMK	0.377	protein tyrosine phosphatase, non-receptor type 6 isoform 1	0.9999	127.74	26.53
1670	SHP-1	P29350	§536	2	MV (4;11)	1	4.424	NP_002822	GQESEY*GNITYPPAMK	0.395	protein tyrosine phosphatase, non-receptor type 6 isoform 1	0.9998	135.81	38.66
1671	SHP-1	P29350	§536	2	KY821	1	3.343	NP_002822	GQESEY*GNITYPPAMK	0.288	protein tyrosine phosphatase, non-receptor type 6 isoform 1	0.9983	79.58	13.15
1672	SHP-1	P29350	§536	2	KY821	1	3.421	NP_002822	GQESEY*GNITYPPAMK	0.273	protein tyrosine phosphatase, non-receptor type 6 isoform 1	0.9981	116.22	24.84
1673	SHP-1	P29350	§536	2	P3	2	2.807	NP_002822	GQESE(Y*)GNITYPPAMK	0.231	protein tyrosine phosphatase, non-receptor type 6 isoform 1	0.9761	63.28	5.88
1674	SHP-1	P29350	§536	2	P3	1	3.747	NP_002822	GQESE(Y*)GNITYPPAMK	0.347	protein tyrosine phosphatase, non-receptor type 6 isoform 1	0.999	84.73	5.88
1675	SHP-1	P29350	§536	2	P3	1	3.218	NP_002822	GQESE(Y*)GNITYPPAMK	0.356	protein tyrosine phosphatase, non-receptor type 6 isoform 1	0.9977	81.5	11.35
1676	SHP-1	P29350	§536	2	P3	1	2.975	NP_002822	GQESE(Y*)GNITYPPAMK	0.196	protein tyrosine phosphatase, non-receptor type 6 isoform 1	0.9784	82.52	5.29
1677	SHP-1	P29350	§536	2	P4	1	3.920	NP_002822	GQESEY*GNITYPPAMK	0.377	protein tyrosine phosphatase, non-receptor type 6 isoform 1	0.9996	75.57	23.34
1678	SHP-1	P29350	§536	2	P4	1	3.983	NP_002822	GQESEY*GNITYPPAMK	0.486	protein tyrosine phosphatase, non-receptor type 6 isoform 1	1	139.18	13.27
1679	SHP-1	P29350	§536	2	P4	1	4.585	NP_002822	GQESEY*GNITYPPAMK	0.429	protein tyrosine phosphatase, non-receptor type 6 isoform 1	1	106.58	15.5
1680	SHP-1	P29350	§536	2	MV (4;11)	2	3.276	NP_002822	GQESE(Y*)GNITYPPAMK	0.249	protein tyrosine phosphatase, non-receptor type 6 isoform 1	0.9802	76.64	4.79
1681	SHP-1	P29350	§536	2	MV (4;11)	1	4.132	NP_002822	GQESEY*GNITYPPAMK	0.347	protein tyrosine phosphatase, non-receptor type 6 isoform 1	0.9995	137.39	36.83
1682	SHP-1	P29350	§536	2	OCI/AML3	1	3.504	NP_002822	GQESEY*GNITYPPAMK	0.319	protein tyrosine phosphatase, non-receptor type 6 isoform 1	0.9993	102.98	14.23
1683	SHP-1	P29350	§536	2	OCI/AML3	1	3.842	NP_002822	GQESEY*GNITYPPAMK	0.322	protein tyrosine phosphatase, non-receptor type 6 isoform 1	0.9987	125.84	15.5
1684	SHP-1	P29350	§536	2	OCI/AML3	1	3.990	NP_002822	GQESEY*GNITYPPAMK	0.348	protein tyrosine phosphatase, non-receptor type 6 isoform 1	0.9998	118.55	36.83
1685	SHP-1	P29350	§536	2	OCI/AML3	1	4.941	NP_002822	GQESEY*GNITYPPAMK	0.433	protein tyrosine phosphatase, non-receptor type 6 isoform 1	1	128.85	17.01
1686	SHP-1	P29350	§536	2	OCI/AML3	1	3.954	NP_002822	GQESEY*GNITYPPAMK	0.355	protein tyrosine phosphatase, non-receptor type 6 isoform 1	0.9994	142.66	26.53
1687	SHP-1	P29350	§536	2	P1	1	4.064	NP_002822	GQESE(Y*)GNITYPPAMK	0.372	protein tyrosine phosphatase, non-receptor type 6 isoform 1	0.9999	96.09	4.79
1688	SHP-1	P29350	§536	2	Nomo-1	1	3.392	NP_002822	GQESEY*GNITYPPAMK	0.256	protein tyrosine phosphatase, non-receptor type 6 isoform 1	0.9902	103.77	13.27
1689	SHP-1	P29350	§536	2	Nomo-1	1	4.038	NP_002822	GQESEY*GNITYPPAMK	0.343	protein tyrosine phosphatase, non-receptor type 6 isoform 1	0.9998	128.55	26.53
1690	SHP-1	P29350	§536	2	Nomo-1	1	4.118	NP_002822	GQESEY*GNITYPPAMK	0.299	protein tyrosine phosphatase, non-receptor type 6 isoform 1	0.9996	127.48	26.53
1691	SHP-1	P29350	§536	2	OCI/AML3	1	4.698	NP_002822	GQESEY*GNITYPPAMK	0.368	protein tyrosine phosphatase, non-receptor type 6 isoform 1	1	125.03	22.01
1692	SHP-1	P29350	§536	2	OCI/AML3	1	4.279	NP_002822	GQESEY*GNITYPPAMK	0.331	protein tyrosine phosphatase, non-receptor type 6 isoform 1	0.9998	129.13	15.5
1693	SHP-1	P29350	§536	3	OCI/AML3	1	3.389	NP_002822	GQESE(Y*)GNITYPPAMK	0.193	protein tyrosine phosphatase, non-receptor type 6 isoform 1	0.9859	51.53	4.08
1694	SHP-1	P29350	§536	3	OCI/AML3	1	3.321	NP_002822	GQESEY*GNITYPPAMK	0.217	protein tyrosine phosphatase, non-receptor type 6 isoform 1	0.9916	52.3	13.33
1695	SHP-1	P29350	534	3	OCI/AML3	1	3.518	NP_002822	GQE(S*)EYGNITYPPAMK	0.276	protein tyrosine phosphatase, non-receptor type 6 isoform 1	0.9981	85.41	5.95
1696	SHP-1	P29350	§536	3	SEM	1	3.927	NP_002822	GQESE(Y*)GNITYPPAMK	0.251	protein tyrosine phosphatase, non-receptor type 6 isoform 1	0.9959	101.94	12.16
1697	SHP-1	P29350	§536	3	SEM	1	4.168	NP_002822	GQESEY*GNITYPPAMK	0.253	protein tyrosine phosphatase, non-receptor type 6 isoform 1	0.9993	89.18	14.65
1698	SHP-1	P29350	534	3	OCI/AML3	1	3.672	NP_002822	GQE(S*)EYGNITYPPAMK	0.288	protein tyrosine phosphatase, non-receptor type 6 isoform 1	0.9994	67.43	4.88
1699	SHP-1	P29350	534	3	SEM	2	3.493	NP_002822	GQE(S*)EYGNITYPPAMK	0.261	protein tyrosine phosphatase, non-receptor type 6 isoform 1	0.9956	80.16	4.88
1700	SHP-1	P29350	534	3	SEM	2	3.491	NP_002822	GQE(S*)EYGNITYPPAMK	0.226	protein tyrosine phosphatase, non-receptor type 6 isoform 1	0.9934	66.18	5.95
1701	SHP-1	P29350	§536	3	SEM	1	4.252	NP_002822	GQESE(Y*)GNITYPPAMK	0.3	protein tyrosine phosphatase, non-receptor type 6 isoform 1	0.9998	84.88	2.56
1702	SHP-1	P29350	§536	3	SEM	1	4.010	NP_002822	GQESEY*GNITYPPAMK	0.314	protein tyrosine phosphatase, non-receptor type 6 isoform 1	0.9997	103.18	21.77
1703	SHP-1	P29350	§536	2	OCI/AML3	1	3.390	NP_002822	GQESEY*GNITYPPAM#K	0.215	protein tyrosine phosphatase, non-receptor type 6 isoform 1	0.9787	68.75	14.23
1704	SHP-1	P29350	534	2	OCI/AML3	3	2.978	NP_002822	GQE(S*)EYGNITYPPAM#K	0.348	protein tyrosine phosphatase, non-receptor type 6 isoform 1	0.9978	56.3	4.79
1705	SHP-1	P29350	§536	2	OCI/AML3	1	3.297	NP_002822	GQESEY*GNITYPPAM#K	0.256	protein tyrosine phosphatase, non-receptor type 6 isoform 1	0.9966	66.4	14.23
1706	SHP-1	P29350	§536	2	OCI/AML3	1	3.234	NP_002822	GQESEY*GNITYPPAM#K	0.33	protein tyrosine phosphatase, non-receptor type 6 isoform 1	0.9965	93.91	15.5
1707	SHP-1	P29350	§536	2	OCI/AML3	1	3.441	NP_002822	GQESEY*GNITYPPAM#K	0.277	protein tyrosine phosphatase, non-receptor type 6 isoform 1	0.994	76.7	36.83
1708	SHP-1	P29350	§536	2	OCI/AML3	1	3.094	NP_002822	GQESE(Y*)GNITYPPAM#K	0.201	protein tyrosine phosphatase, non-receptor type 6 isoform 1	0.9851	69.07	4.79
1709	SHP-1	P29350	§536	2	OCI/AML3	1	3.995	NP_002822	GQESEY*GNITYPPAM#K	0.334	protein tyrosine phosphatase, non-receptor type 6 isoform 1	0.9998	84.76	13.27
1710	SHP-1	P29350	§536	2	OCI/AML3	1	3.716	NP_002822	GQESE(Y*)GNITYPPAM#K	0.347	protein tyrosine phosphatase, non-receptor type 6 isoform 1	0.999	128.36	5.88
1711	SHP-1	P29350	534	2	OCI/AML3	1	3.486	NP_002822	GQE(S*)EYGNITYPPAM#K	0.235	protein tyrosine phosphatase, non-receptor type 6 isoform 1	0.9966	68.12	5.29
1712	SHP-1	P29350	§536	2	OCI/AML3	1	3.398	NP_002822	GQESEY*GNITYPPAM#K	0.333	protein tyrosine phosphatase, non-receptor type 6 isoform 1	0.9993	102.69	26.53
1713	SHP-1	P29350	534	2	OCI/AML3	2	3.343	NP_002822	GQE(S*)EYGNITYPPAM#K	0.315	protein tyrosine phosphatase, non-receptor type 6 isoform 1	0.9985	73.6	6.59
1714	SHP-1	P29350	534	2	OCI/AML3	1	3.509	NP_002822	GQE(S*)EYGNITYPPAM#K	0.294	protein tyrosine phosphatase, non-receptor type 6 isoform 1	0.9989	79.66	5.29
1715	SHP-1	P29350	§536	2	P1	3	2.503	NP_002822	GQESEY*GNITYPPAM#K	0.272	protein tyrosine phosphatase, non-receptor type 6 isoform 1	0.9697	23.59	14.23
1716	SHP-1	P29350	§536	2	Nomo-1	3	3.648	NP_002822	GQESEY*GNITYPPAM#K	0.223	protein tyrosine phosphatase, non-receptor type 6 isoform 1	0.9812	87.1	22.01
1717	SHP-1	P29350	§536	2	Nomo-1	1	3.059	NP_002822	GQESE(Y*)GNITYPPAM#K	0.223	protein tyrosine phosphatase, non-receptor type 6 isoform 1	0.9893	89.14	11.35
1718	SHP-1	P29350	534	2	OCI/AML3	1	3.338	NP_002822	GQE(S*)EYGNITYPPAM#K	0.357	protein tyrosine phosphatase, non-receptor type 6 isoform 1	0.9995	79.52	5.88
1719	SHP-1	P29350	534	2	OCI/AML3	1	3.368	NP_002822	GQES*EYGNITYPPAM#K	0.303	protein tyrosine phosphatase, non-receptor type 6 isoform 1	0.9957	96.73	13.27
1720	SHP-1	P29350	§536	2	OCI/AML3	1	3.424	NP_002822	GQESE(Y*)GNITYPPAM#K	0.248	protein tyrosine phosphatase, non-receptor type 6 isoform 1	0.997	79.85	5.29
1721	SHP-1	P29350	534	2	OCI/AML3	1	2.790	NP_002822	GQE(S*)EYGNITYPPAM#K	0.246	protein tyrosine phosphatase, non-receptor type 6 isoform 1	0.9868	76.97	8.65
1722	SHP-1	P29350	§536	2	SEM	1	3.947	NP_002822	GQESEY*GNITYPPAM#K	0.303	protein tyrosine phosphatase, non-receptor type 6 isoform 1	0.9983	128.54	26.53
1723	SHP-1	P29350	§536	2	SEM	1	3.876	NP_002822	GQESEY*GNITYPPAM#K	0.262	protein tyrosine phosphatase, non-receptor type 6 isoform 1	0.9965	95.06	26.53
1724	SHP-1	P29350	§536	2	SEM	1	3.630	NP_002822	GQESE(Y*)GNITYPPAM#K	0.28	protein tyrosine phosphatase, non-receptor type 6 isoform 1	0.9939	77.41	5.29
1725	SHP-1	P29350	§536	2	SEM	1	3.514	NP_002822	GQESEY*GNITYPPAM#K	0.298	protein tyrosine phosphatase, non-receptor type 6 isoform 1	0.999	91.97	26.53
1726	SHP-1	P29350	§536	2	SEM	1	3.206	NP_002822	GQESEY*GNITYPPAM#K	0.299	protein tyrosine phosphatase, non-receptor type 6 isoform 1	0.9981	65.06	22.01
1727	SHP-1	P29350	§536	2	RS(4;11)	2	2.502	NP_002822	GQESEY*GNITYPPAM#K	0.27	protein tyrosine phosphatase, non-receptor type 6 isoform 1	0.9157	49.24	14.23
1728	SHP-1	P29350	§536	2	SEM	1	3.881	NP_002822	GQESEY*GNITYPPAM#K	0.278	protein tyrosine phosphatase, non-receptor type 6 isoform 1	0.9992	119.93	26.53
1729	SHP-1	P29350	§536	2	SEM	1	3.939	NP_002822	GQESE(Y*)GNITYPPAM#K	0.32	protein tyrosine phosphatase, non-receptor type 6 isoform 1	0.9997	126.88	10.33
1730	SHP-1	P29350	§536	2	Me-F2	1	3.416	NP_002822	GQESEY*GNITYPPAM#K	0.234	protein tyrosine phosphatase, non-receptor type 6 isoform 1	0.996	90.8	15.5
1731	SHP-1	P29350	§536	2	Me-F2	1	3.369	NP_002822	GQESE(Y*)GNITYPPAM#K	0.313	protein tyrosine phosphatase, non-receptor type 6 isoform 1	0.9964	76.56	5.88
1732	SHP-1	P29350	534	2	Me-F2	2	2.924	NP_002822	GQE(S*)EYGNITYPPAM#K	0.246	protein tyrosine phosphatase, non-receptor type 6 isoform 1	0.9544	59.16	8.65
1733	SHP-1	P29350	§536	2	Me-F2	1	3.555	NP_002822	GQESE(Y*)GNITYPPAM#K	0.365	protein tyrosine phosphatase, non-receptor type 6 isoform 1	0.9984	74.59	12.2
1734	SHP-1	P29350	§536	2	Me-F2	1	3.869	NP_002822	GQESEY*GNITYPPAM#K	0.388	protein tyrosine phosphatase, non-receptor type 6 isoform 1	0.9999	104.61	14.23
1735	SHP-1	P29350	534	2	Me-F2	1	3.081	NP_002822	GQE(S*)EYGNITYPPAM#K	0.256	protein tyrosine phosphatase, non-receptor type 6 isoform 1	0.9945	76.41	8.65
1736	SHP-1	P29350	534	2	Me-F2	1	3.401	NP_002822	GQE(S*)EYGNITYPPAM#K	0.343	protein tyrosine phosphatase, non-receptor type 6 isoform 1	0.998	105.59	0
1737	SHP-1	P29350	§536	2	P5	1	3.111	NP_002822	GQESEY*GNITYPPAM#K	0.267	protein tyrosine phosphatase, non-receptor type 6 isoform 1	0.9958	68.38	13.15
1738	SHP-1	P29350	§536	2	P5	2	3.258	NP_002822	GQESE(Y*)GNITYPPAM#K	0.223	protein tyrosine phosphatase, non-receptor type 6 isoform 1	0.9903	95.26	6.59
1739	SHP-1	P29350	§536	2	OCI/AML3	1	3.334	NP_002822	GQESEY*GNITYPPAM#K	0.225	protein tyrosine phosphatase, non-receptor type 6 isoform 1	0.9807	99.98	22.01
1740	SHP-1	P29350	534	2	OCI/AML3	1	3.268	NP_002822	GQE(S*)EYGNITYPPAM#K	0.33	protein tyrosine phosphatase, non-receptor type 6 isoform 1	0.9991	94.15	8.65
1741	SHP-1	P29350	534	2	Molm14	1	3.197	NP_002822	GQE(S*)EYGNITYPPAM#K	0.194	protein tyrosine phosphatase, non-receptor type 6 isoform 1	0.9865	84.22	8.65
1742	SHP-1	P29350	§536	2	Molm14	1	3.415	NP_002822	GQESE(Y*)GNITYPPAM#K	0.275	protein tyrosine phosphatase, non-receptor type 6 isoform 1	0.9899	87.17	3.98
1743	SHP-1	P29350	534	2	Molm14	1	3.463	NP_002822	GQE(S*)EYGNITYPPAM#K	0.374	protein tyrosine phosphatase, non-receptor type 6 isoform 1	0.999	78.3	10.33
1744	SHP-1	P29350	§536	2	Molm14	1	3.013	NP_002822	GQESEY*GNITYPPAM#K	0.31	protein tyrosine phosphatase, non-receptor type 6 isoform 1	0.9977	83.15	13.15
1745	SHP-1	P29350	§536	2	Molm14	2	3.086	NP_002822	GQESE(Y*)GNITYPPAM#K	0.307	protein tyrosine phosphatase, non-receptor type 6 isoform 1	0.997	68.17	3.98
1746	SHP-1	P29350	§536	2	SEM	2	3.771	NP_002822	GQESEY*GNITYPPAM#K	0.351	protein tyrosine phosphatase, non-receptor type 6 isoform 1	0.9997	117.07	31.51
1747	SHP-1	P29350	540	2	SEM	1	3.921	NP_002822	GQESEYGNIT*YPPAM#K	0.306	protein tyrosine phosphatase, non-receptor type 6 isoform 1	0.9995	115.78	44.28
1748	SHP-1	P29350	§536	2	SEM	1	3.736	NP_002822	GQESEY*GNITYPPAM#K	0.339	protein tyrosine phosphatase, non-receptor type 6 isoform 1	0.9997	118.91	28.5
1749	SHP-1	P29350	534	2	SEM	1	3.072	NP_002822	GQE(S*)EYGNITYPPAM#K	0.205	protein tyrosine phosphatase, non-receptor type 6 isoform 1	0.9855	73.98	7.48
1750	SHP-1	P29350	§536	2	SEM	1	3.743	NP_002822	GQESEY*GNITYPPAM#K	0.396	protein tyrosine phosphatase, non-receptor type 6 isoform 1	0.9999	139.22	40.71
1751	SHP-1	P29350	§536	2	SEM	1	3.306	NP_002822	GQESEY*GNITYPPAM#K	0.209	protein tyrosine phosphatase, non-receptor type 6 isoform 1	0.9919	126.24	26.53
1752	SHP-1	P29350	§536	2	SEM	2	3.777	NP_002822	GQESEY*GNITYPPAM#K	0.307	protein tyrosine phosphatase, non-receptor type 6 isoform 1	0.9992	100.6	24.84
1753	SHP-1	P29350	§536	2	SEM	1	3.711	NP_002822	GQESEY*GNITYPPAM#K	0.267	protein tyrosine phosphatase, non-receptor type 6 isoform 1	0.9957	96.67	22.01
1754	SHP-1	P29350	§536	2	SEM	1	3.842	NP_002822	GQESEY*GNITYPPAM#K	0.308	protein tyrosine phosphatase, non-receptor type 6 isoform 1	0.9995	114.39	26.53
1755	SHP-1	P29350	§536	2	SEM	1	3.151	NP_002822	GQESEY*GNITYPPAM#K	0.227	protein tyrosine phosphatase, non-receptor type 6 isoform 1	0.9919	88.66	24.84
1756	SHP-1	P29350	§536	2	SEM	1	3.819	NP_002822	GQESEY*GNITYPPAM#K	0.295	protein tyrosine phosphatase, non-receptor type 6 isoform 1	0.9994	108.75	38.66
1757	SHP-1	P29350	§536	2	SEM	1	3.518	NP_002822	GQESEY*GNITYPPAM#K	0.279	protein tyrosine phosphatase, non-receptor type 6 isoform 1	0.9985	106.43	39.8
1758	SHP-1	P29350	§536	2	SEM	1	3.519	NP_002822	GQESEY*GNITYPPAM#K	0.329	protein tyrosine phosphatase, non-receptor type 6 isoform 1	0.998	118.07	24.84
1759	SHP-1	P29350	540	2	SEM	1	3.415	NP_002822	GQESEYGNIT*YPPAM#K	0.236	protein tyrosine phosphatase, non-receptor type 6 isoform 1	0.9961	117.31	31.51
1760	SHP-1	P29350	§536	2	SEM	1	3.926	NP_002822	GQESEY*GNITYPPAM#K	0.322	protein tyrosine phosphatase, non-receptor type 6 isoform 1	0.9977	108.62	15.5
1761	SHP-1	P29350	§536	2	SEM	1	4.118	NP_002822	GQESEY*GNITYPPAM#K	0.328	protein tyrosine phosphatase, non-receptor type 6 isoform 1	0.9993	116.17	28.5
1762	SHP-1	P29350	§536	2	SEM	1	3.474	NP_002822	GQESE(Y*)GNITYPPAM#K	0.248	protein tyrosine phosphatase, non-receptor type 6 isoform 1	0.9972	77.64	5.88
1763	SHP-1	P29350	534	2	SEM	1	3.283	NP_002822	GQES*EYGNITYPPAM#K	0.251	protein tyrosine phosphatase, non-receptor type 6 isoform 1	0.9961	113.67	17.01
1764	SHP-1	P29350	§536	2	SEM	1	4.333	NP_002822	GQESEY*GNITYPPAM#K	0.359	protein tyrosine phosphatase, non-receptor type 6 isoform 1	0.9999	109.22	24.84
1765	SHP-1	P29350	534	2	SEM	1	3.623	NP_002822	GQE(S*)EYGNITYPPAM#K	0.303	protein tyrosine phosphatase, non-receptor type 6 isoform 1	0.9973	106.89	6.59
1766	SHP-1	P29350	§536	2	KY821	2	3.340	NP_002822	GQESE(Y*)GNITYPPAM#K	0.269	protein tyrosine phosphatase, non-receptor type 6 isoform 1	0.988	77.9	4.79
1767	SHP-1	P29350	§536	2	P3	1	2.923	NP_002822	GQESEY*GNITYPPAM#K	0.317	protein tyrosine phosphatase, non-receptor type 6 isoform 1	0.9975	89.97	24.84
1768	SHP-1	P29350	§536	2	P4	8	3.347	NP_002822	GQESEY*GNITYPPAM#K	0.312	protein tyrosine phosphatase, non-receptor type 6 isoform 1	0.9752	70.72	14.23
1769	SHP-1	P29350	§536	2	P4	1	3.311	NP_002822	GQESEY*GNITYPPAM#K	0.248	protein tyrosine phosphatase, non-receptor type 6 isoform 1	0.9866	95.8	13.27
1770	SHP-1	P29350	534	2	P4	2	3.146	NP_002822	GQES*EYGNITYPPAM#K	0.289	protein tyrosine phosphatase, non-receptor type 6 isoform 1	0.9964	96.96	18.87
1771	SHP-1	P29350	§536	3	SEM	1	3.553	NP_002822	GQESEY*GNITYPPAM#K	0.177	protein tyrosine phosphatase, non-receptor type 6 isoform 1	0.9723	63.26	30.65
1772	SHP-1	P29350, P29350	§536, §541	2	SEM	1	4.527	NP_002822	GQESEY*GNITY*PPAMK	0.414	protein tyrosine phosphatase, non-receptor type 6 isoform 1	1	146.34	23.34	32.4
1773	SHP-1	P29350, P29350	§536, §541	2	SEM	3	2.736	NP_002822	GQESEY*GNITY*PPAM#K	0.355	protein tyrosine phosphatase, non-receptor type 6 isoform 1	0.9966	65.56	18.87	26.38
1774	SHP-1	P29350, P29350	§536, §541	2	SEM	1	2.891	NP_002822	GQESE(Y*)GNITY*PPAM#K	0.27	protein tyrosine phosphatase, non-receptor type 6 isoform 1	0.9934	54.73	4.35	28.87
1775	SHP-1	P29350, P29350	§536, §541	2	SEM	1	3.226	NP_002822	GQESEY*GNITY*PPAM#K	0.268	protein tyrosine phosphatase, non-receptor type 6 isoform 1	0.9889	79.19	21.3	38.42
1776	SHP-1	P29350	§536	2	P6	3	3.271	NP_002822	GQESE(Y*)GNITYPPAMK	0.306	protein tyrosine phosphatase, non-receptor type 6 isoform 1	0.9975	93.25	5.29
1777	SHP-1	P29350	534	2	OCI/AML3	1	3.591	NP_002822	GQE(S*)EYGNITYPPAM#K	0.28	protein tyrosine phosphatase, non-receptor type 6 isoform 1	0.9988	101.07	8.65
1778	SHP-1	P29350	534	2	Me-F2	4	2.415	NP_002822	GQES*EYGNITYPPAM#K	0.311	protein tyrosine phosphatase, non-receptor type 6 isoform 1	0.9777	62.54	14.23
1779	SHP-1	P29350	534	2	OCI/AML3	2	3.160	NP_002822	GQE(S*)EYGNITYPPAM#K	0.15	protein tyrosine phosphatase, non-receptor type 6 isoform 1	0.9526	86.02	10.33
1780	SHP-1	P29350	§536	2	OCI/AML3	3	2.945	NP_002822	GQESE(Y*)GNITYPPAM#K	0.267	protein tyrosine phosphatase, non-receptor type 6 isoform 1	0.9891	73.36	5.88
1781	ENSA; ARPP-19	O43768, P56211	§64; §59	2	SEM	1	4.347	NP_001094856	GQKY*FDSGDYNMAK	0.366	hypothetical protein LOC643896	0.999	201.67	97.19
1782	ENSA; ARPP-19	O43768, P56211	§64; §59	2	SEM	1	4.261	NP_001094856	GQKY*FDSGDYNMAK	0.328	hypothetical protein LOC643896	0.9978	194.42	97.19
1783	ENSA; ARPP-19	O43768, P56211	§64; §59	2	SEM	1	4.209	NP_001094856	GQKY*FDSGDYNMAK	0.367	hypothetical protein LOC643896	0.9956	196.36	73.3
1784	ENSA; ARPP-19	O43768, P56211	§64; §59	3	SEM	1	4.217	NP_001094856	GQKY*FDSGDYNMAK	0.273	hypothetical protein LOC643896	0.9982	113.82	52.41
1785	ENSA; ARPP-19	O43768, P56211	§64; §59	3	SEM	1	4.073	NP_001094856	GQKY*FDSGDYNMAK	0.299	hypothetical protein LOC643896	0.9989	150.82	84.37
1786	ENSA; ARPP-19	O43768, P56211	§64; §59	3	SEM	1	4.448	NP_001094856	GQKY*FDSGDYNMAK	0.305	hypothetical protein LOC643896	0.9995	150.61	79.36
1787	ENSA; ARPP-19	O43768, P56211	§64; §59	3	SEM	1	4.232	NP_001094856	GQKY*FDSGDYNMAK	0.331	hypothetical protein LOC643896	0.9988	125.9	60.94
1788	ENSA; ARPP-19	O43768, P56211	§64; §59	2	SEM	1	3.115	NP_001094856	GQKY*FDSGDYNM#AK	0.353	hypothetical protein LOC643896	0.9885	84.76	64.54
1789	ENSA; ARPP-19	O43768, P56211	§64; §59	2	SEM	1	3.340	NP_001094856	GQKY*FDSGDYNM#AK	0.269	hypothetical protein LOC643896	0.9681	76.37	53.53
1790	ENSA; ARPP-19	O43768, P56211	§64; §59	2	SEM	1	3.473	NP_001094856	GQKY*FDSGDYNM#AK	0.28	hypothetical protein LOC643896	0.9006	87.44	44.73
1791	ENSA; ARPP-19	O43768, P56211	§64; §59	2	SEM	1	3.183	NP_001094856	GQKY*FDSGDYNM#AK	0.3	hypothetical protein LOC643896	0.9745	85.93	64.54
1792	ENSA; ARPP-19	O43768, P56211	§64; §59	2	SEM	1	2.900	NP_001094856	GQKY*FDSGDYNM#AK	0.305	hypothetical protein LOC643896	0.956	103.74	64.54
1793	ENSA; ARPP-19	O43768, P56211	§64; §59	3	SEM	1	3.694	NP_001094856	GQKY*FDSGDYNM#AK	0.186	hypothetical protein LOC643896	0.9522	96.02	14.89
1794	ENSA; ARPP-19	O43768, P56211	§64; §59	3	SEM	1	3.722	NP_001094856	GQKY*FDSGDYNM#AK	0.313	hypothetical protein LOC643896	0.9986	93.27	31.81
1795	ENSA; ARPP-19	O43768, P56211	§64; §59	3	SEM	1	3.321	NP_001094856	GQKY*FDSGDYNM#AK	0.236	hypothetical protein LOC643896	0.9741	101.49	28.4
1796	ENSA; ARPP-19	O43768, P56211	§64; §59	3	SEM	1	3.772	NP_001094856	GQKY*FDSGDYNM#AK	0.225	hypothetical protein LOC643896	0.9855	120.95	36.83
1797	ENSA; ARPP-19	O43768, P56211	§64; §59	3	SEM	1	3.479	NP_001094856	GQKY*FDSGDYNM#AK	0.248	hypothetical protein LOC643896	0.9865	84.68	20.95
1798	CD19	P15391, P15391	530, §531	3	SEM	1	4.739	NP_001761	GQPGPNHEEDADS*Y*ENMDNPDGPDPAWGGGGR	0.346	CD19 antigen	0.9999	61.18	1000
1799	AMOTL1	Q8IY63	218	3	SEM	1	3.582	NP_570899	GQQQQQQQQGAVGHGY*YMAGGTSQK	0.224	angiomotin like 1	0.9899	60.03	14.23
1800	MGC23244; MGC23244 iso2	Q96BF3, Q96BF3-2	222; 218	2	Me-F2	1	3.270	NP_653216	GQSIY*STSFPQPAPR	0.281	transmembrane and immunoglobulin domain containing 2	0.9977	92.47	21.99
1801	MGC23244; MGC23244 iso2	Q96BF3, Q96BF3-2	222; 218	2	Me-F2	1	4.274	NP_653216	GQSIY*STSFPQPAPR	0.356	transmembrane and immunoglobulin domain containing 2	0.9999	142.25	24.44
1802	MINK iso4; MINK	NP_733763, Q8N4C8	§908; §937	2	SEM	1	3.067	NP_001020108	GQSPPSKDGSGDY*QSR	0.455	misshapen/NIK-related kinase isoform 4	0.9975	81.33	34.46
1803	NEK1	Q96PY6, Q96PY6	443, 446	3	SEM	1	3.746	NP_036356	GQY*EHY*HAIFDQMQQQR	0.292	NIMA-related kinase 1	0.9979	106.73	1000
1804	GOLPH4	O00461	§673	3	MV (4;11)	1	3.741	NP_055313	GREEHY*EEEEEEEEDGAAVAEK	0.316	golgi integral membrane protein 4	0.9966	128.82	1000
1805	GOLPH4	O00461	§673	3	Molm14	1	3.974	NP_055313	GREEHY*EEEEEEEEDGAAVAEK	0.276	golgi integral membrane protein 4	0.993	111.99	1000
1806	PKCD	AAA03176	§374	2	Me-F2	1	2.544	NP_006245	GRGEY*FAIK	0.3	protein kinase C, delta	0.9558	103.53	1000
1807	MLC1	Q15049	28	3	P6	2	4.062	NP_055981	GRQDPAS(Y*)APDAKPSDLQLSK	0.31	megalencephalic leukoencephalopathy with subcortical cysts 1 gene product	0.9946	58.63	5.29
1808	MLC1	Q15049	27	3	Molm14	2	3.837	NP_055981	GRQDPAS*YAPDAKPSDLQLSK	0.345	megalencephalic leukoencephalopathy with subcortical cysts 1 gene product	0.9983	73.84	13.27
1809	DDX3; PL10	O00571, Q5JSI3	§104; §104	2	SEM	1	3.596	NP_001347	GRSDY*DGIGSR	0.349	DEAD/H (Asp-Glu-Ala-Asp/His) box polypeptide 3	0.9975	105.41	57.75
1810	DDX3; PL10	O00571, Q5JSI3	§104; §104	2	SEM	1	3.608	NP_001347	GRSDY*DGIGSR	0.364	DEAD/H (Asp-Glu-Ala-Asp/His) box polypeptide 3	0.9981	125.75	57.75
1811	DDX3; PL10	O00571, Q5JSI3	§104; §104	2	Nomo-1	3	3.080	NP_001347	GRSDY*DGIGSR	0.292	DEAD/H (Asp-Glu-Ala-Asp/His) box polypeptide 3	0.9656	54.33	37.41
1812	DDX3; PL10	O00571, Q5JSI3	§104; §104	2	SEM	1	3.251	NP_001347	GRSDY*DGIGSR	0.418	DEAD/H (Asp-Glu-Ala-Asp/His) box polypeptide 3	0.9985	86.92	64.79
1813	DOCK11	Q5JSL3	1223	3	SEM	1	3.832	NP_653259	GSLSTDKDTAY*GSFQNGHGIK	0.321	dedicator of cytokinesis 11	0.9959	96.56	23.64
1814	Gab2	Q9UQC2	§293	3	MV (4;11)	2	4.558	NP_036428	GSLTGSETDNEDVY*TFKTPSNTLCR	0.355	GRB2-associated binding protein 2 isoform b	0.9989	114.32	13.27
1815	Gab2	Q9UQC2	§293	3	P6	1	3.674	NP_036428	GSLTGSETDNEDV(Y*)TFKTPSNTLCR	0.256	GRB2-associated binding protein 2 isoform b	0.975	62.62	10.33
1816	HSH2	Q96JZ2	266	3	SEM	2	4.823	NP_116244	GSQDHSGDPTSGDRGY(T*)DPCVATSLK	0.402	hematopoietic SH2 domain containing	0.9999	104.21	6.59
1817	DOCK4	Q8N1I0	1827	3	SEM	3	5.946	NP_055520	GSVQSFTPS*PVEYHSPGLISNSPVLSGSYSSGISSLSR	0.466	dedicator of cytokinesis 4	1	144.03	20.95
1818	hnRNP K; hnRNP K iso2	P61978, P61978-2	§380; §380	2	P5	1	2.825	NP_002131	GSY*GDLGGPIITTQVTIPK	0.198	heterogeneous nuclear ribonucleoprotein K isoform a	0.9021	61.52	16.2
1819	SHIP-2	O15357	190	2	SEM	1	2.584	NP_001558	GSY*GLDLEAVR	0.255	inositol polyphosphate phosphatase-like 1	0.99	120.81	16.22
1820	BYSL	Q86W44	§49	2	SEM	1	3.057	NP_004044	GTGEAEEEY*VGPR	0.384	bystin	0.9996	88.19	82.07
1821	LST1	O00453	§88	3	Molm14	1	3.649	NP_995310	GTKEDPRADY*ACIAENKPT	0.351	leukocyte specific transcript 1 isoform 3	0.9989	73.88	47.59
1822	LST1	O00453	§88	3	Nomo-1	2	3.627	NP_995310	GTKEDPRADY*ACIAENKPT	0.28	leukocyte specific transcript 1 isoform 3	0.9795	83.02	45.33
1823	HER2	P04626	§1248	2	SEM	1	4.401	NP_001005862	GTPTAENPEY*LGLDVPV	0.449	erbB-2 isoform b	1	155.98	84.86
1824	HER2	P04626	§1248	2	SEM	1	3.885	NP_001005862	GTPTAENPEY*LGLDVPV	0.427	erbB-2 isoform b	0.9997	144.36	79.31
1825	TTK	P33981	§811	3	SEM	1	4.673	NP_003309	GTTEEMKY*VLGQLVGLNSPNSILK	0.226	TTK protein kinase	0.9786	138.29	13.08
1826	ZDHHC5	Q9C0B5	§630	2	SEM	1	3.543	NP_056272	GVGSPEPGPTAPY*LGR	0.403	zinc finger, DHHC domain containing 5	0.9998	103.32	53.2
1827	SPTLC2	O15270	178	2	P6	3	2.830	NP_004854	GVINMGSYN(Y*)LGFAR	0.267	serine palmitoyltransferase, long chain base subunit 2	0.9859	92.34	0
1828	TPD52	P55327	96	2	SEM	1	4.349	NP_001020423	GWQDVTATSAY*K	0.374	tumor protein D52 isoform 1	1	190.75	45.71
1829	TPD52	P55327	96	2	SEM	1	3.453	NP_001020423	GWQDVTATSAY*K	0.418	tumor protein D52 isoform 1	0.9999	161.14	45.71
1830	TPD52	P55327	96	2	SEM	1	3.295	NP_001020423	GWQDVTATSAY*KK	0.216	tumor protein D52 isoform 1	0.995	122.93	40.71
1831	eIF4A1; eIF4A2	P60842, Q14240	70; 71	2	Nomo-1	1	2.325	NP_001407	GY*DVIAQAQSGTGK	0.206	eukaryotic translation initiation factor 4A isoform 1	0.9105	70.62	115.45
1832	eIF4A1; eIF4A2	P60842, Q14240	70; 71	2	Molm14	1	2.591	NP_001407	GY*DVIAQAQSGTGK	0.287	eukaryotic translation initiation factor 4A isoform 1	0.9534	94.7	115.45
1833	HSP60	P10809	§227	2	Me-F2	1	3.024	NP_002147	GYISPY*FINTSK	0.324	chaperonin	0.999	98.62	45.71
1834	ACTB; ACTG1	P60709, P63261	§198; §198	2	P3	1	2.434	NP_001092	GY*SFTTTAER	0.391	beta actin	0.999	88.3	38.42
1835	ACTB; ACTG1	P60709, P63261	§198; §198	2	MV (4;11)	1	3.222	NP_001092	GY*SFTTTAER	0.329	beta actin	0.9996	107.08	32.4
1836	ACTB; ACTG1	P60709, P63261	§198; §198	2	MV (4;11)	1	2.969	NP_001092	GY*SFTTTAER	0.334	beta actin	0.9994	108.65	32.4
1837	ACTB; ACTG1	P60709, P63261	§198; §198	2	MV (4;11)	1	3.160	NP_001092	GY*SFTTTAER	0.382	beta actin	0.9998	99.04	32.4
1838	ACTB; ACTG1	P60709, P63261	§198; §198	2	MV (4;11)	1	3.519	NP_001092	GY*SFTTTAER	0.393	beta actin	0.9999	146.12	38.42
1839	ACTB; ACTG1	P60709, P63261	§198; §198	2	OCI/AML3	1	2.281	NP_001092	GY*SFTTTAER	0.284	beta actin	0.9878	76.41	32.4
1840	ACTB; ACTG1	P60709, P63261	§198; §198	2	Nomo-1	1	2.922	NP_001092	GY*SFTTTAER	0.381	beta actin	0.9997	106.55	38.42
1841	ACTB; ACTG1	P60709, P63261	§198; §198	2	Nomo-1	1	2.986	NP_001092	GY*SFTTTAER	0.308	beta actin	0.9933	99.96	32.4
1842	ACTB; ACTG1	P60709, P63261	§198; §198	2	Nomo-1	1	3.182	NP_001092	GY*SFTTTAER	0.43	beta actin	0.9996	127.89	28.87
1843	ACTB; ACTG1	P60709, P63261	§198; §198	2	OCI/AML3	1	2.202	NP_001092	GY*SFTTTAER	0.319	beta actin	0.9715	37.22	22.85
1844	ACTB; ACTG1	P60709, P63261	§198; §198	2	Molm14	1	3.550	NP_001092	GY*SFTTTAER	0.409	beta actin	1	124.63	32.4
1845	ACTB; ACTG1	P60709, P63261	§198; §198	2	Molm14	1	3.152	NP_001092	GY*SFTTTAER	0.357	beta actin	0.9997	122.95	32.4
1846	ACTB; ACTG1	P60709, P63261	§198; §198	2	Marimo	1	3.370	NP_001092	GY*SFTTTAER	0.351	beta actin	0.9998	107.38	38.42
1847	ACTB; ACTG1	P60709, P63261	§198; §198	2	KY821	1	2.838	NP_001092	GY*SFTTTAER	0.412	beta actin	0.9998	102.05	16.22
1848	ACTB; ACTG1	P60709, P63261	§198; §198	2	KY821	1	3.041	NP_001092	GY*SFTTTAER	0.372	beta actin	0.9997	109.91	32.4
1849	ACTB; ACTG1	P60709, P63261	§198; §198	2	KY821	1	3.175	NP_001092	GY*SFTTTAER	0.332	beta actin	0.9996	114.73	32.4
1850	ACTB; ACTG1	P60709, P63261	§198; §198	2	KY821	1	2.952	NP_001092	GY*SFTTTAER	0.402	beta actin	0.9993	96.3	26.38
1851	ACTB; ACTG1	P60709, P63261	§198; §198	2	Me-F2	1	3.284	NP_001092	GY*SFTTTAER	0.409	beta actin	0.9996	111.89	38.42
1852	ACTB; ACTG1	P60709, P63261	§198; §198	2	P6	1	2.699	NP_001092	GY*SFTTTAER	0.387	beta actin	0.9995	103.33	38.42
1853	ZO2 iso6; ZO2	NP_963923, Q9UDY2	1031; 1178	2	SEM	1	2.416	NP_004808	GY*YGQSAR	0.333	tight junction protein 2 (zona occludens 2) isoform 1	0.9982	115.23	38.42
1854	ZO2 iso6; ZO2	NP_963923, Q9UDY2	1031; 1178	2	SEM	2	2.248	NP_004808	GY*YGQSAR	0.235	tight junction protein 2 (zona occludens 2) isoform 1	0.9056	97.81	32.4
1855	ZO2 iso6; ZO2	NP_963923, Q9UDY2	1031; 1178	2	SEM	1	2.634	NP_004808	GY*YGQSAR	0.342	tight junction protein 2 (zona occludens 2) isoform 1	0.9985	121.15	38.42
1856	ZO2 iso6; ZO2	NP_963923, Q9UDY2	1031; 1178	2	SEM	1	2.527	NP_004808	GY*YGQSAR	0.337	tight junction protein 2 (zona occludens 2) isoform 1	0.9989	132.64	38.42
1857	p38-delta	O15264	180	2	P5	2	2.365	NP_002745	HADAEM(T*)GYVVTR	0.347	mitogen-activated protein kinase 13	0.9931	49.29	11.35
1858	p38-delta	O15264	§182	2	P5	1	3.428	NP_002745	HADAEMTG(Y*)VVTR	0.444	mitogen-activated protein kinase 13	0.9996	75.78	6.59
1859	cofilin 1	P23528	§140	3	KY821	1	3.387	NP_005498	HELQANCY*EEVKDR	0.319	cofilin 1 (non-muscle)	0.9976	106.99	1000
1860	cofilin 1	P23528	§140	3	Me-F2	1	3.757	NP_005498	HELQANCY*EEVKDR	0.388	cofilin 1 (non-muscle)	0.9997	103.29	1000
1861	cofilin 1	P23528	§140	3	Molm14	1	3.953	NP_005498	HELQANCY*EEVKDR	0.448	cofilin 1 (non-muscle)	1	77.11	1000
1862	cofilin 1	P23528	§140	3	Nomo-1	1	3.704	NP_005498	HELQANCY*EEVKDR	0.4	cofilin 1 (non-muscle)	0.9998	98.52	1000
1863	CCT-theta	P50990	§30	2	P6	1	2.905	NP_006576	HFSGLEEAVY*R	0.42	chaperonin containing TCP1, subunit 8 (theta)	0.9998	122.82	93.15
1864	CCT-theta	P50990	§30	2	Molm14	1	3.856	NP_006576	HFSGLEEAVY*R	0.446	chaperonin containing TCP1, subunit 8 (theta)	1	184.05	171.06
1865	CCT-theta	P50990	§30	2	KY821	1	3.085	NP_006576	HFSGLEEAVY*R	0.414	chaperonin containing TCP1, subunit 8 (theta)	0.9995	145.16	135.32
1866	CCT-theta	P50990	§30	2	SEM	1	2.396	NP_006576	HFSGLEEAVY*R	0.258	chaperonin containing TCP1, subunit 8 (theta)	0.9834	62.61	45.17
1867	CCT-theta	P50990	§30	2	MV (4;11)	1	3.438	NP_006576	HFSGLEEAVY*R	0.451	chaperonin containing TCP1, subunit 8 (theta)	1	162.32	147.63
1868	CCT-theta	P50990	§30	2	KY821	1	3.062	NP_006576	HFSGLEEAVY*R	0.303	chaperonin containing TCP1, subunit 8 (theta)	0.9989	113.74	108.76
1869	CCT-theta	P50990	§30	2	MV (4;11)	1	3.236	NP_006576	HFSGLEEAVY*R	0.387	chaperonin containing TCP1, subunit 8 (theta)	0.9998	160.33	150.6
1870	CCT-theta	P50990	§30	2	Me-F2	1	2.381	NP_006576	HFSGLEEAVY*R	0.219	chaperonin containing TCP1, subunit 8 (theta)	0.9639	75.09	65.5
1871	HVCN1	Q96D96	35	2	SEM	1	5.867	NP_001035196	HFTVVGDDY*HAWNINYK	0.58	hydrogen voltage-gated channel 1	1	222.37	120.04
1872	HVCN1	Q96D96	35	2	SEM	1	3.821	NP_001035196	HFTVVGDDY*HAWNINYK	0.47	hydrogen voltage-gated channel 1	1	136.83	78.94
1873	HVCN1	Q96D96	35	3	SEM	1	3.873	NP_001035196	HFTVVGDDY*HAWNINYK	0.347	hydrogen voltage-gated channel 1	0.9996	114.65	36.36
1874	HVCN1	Q96D96	35	3	SEM	1	3.312	NP_001035196	HFTVVGDDY*HAWNINYK	0.348	hydrogen voltage-gated channel 1	0.9995	121.09	57.12
1875	HVCN1	Q96D96	35	3	SEM	1	5.149	NP_001035196	HFTVVGDDY*HAWNINYK	0.537	hydrogen voltage-gated channel 1	1	137.18	49.85
1876	HVCN1	Q96D96	35	3	SEM	1	4.040	NP_001035196	HFTVVGDDY*HAWNINYK	0.413	hydrogen voltage-gated channel 1	1	151.91	62.63
1877	LAB	Q9GZY6	§118	2	SEM	1	3.296	NP_054865	HGSEEAYIDPIAME(Y*)YNWGR	0.474	linker for activation of T cells family member 2	0.9983	102.65	10.28
1878	LAB	Q9GZY6	§118	3	SEM	1	5.684	NP_054865	HGSEEAYIDPIAMEY*YNWGR	0.383	linker for activation of T cells family member 2	1	173.5	14.23
1879	LAB	Q9GZY6	§118	3	SEM	1	5.936	NP_054865	HGSEEAYIDPIAMEY*YNWGR	0.448	linker for activation of T cells family member 2	1	207.43	21.3
1880	LAB	Q9GZY6	§119	3	SEM	2	3.365	NP_054865	HGSEEAYIDPIAMEYY*NWGR	0.225	linker for activation of T cells family member 2	0.9484	85.4	13.27
1881	LAB	Q9GZY6	§118	3	SEM	1	5.018	NP_054865	HGSEEAYIDPIAMEY*YNWGR	0.322	linker for activation of T cells family member 2	0.9999	124.64	18.87
1882	LAB	Q9GZY6, Q9GZY6	§118, §119	3	SEM	1	3.856	NP_054865	HGSEEAYIDPIAMEY*Y*NWGR	0.278	linker for activation of T cells family member 2	0.9984	130.99	106.37	113.99
1883	LAB	Q9GZY6	§119	3	SEM	1	3.862	NP_054865	HGSEEAYIDPIAM#EYY*NWGR	0.206	linker for activation of T cells family member 2	0.9933	91.46	18.87
1884	LAB	Q9GZY6	§118	2	SEM	2	3.956	NP_054865	HGSEEAYIDPIAM#E(Y*)YNWGR	0.375	linker for activation of T cells family member 2	0.9994	142.39	11.51
1885	LAB	Q9GZY6	§118	3	SEM	2	4.731	NP_054865	HGSEEAYIDPIAM#EY*YNWGR	0.305	linker for activation of T cells family member 2	0.9998	151.3	37.41
1886	LAB	Q9GZY6	§118	3	SEM	2	4.126	NP_054865	HGSEEAYIDPIAM#EY*YNWGR	0.324	linker for activation of T cells family member 2	0.9998	100	14.23
1887	LAB	Q9GZY6	§118	3	Nomo-1	1	3.904	NP_054865	HGSEEAYIDPIAM#E(Y*)YNWGR	0.205	linker for activation of T cells family member 2	0.9935	68.18	8.65
1888	LAB	Q9GZY6	§118	3	SEM	1	5.551	NP_054865	HGSEEAYIDPIAM#EY*YNWGR	0.444	linker for activation of T cells family member 2	1	140.68	21.3
1889	LAB	Q9GZY6, Q9GZY6	§118, §119	3	SEM	1	3.967	NP_054865	HGSEEAYIDPIAM#EY*Y*NWGR	0.358	linker for activation of T cells family member 2	0.9999	89.5	80.75	85.78
1890	LAB	Q9GZY6, Q9GZY6	§118, §119	3	Molm14	1	4.469	NP_054865	HGSEEAYIDPIAM#EY*Y*NWGR	0.296	linker for activation of T cells family member 2	0.9998	144.28	141.81	162.51
1891	LAB	Q9GZY6, Q9GZY6	§118, §119	3	Nomo-1	1	4.661	NP_054865	HGSEEAYIDPIAM#EY*Y*NWGR	0.279	linker for activation of T cells family member 2	0.9989	145.05	139.68	141.43
1892	LAB	Q9GZY6, Q9GZY6	§118, §119	3	OCI/AML3	1	4.402	NP_054865	HGSEEAYIDPIAM#EY*Y*NWGR	0.343	linker for activation of T cells family member 2	0.9997	137.04	139.68	141.43
1893	LAB	Q9GZY6, Q9GZY6	§118, §119	3	OCI/AML3	1	4.682	NP_054865	HGSEEAYIDPIAM#EY*Y*NWGR	0.317	linker for activation of T cells family member 2	0.9998	139.46	127.06	135.34
1894	LAB	Q9GZY6, Q9GZY6	§118, §119	3	SEM	1	5.133	NP_054865	HGSEEAYIDPIAM#EY*Y*NWGR	0.372	linker for activation of T cells family member 2	1	153.74	141.81	162.51
1895	LAB	Q9GZY6	§110	2	SEM	1	5.571	NP_054865	HGSEEAY*IDPIAMEYYNWGR	0.561	linker for activation of T cells family member 2	1	221.35	59.23
1896	LAB	Q9GZY6	§110	3	SEM	2	6.179	NP_054865	HGSEEA(Y*)IDPIAMEYYNWGR	0.483	linker for activation of T cells family member 2	1	159.81	8.08
1897	LAB	Q9GZY6	§110	3	SEM	3	3.929	NP_054865	HGSEEA(Y*)IDPIAMEYYNWGR	0.246	linker for activation of T cells family member 2	0.9864	86.35	6.91
1898	LAB	Q9GZY6	§110	3	SEM	2	4.966	NP_054865	HGSEEA(Y*)IDPIAMEYYNWGR	0.414	linker for activation of T cells family member 2	1	150.18	8.08
1899	LAB	Q9GZY6, Q9GZY6	§110, §118	3	SEM	1	4.157	NP_054865	HGSEEA(Y*)IDPIAME(Y*)YNWGR	0.167	linker for activation of T cells family member 2	0.9532	95.79	7.02	6.59
1900	LAB	Q9GZY6	§110	2	SEM	1	5.241	NP_054865	HGSEEAY*IDPIAM#EYYNWGR	0.496	linker for activation of T cells family member 2	1	218.84	67.94
1901	LAB	Q9GZY6	§110	3	SEM	1	5.069	NP_054865	HGSEEAY*IDPIAM#EYYNWGR	0.309	linker for activation of T cells family member 2	0.9999	119.03	16.63
1902	LAB	Q9GZY6	§110	3	SEM	2	4.233	NP_054865	HGSEEA(Y*)IDPIAM#EYYNWGR	0.376	linker for activation of T cells family member 2	1	93.29	12.1
1903	LAB	Q9GZY6	§110	3	SEM	1	4.970	NP_054865	HGSEEA(Y*)IDPIAM#EYYNWGR	0.319	linker for activation of T cells family member 2	0.9999	130.23	7.78
1904	LAB	Q9GZY6, Q9GZY6	§110, §119	3	SEM	1	4.059	NP_054865	HGSEEA(Y*)IDPIAM#EYY*NWGR	0.268	linker for activation of T cells family member 2	0.9991	124.41	4.21	13.27
1905	LAB	Q9GZY6, Q9GZY6	§110, §118	3	SEM	1	5.348	NP_054865	HGSEEAY*IDPIAM#EY*YNWGR	0.358	linker for activation of T cells family member 2	1	202.17	26.18	37.41
1906	LAB	Q9GZY6, Q9GZY6	§110, §118	3	SEM	1	5.329	NP_054865	HGSEEAY*IDPIAM#EY*YNWGR	0.354	linker for activation of T cells family member 2	1	151.78	18.56	33.7
1907	PSMA2	P25787	§76	2	Me-F2	1	3.930	NP_002778	HIGLVY*SGM#GPDYR	0.516	proteasome subunit alpha type 2	1	122.1	21.51
1908	HSP90A; HSP90A iso2; HSP90AA5P	P07900, P07900-2, Q58FG0	§492; §613; 177	2	Molm14	1	2.776	NP_001017963	HIY*YITGETK	0.312	heat shock 90kDa protein 1, alpha isoform 1	0.9916	102.52	32.4
1909	HSP90A; HSP90A iso2; HSP90AA5P	P07900, P07900-2, Q58FG0	§492; §613; 177	2	Molm14	1	2.777	NP_001017963	HIY*YITGETK	0.391	heat shock 90kDa protein 1, alpha isoform 1	0.9996	102.08	26.38
1910	HSP90A; HSP90A iso2; HSP90AA5P	P07900, P07900-2, Q58FG0	§492; §613; 177	2	P5	1	2.420	NP_001017963	HIY*YITGETK	0.227	heat shock 90kDa protein 1, alpha isoform 1	0.9779	69.42	13.24
1911	HSP90A; HSP90A iso2; HSP90AA5P	P07900, P07900-2, Q58FG0	§492; §613; 177	2	Me-F2	1	2.427	NP_001017963	HI(Y*)YITGETK	0.311	heat shock 90kDa protein 1, alpha isoform 1	0.9764	60.39	8.58
1912	HSP90A; HSP90A iso2; HSP90AA5P	P07900, P07900-2, Q58FG0	§492; §613; 177	2	MV (4;11)	1	3.020	NP_001017963	HIY*YITGETK	0.367	heat shock 90kDa protein 1, alpha isoform 1	0.9989	97.53	38.42
1913	HSP90A; HSP90A iso2; HSP90AA5P	P07900, P07900-2, Q58FG0	§492; §613; 177	2	P5	1	2.427	NP_001017963	HIY*YITGETK	0.297	heat shock 90kDa protein 1, alpha isoform 1	0.9942	101.03	32.4
1914	SHP-1	P29350	§564	2	KY821	1	3.353	NP_002822	HKEDVY*ENLHTK	0.373	protein tyrosine phosphatase, non-receptor type 6 isoform 1	0.9966	120.97	51
1915	SHP-1	P29350	§564	2	P5	1	3.005	NP_002822	HKEDVY*ENLHTK	0.356	protein tyrosine phosphatase, non-receptor type 6 isoform 1	0.9903	61.55	35.28
1916	SHP-1	P29350	§564	2	KY821	1	4.597	NP_002822	HKEDVY*ENLHTK	0.511	protein tyrosine phosphatase, non-receptor type 6 isoform 1	1	176.09	100.21
1917	SHP-1	P29350	§564	2	P4	1	3.441	NP_002822	HKEDVY*ENLHTK	0.345	protein tyrosine phosphatase, non-receptor type 6 isoform 1	0.9954	56.59	60.04
1918	SHP-1	P29350	§564	2	P3	1	3.179	NP_002822	HKEDVY*ENLHTK	0.25	protein tyrosine phosphatase, non-receptor type 6 isoform 1	0.9571	74.37	45.11
1919	SHP-1	P29350	§564	2	P4	1	3.077	NP_002822	HKEDVY*ENLHTK	0.374	protein tyrosine phosphatase, non-receptor type 6 isoform 1	0.994	114.52	51
1920	SHP-1	P29350	§564	2	KY821	1	3.643	NP_002822	HKEDVY*ENLHTK	0.392	protein tyrosine phosphatase, non-receptor type 6 isoform 1	0.9986	126.85	72.08
1921	SHP-1	P29350	§564	2	P5	1	3.802	NP_002822	HKEDVY*ENLHTK	0.381	protein tyrosine phosphatase, non-receptor type 6 isoform 1	0.9956	104.84	70.2
1922	SHP-1	P29350	§564	2	Me-F2	1	3.972	NP_002822	HKEDVY*ENLHTK	0.477	protein tyrosine phosphatase, non-receptor type 6 isoform 1	1	107.28	39.33
1923	SHP-1	P29350	§564	2	Me-F2	1	3.007	NP_002822	HKEDVY*ENLHTK	0.364	protein tyrosine phosphatase, non-receptor type 6 isoform 1	0.9916	83.04	42.81
1924	SHP-1	P29350	§564	2	P6	1	3.783	NP_002822	HKEDVY*ENLHTK	0.424	protein tyrosine phosphatase, non-receptor type 6 isoform 1	1	131.9	75.46
1925	SHP-1	P29350	§564	2	SEM	1	3.652	NP_002822	HKEDVY*ENLHTK	0.426	protein tyrosine phosphatase, non-receptor type 6 isoform 1	0.9992	158.44	87.16
1926	SHP-1	P29350	§564	2	RS(4;11)	1	2.574	NP_002822	HKEDVY*ENLHTK	0.355	protein tyrosine phosphatase, non-receptor type 6 isoform 1	0.9704	61.98	31.34
1927	SHP-1	P29350	§564	2	RS(4;11)	1	2.943	NP_002822	HKEDVY*ENLHTK	0.344	protein tyrosine phosphatase, non-receptor type 6 isoform 1	0.9532	105.52	56.63
1928	SHP-1	P29350	§564	2	SEM	1	3.579	NP_002822	HKEDVY*ENLHTK	0.443	protein tyrosine phosphatase, non-receptor type 6 isoform 1	0.9993	129.16	89.35
1929	SHP-1	P29350	§564	2	SEM	1	3.985	NP_002822	HKEDVY*ENLHTK	0.463	protein tyrosine phosphatase, non-receptor type 6 isoform 1	1	162.6	100.21
1930	SHP-1	P29350	§564	2	SEM	1	4.115	NP_002822	HKEDVY*ENLHTK	0.442	protein tyrosine phosphatase, non-receptor type 6 isoform 1	1	168.41	100.21
1931	SHP-1	P29350	§564	2	SEM	1	4.552	NP_002822	HKEDVY*ENLHTK	0.424	protein tyrosine phosphatase, non-receptor type 6 isoform 1	1	173.73	100.21
1932	SHP-1	P29350	§564	2	SEM	1	3.741	NP_002822	HKEDVY*ENLHTK	0.424	protein tyrosine phosphatase, non-receptor type 6 isoform 1	0.9993	122.23	65.44
1933	SHP-1	P29350	§564	2	SEM	1	3.975	NP_002822	HKEDVY*ENLHTK	0.409	protein tyrosine phosphatase, non-receptor type 6 isoform 1	1	167.13	100.21
1934	SHP-1	P29350	§564	2	SEM	1	3.700	NP_002822	HKEDVY*ENLHTK	0.409	protein tyrosine phosphatase, non-receptor type 6 isoform 1	0.999	100.19	48.16
1935	SHP-1	P29350	§564	2	SEM	1	3.983	NP_002822	HKEDVY*ENLHTK	0.463	protein tyrosine phosphatase, non-receptor type 6 isoform 1	1	173.1	93.13
1936	SHP-1	P29350	§564	2	SEM	1	4.746	NP_002822	HKEDVY*ENLHTK	0.462	protein tyrosine phosphatase, non-receptor type 6 isoform 1	1	188.16	108.88
1937	SHP-1	P29350	§564	2	ML-1	1	3.563	NP_002822	HKEDVY*ENLHTK	0.444	protein tyrosine phosphatase, non-receptor type 6 isoform 1	0.9963	158.49	80.68
1938	SHP-1	P29350	§564	2	SEM	1	4.040	NP_002822	HKEDVY*ENLHTK	0.463	protein tyrosine phosphatase, non-receptor type 6 isoform 1	1	190.73	89.35
1939	SHP-1	P29350	§564	2	Molm14	1	2.916	NP_002822	HKEDVY*ENLHTK	0.243	protein tyrosine phosphatase, non-receptor type 6 isoform 1	0.9116	88.42	63.94
1940	SHP-1	P29350	§564	2	Marimo	1	2.896	NP_002822	HKEDVY*ENLHTK	0.339	protein tyrosine phosphatase, non-receptor type 6 isoform 1	0.9829	79.14	28.35
1941	SHP-1	P29350	§564	2	ML-1	1	4.202	NP_002822	HKEDVY*ENLHTK	0.457	protein tyrosine phosphatase, non-receptor type 6 isoform 1	1	143.58	100.21
1942	SHP-1	P29350	§564	2	Nomo-1	1	4.469	NP_002822	HKEDVY*ENLHTK	0.461	protein tyrosine phosphatase, non-receptor type 6 isoform 1	1	179.51	99.24
1943	SHP-1	P29350	§564	2	Molm14	1	3.844	NP_002822	HKEDVY*ENLHTK	0.405	protein tyrosine phosphatase, non-receptor type 6 isoform 1	0.9972	130.22	65.44
1944	SHP-1	P29350	§564	2	OCI/AML3	1	3.148	NP_002822	HKEDVY*ENLHTK	0.485	protein tyrosine phosphatase, non-receptor type 6 isoform 1	0.9992	68.93	48.16
1945	SHP-1	P29350	§564	2	OCI/AML3	1	3.682	NP_002822	HKEDVY*ENLHTK	0.342	protein tyrosine phosphatase, non-receptor type 6 isoform 1	0.997	96.67	65.44
1946	SHP-1	P29350	§564	2	OCI/AML3	1	3.738	NP_002822	HKEDVY*ENLHTK	0.414	protein tyrosine phosphatase, non-receptor type 6 isoform 1	0.9971	65.91	48.16
1947	SHP-1	P29350	§564	2	OCI/AML3	1	3.741	NP_002822	HKEDVY*ENLHTK	0.401	protein tyrosine phosphatase, non-receptor type 6 isoform 1	0.999	138.31	65.66
1948	SHP-1	P29350	§564	2	P1	1	3.477	NP_002822	HKEDVY*ENLHTK	0.434	protein tyrosine phosphatase, non-receptor type 6 isoform 1	0.999	119.58	51
1949	SHP-1	P29350	§564	2	Nomo-1	1	2.972	NP_002822	HKEDVY*ENLHTK	0.369	protein tyrosine phosphatase, non-receptor type 6 isoform 1	0.9567	95.3	60.04
1950	SHP-1	P29350	§564	2	Nomo-1	1	3.435	NP_002822	HKEDVY*ENLHTK	0.455	protein tyrosine phosphatase, non-receptor type 6 isoform 1	0.9961	145.98	73.37
1951	SHP-1	P29350	§564	2	OCI/AML3	1	3.752	NP_002822	HKEDVY*ENLHTK	0.416	protein tyrosine phosphatase, non-receptor type 6 isoform 1	0.9973	145.31	70.2
1952	SHP-1	P29350	§564	2	OCI/AML3	1	3.711	NP_002822	HKEDVY*ENLHTK	0.399	protein tyrosine phosphatase, non-receptor type 6 isoform 1	0.9989	81.01	56.63
1953	SHP-1	P29350	§564	3	SEM	1	3.949	NP_002822	HKEDVY*ENLHTK	0.3	protein tyrosine phosphatase, non-receptor type 6 isoform 1	0.9991	101.2	98.81
1954	SHP-1	P29350	§564	3	P4	2	3.598	NP_002822	HKEDVY*ENLHTK	0.288	protein tyrosine phosphatase, non-receptor type 6 isoform 1	0.9966	88.87	45.83
1955	SHP-1	P29350	§564	3	SEM	1	3.921	NP_002822	HKEDVY*ENLHTK	0.255	protein tyrosine phosphatase, non-receptor type 6 isoform 1	0.9967	124.08	88.5
1956	SHP-1	P29350	§564	3	ML-1	1	4.053	NP_002822	HKEDVY*ENLHTK	0.319	protein tyrosine phosphatase, non-receptor type 6 isoform 1	0.9983	112.67	71.95
1957	SHP-1	P29350	§564	3	RS(4;11)	1	3.564	NP_002822	HKEDVY*ENLHTK	0.266	protein tyrosine phosphatase, non-receptor type 6 isoform 1	0.9917	103.73	99.04
1958	SHP-1	P29350	§564	3	Nomo-1	1	3.802	NP_002822	HKEDVY*ENLHTK	0.27	protein tyrosine phosphatase, non-receptor type 6 isoform 1	0.9896	110.37	76.1
1959	SHP-1	P29350	§564	3	SEM	1	3.536	NP_002822	HKEDVY*ENLHTK	0.284	protein tyrosine phosphatase, non-receptor type 6 isoform 1	0.9969	98.48	71.95
1960	SHP-1	P29350	§564	3	Nomo-1	1	3.593	NP_002822	HKEDVY*ENLHTK	0.304	protein tyrosine phosphatase, non-receptor type 6 isoform 1	0.9984	86.98	63.29
1961	SHP-1	P29350	§564	3	Me-F2	5	3.977	NP_002822	HKEDVY*ENLHTK	0.319	protein tyrosine phosphatase, non-receptor type 6 isoform 1	0.9989	106.57	63.56
1962	SHP-1	P29350	§564	3	SEM	2	3.765	NP_002822	HKEDVY*ENLHTK	0.294	protein tyrosine phosphatase, non-receptor type 6 isoform 1	0.9963	125.19	86.25
1963	SHP-1	P29350	§564	3	SEM	2	4.192	NP_002822	HKEDVY*ENLHTK	0.343	protein tyrosine phosphatase, non-receptor type 6 isoform 1	0.9997	122.53	86.25
1964	SHP-1	P29350	§564	3	OCI/AML3	1	3.946	NP_002822	HKEDVY*ENLHTK	0.335	protein tyrosine phosphatase, non-receptor type 6 isoform 1	0.9997	126.91	98.81
1965	SHP-1	P29350	§564	3	OCI/AML3	2	4.193	NP_002822	HKEDVY*ENLHTK	0.252	protein tyrosine phosphatase, non-receptor type 6 isoform 1	0.9969	100.26	79.97
1966	SHP-1	P29350	§564	3	SEM	1	3.829	NP_002822	HKEDVY*ENLHTK	0.266	protein tyrosine phosphatase, non-receptor type 6 isoform 1	0.9972	116.74	88.5
1967	SHP-1	P29350	§564	3	Nomo-1	1	3.310	NP_002822	HKEDVY*ENLHTK	0.216	protein tyrosine phosphatase, non-receptor type 6 isoform 1	0.9681	76.43	53.58
1968	SHP-1	P29350	§564	3	P5	1	3.892	NP_002822	HKEDVY*ENLHTK	0.277	protein tyrosine phosphatase, non-receptor type 6 isoform 1	0.9982	100.67	76.1
1969	SHP-1	P29350	§564	3	P6	3	3.520	NP_002822	HKEDVY*ENLHTK	0.328	protein tyrosine phosphatase, non-receptor type 6 isoform 1	0.9983	119.31	80.88
1970	SHP-1	P29350	§564	3	SEM	2	4.196	NP_002822	HKEDVY*ENLHTK	0.265	protein tyrosine phosphatase, non-receptor type 6 isoform 1	0.9979	125.68	84.36
1971	SHP-1	P29350	§564	3	P6	1	3.739	NP_002822	HKEDVY*ENLHTK	0.243	protein tyrosine phosphatase, non-receptor type 6 isoform 1	0.9937	112.43	88.5
1972	SHP-1	P29350	§564	3	OCI/AML3	4	4.039	NP_002822	HKEDVY*ENLHTK	0.194	protein tyrosine phosphatase, non-receptor type 6 isoform 1	0.9523	99.23	84.36
1973	SHP-1	P29350	§564	3	OCI/AML3	1	3.964	NP_002822	HKEDVY*ENLHTK	0.211	protein tyrosine phosphatase, non-receptor type 6 isoform 1	0.9901	89.21	58.34
1974	SHP-1	P29350	§564	3	OCI/AML3	1	3.736	NP_002822	HKEDVY*ENLHTK	0.168	protein tyrosine phosphatase, non-receptor type 6 isoform 1	0.9166	116.12	105.4
1975	SHP-1	P29350	§564	3	SEM	3	3.960	NP_002822	HKEDVY*ENLHTK	0.297	protein tyrosine phosphatase, non-receptor type 6 isoform 1	0.9984	136.71	93.42
1976	SHP-1	P29350	§564	3	SEM	1	4.099	NP_002822	HKEDVY*ENLHTK	0.342	protein tyrosine phosphatase, non-receptor type 6 isoform 1	0.9998	124.63	86.25
1977	SHP-1	P29350	§564	3	SEM	1	3.833	NP_002822	HKEDVY*ENLHTK	0.241	protein tyrosine phosphatase, non-receptor type 6 isoform 1	0.9944	114.95	93.42
1978	Btk	Q06187	§361	3	Me-F2	1	3.416	NP_000052	HLFSTIPELINY*HQHNSAGLISR	0.291	Bruton agammaglobulinemia tyrosine kinase	0.9982	88.66	49.53
1979	Btk	Q06187	§361	3	MV (4;11)	1	3.572	NP_000052	HLFSTIPELINY*HQHNSAGLISR	0.275	Bruton agammaglobulinemia tyrosine kinase	0.9978	88.73	30.68
1980	ESYT1	Q9BSJ8	§822	2	MV (4;11)	2	2.983	NP_056107	HLSPY*ATLTVGDSSHK	0.272	family with sequence similarity 62 (C2 domain containing), member A	0.9928	97.55	14.23
1981	ESYT1	Q9BSJ8	§822	3	ML-1	3	3.509	NP_056107	HLSP(Y*)ATLTVGDSSHK	0.286	family with sequence similarity 62 (C2 domain containing), member A	0.9973	86.54	10.36
1982	ESYT1	Q9BSJ8	§822	2	MV (4;11)	1	3.532	NP_056107	HLSPY*ATLTVGDSSHK	0.365	family with sequence similarity 62 (C2 domain containing), member A	0.9997	117.99	17.01
1983	ESYT1	Q9BSJ8	§822	2	MV (4;11)	1	4.192	NP_056107	HLSPY*ATLTVGDSSHK	0.486	family with sequence similarity 62 (C2 domain containing), member A	1	140.91	28.5
1984	ESYT1	Q9BSJ8	824	2	ML-1	1	3.585	NP_056107	HLSPYAT*LTVGDSSHK	0.429	family with sequence similarity 62 (C2 domain containing), member A	0.9999	99.59	18.87
1985	ESYT1	Q9BSJ8	§822	2	Me-F2	1	3.490	NP_056107	HLSPY*ATLTVGDSSHK	0.472	family with sequence similarity 62 (C2 domain containing), member A	0.9999	155.09	30.83
1986	ESYT1	Q9BSJ8	§822	2	P6	1	3.571	NP_056107	HLSP(Y*)ATLTVGDSSHK	0.378	family with sequence similarity 62 (C2 domain containing), member A	0.9998	98.16	6.59
1987	ESYT1	Q9BSJ8	824	2	P5	1	2.631	NP_056107	HLSPYA(T*)LTVGDSSHK	0.215	family with sequence similarity 62 (C2 domain containing), member A	0.9641	42.98	6.59
1988	ESYT1	Q9BSJ8	§822	2	P5	1	4.280	NP_056107	HLSPY*ATLTVGDSSHK	0.451	family with sequence similarity 62 (C2 domain containing), member A	1	141.53	36.83
1989	ESYT1	Q9BSJ8	§822	2	P6	1	3.939	NP_056107	HLSPY*ATLTVGDSSHK	0.436	family with sequence similarity 62 (C2 domain containing), member A	1	101.18	26.53
1990	ESYT1	Q9BSJ8	§822	2	SEM	1	3.548	NP_056107	HLSPY*ATLTVGDSSHK	0.45	family with sequence similarity 62 (C2 domain containing), member A	0.9999	120.39	36.83
1991	ESYT1	Q9BSJ8	824	2	Molm14	1	3.412	NP_056107	HLSPYA(T*)LTVGDSSHK	0.441	family with sequence similarity 62 (C2 domain containing), member A	0.9994	113.57	8.65
1992	ESYT1	Q9BSJ8	§822	2	Nomo-1	1	3.529	NP_056107	HLSP(Y*)ATLTVGDSSHK	0.423	family with sequence similarity 62 (C2 domain containing), member A	0.9999	102.54	11.35
1993	ESYT1	Q9BSJ8	§822	2	Molm14	1	3.631	NP_056107	HLSPY*ATLTVGDSSHK	0.405	family with sequence similarity 62 (C2 domain containing), member A	0.9999	95.68	15.5
1994	ESYT1	Q9BSJ8	§822	2	P4	1	3.699	NP_056107	HLSPY*ATLTVGDSSHK	0.45	family with sequence similarity 62 (C2 domain containing), member A	0.9998	92.65	26.53
1995	ESYT1	Q9BSJ8	824	3	SEM	1	3.570	NP_056107	HLSPYA(T*)LTVGDSSHK	0.248	family with sequence similarity 62 (C2 domain containing), member A	0.9978	87.45	2.97
1996	ESYT1	Q9BSJ8	§822	3	P6	1	3.542	NP_056107	HLSP(Y*)ATLTVGDSSHK	0.308	family with sequence similarity 62 (C2 domain containing), member A	0.9996	90.17	6.76
1997	ESYT1	Q9BSJ8	§822	3	MV (4;11)	1	4.016	NP_056107	HLSPY*ATLTVGDSSHK	0.294	family with sequence similarity 62 (C2 domain containing), member A	0.9997	95.59	23.64
1998	ESYT1	Q9BSJ8	§822	3	Marimo	3	3.588	NP_056107	HLSP(Y*)ATLTVGDSSHK	0.303	family with sequence similarity 62 (C2 domain containing), member A	0.9992	48.56	4.88
1999	ESYT1	Q9BSJ8	§822	3	P5	1	3.474	NP_056107	HLSP(Y*)ATLTVGDSSHK	0.241	family with sequence similarity 62 (C2 domain containing), member A	0.9968	89.3	10.36
2000	ESYT1	Q9BSJ8	§822	3	Me-F2	1	3.710	NP_056107	HLSPY*ATLTVGDSSHK	0.261	family with sequence similarity 62 (C2 domain containing), member A	0.9988	98.14	29.93
2001	ESYT1	Q9BSJ8	§822	3	MV (4;11)	1	3.696	NP_056107	HLSP(Y*)ATLTVGDSSHK	0.303	family with sequence similarity 62 (C2 domain containing), member A	0.9995	92.14	2.97
2002	ESYT1	Q9BSJ8	§822	3	P6	1	4.153	NP_056107	HLSP(Y*)ATLTVGDSSHK	0.336	family with sequence similarity 62 (C2 domain containing), member A	0.9999	77.95	7.53
2003	ESYT1	Q9BSJ8	§822	3	Nomo-1	1	3.314	NP_056107	HLSPY*ATLTVGDSSHK	0.304	family with sequence similarity 62 (C2 domain containing), member A	0.9992	82.23	14.65
2004	ESYT1	Q9BSJ8	§822	3	P2	1	3.632	NP_056107	HLSP(Y*)ATLTVGDSSHK	0.243	family with sequence similarity 62 (C2 domain containing), member A	0.9961	65.16	8.51
2005	ESYT1	Q9BSJ8	§822	3	P4	2	3.387	NP_056107	HLSP(Y*)ATLTVGDSSHK	0.245	family with sequence similarity 62 (C2 domain containing), member A	0.9952	73.4	7.53
2006	ESYT1	Q9BSJ8	§822	3	P6	1	3.472	NP_056107	HLSPY*ATLTVGDSSHK	0.239	family with sequence similarity 62 (C2 domain containing), member A	0.9941	115.24	14.65
2007	ESYT1	Q9BSJ8	§822	3	MV (4;11)	2	3.447	NP_056107	HLSP(Y*)ATLTVGDSSHK	0.247	family with sequence similarity 62 (C2 domain containing), member A	0.9842	59.16	1.94
2008	Abi-1; Abi-1 iso3	Q8IZP0, Q8IZP0-3	§333; §306	2	SEM	1	3.463	NP_001012768	HNSTTSSTSSGGY*R	0.467	abl-interactor 1 isoform b	0.9999	80.21	25.95
2009	Abi-1; Abi-1 iso3	Q8IZP0, Q8IZP0-3	§333; §306	2	SEM	1	3.400	NP_001012768	HNSTTSSTSSGGY*R	0.532	abl-interactor 1 isoform b	1	106.36	34.98
2010	Abi-1; Abi-1 iso3	Q8IZP0, Q8IZP0-3	§333; §306	2	SEM	1	2.808	NP_001012768	HNSTTSSTSSGGY*R	0.478	abl-interactor 1 isoform b	0.9998	67.04	13.38
2011	Abi-1; Abi-1 iso3	Q8IZP0, Q8IZP0-3	§333; §306	3	SEM	1	3.674	NP_001012768	HNSTTSSTSSGGY*RR	0.384	abl-interactor 1 isoform b	1	79.45	52.13
2012	Abi-1; Abi-1 iso3	Q8IZP0, Q8IZP0-3	§333; §306	3	SEM	1	3.815	NP_001012768	HNSTTSSTSSGGY*RR	0.417	abl-interactor 1 isoform b	1	75.97	30.02
2013	ACTB; ACTA2; ACTG1; ACTG2; ACTC1; ACTA1	P60709, P62736, P63261, P63267, P68032, P68133	52; 54; 52; 53; 54; §54	3	MV (4;11)	5	3.982	NP_001091	HQGVMVGMGQKD(S*)YVGDEAQSK	0.325	actin, alpha 1, skeletal muscle	0.996	40.23	10.33
2014	ACTB; ACTA2; ACTG1; ACTG2; ACTC1; ACTA1	P60709, P62736, P63261, P63267, P68032, P68133	52; 54; 52; 53; 54; §54	3	MV (4;11)	2	3.840	NP_001091	HQGVMVGMGQKDS*YVGDEAQSKR	0.399	actin, alpha 1, skeletal muscle	0.9995	86.54	15.5
[truncated: 5,201 more rows]

## Sheet: PXSP fdr
PXSP: semi tryptic search, filtered only on 1% error
CS	Name	Strict	Lax	Absent	Reverse Strict	Reverse Lax	Reverse Absent	False Discovery Rate
882602	P1	107	13	1576	0	0	10	0.0117233
882603	P1	114	9	1611	0	0	15	0.0171527
882610	P2	152	12	1096	0	0	6	0.00947867
882611	P2	121	13	1116	0	0	14	0.0221519
882606	P3	188	18	1943	0	0	25	0.0229991
882607	P3	202	12	1748	0	0	5	0.00508388
882582	P4	115	11	1864	0	0	10	0.01
882583	P4	128	11	1863	0	0	7	0.00696864
882587	P5	123	8	1945	0	0	11	0.0105414
882588	P5	119	11	1916	0	0	13	0.0126275
887659	P6	532	50	2118	0	0	28	0.0205279
887660	P6	517	48	2015	0	0	19	0.014621
total forward:				23445	total reverse:		163
total strict+lax:				2634
					actual false discovery rate:		0.0138089

## Sheet: PXSP phosphopeptides
Index	PhosphoSitePlus™ Names	PhosphoSitePlus™ Accession Numbers	Phosphorylation Sites § denotes published site	Charge	Sample	RSp	XCorr	Accession No.	Sequence	DeltaCn	Protein Description	PP Probability	Peptide Score	Ascore 1	Ascore 2	Ascore 3	Ascore 4
1	Bright	Q99856	§77	3	P1	1	6.332	NP_005215	AAAAGLGHPAS*PGGSEDGPPGSEEEDAAR	0.408	AT rich interactive domain 3A (BRIGHT- like) protein	1	221.3	22.17
2	Bright	Q99856	§77	3	P4	1	6.910	NP_005215	AAAAGLGHPAS*PGGSEDGPPGSEEEDAAR	0.502	AT rich interactive domain 3A (BRIGHT- like) protein	1	197.49	47.65
3	Bright	Q99856	§77	3	P4	1	6.459	NP_005215	AAAAGLGHPAS*PGGSEDGPPGSEEEDAAR	0.454	AT rich interactive domain 3A (BRIGHT- like) protein	1	205.81	60.31
4	Bright	Q99856	§77	3	P2	1	6.568	NP_005215	AAAAGLGHPAS*PGGSEDGPPGSEEEDAAR	0.452	AT rich interactive domain 3A (BRIGHT- like) protein	1	197.66	28.17
5	Bright	Q99856	§77	3	P5	1	5.820	NP_005215	AAAAGLGHPAS*PGGSEDGPPGSEEEDAAR	0.416	AT rich interactive domain 3A (BRIGHT- like) protein	1	175.26	27.12
6	Bright	Q99856	§77	3	P5	1	6.634	NP_005215	AAAAGLGHPAS*PGGSEDGPPGSEEEDAAR	0.459	AT rich interactive domain 3A (BRIGHT- like) protein	1	167.3	20.81
7	Bright	Q99856	§81	4	P5	2	5.699	NP_005215	AAAAGLGHPASPGG(S*)EDGPPGSEEEDAAR	0.483	AT rich interactive domain 3A (BRIGHT- like) protein	1	111.76	6.71
8	Bright	Q99856, Q99856	§77, §88	3	P5	1	6.287	NP_005215	AAAAGLGHPAS*PGGSEDGPPGS*EEEDAAR	0.455	AT rich interactive domain 3A (BRIGHT- like) protein	1	208.26	45.75	113.5
9	Bright	Q99856, Q99856	§77, §88	3	P4	1	6.809	NP_005215	AAAAGLGHPAS*PGGSEDGPPGS*EEEDAAR	0.514	AT rich interactive domain 3A (BRIGHT- like) protein	1	197.3	34.06	90.25
10	Bright	Q99856, Q99856	§77, §81	3	P5	2	5.497	NP_005215	AAAAGLGHPAS*PGGS*EDGPPGSEEEDAAR	0.391	AT rich interactive domain 3A (BRIGHT- like) protein	1	180.58	113.46	75.74
11	Bright	Q99856, Q99856	§77, §88	3	P5	1	6.102	NP_005215	AAAAGLGHPAS*PGGSEDGPPGS*EEEDAAR	0.429	AT rich interactive domain 3A (BRIGHT- like) protein	1	159.49	26.66	79.19
12	Bright	Q99856, Q99856	§77, §88	3	P4	1	5.860	NP_005215	AAAAGLGHPAS*PGGSEDGPPGS*EEEDAAR	0.463	AT rich interactive domain 3A (BRIGHT- like) protein	1	147.75	28.17	79.19
13	Bright	Q99856, Q99856	§77, §88	3	P5	1	5.290	NP_005215	AAAAGLGHPAS*PGGSEDGPPGS*EEEDAAR	0.407	AT rich interactive domain 3A (BRIGHT- like) protein	1	144.98	48.94	79.52
14	Bright	Q99856, Q99856	§77, §81	3	P1	1	5.655	NP_005215	AAAAGLGHPAS*PGGS*EDGPPGSEEEDAAR	0.441	AT rich interactive domain 3A (BRIGHT- like) protein	1	166.78	106.45	90.25
15	Bright	Q99856, Q99856	§77, §81	3	P5	1	5.034	NP_005215	AAAAGLGHPAS*PGGS*EDGPPGSEEEDAAR	0.403	AT rich interactive domain 3A (BRIGHT- like) protein	1	154.98	82.23	75.26
16	Bright	Q99856, Q99856	§77, §88	4	P5	1	4.059	NP_005215	AAAAGLGHPA(S*)PGGSEDGPPGS*EEEDAAR	0.352	AT rich interactive domain 3A (BRIGHT- like) protein	1	78.3	4.85	17.45
17	Bright	Q99856, Q99856, Q99856	§77, §81, §88	3	P5	1	5.628	NP_005215	AAAAGLGHPAS*PGGS*EDGPPGS*EEEDAAR	0.409	AT rich interactive domain 3A (BRIGHT- like) protein	1	212.12	1000
18	Bright	Q99856, Q99856, Q99856	§77, §81, §88	3	P5	1	5.551	NP_005215	AAAAGLGHPAS*PGGS*EDGPPGS*EEEDAAR	0.448	AT rich interactive domain 3A (BRIGHT- like) protein	1	165.68	1000
19	Bright	Q99856, Q99856, Q99856	§77, §81, §88	3	P5	1	5.796	NP_005215	AAAAGLGHPAS*PGGS*EDGPPGS*EEEDAAR	0.456	AT rich interactive domain 3A (BRIGHT- like) protein	1	180.35	1000
20	Bright	Q99856, Q99856, Q99856	§77, §81, §88	3	P5	1	5.453	NP_005215	AAAAGLGHPAS*PGGS*EDGPPGS*EEEDAAR	0.448	AT rich interactive domain 3A (BRIGHT- like) protein	1	137.9	1000
21	Bright	Q99856, Q99856, Q99856	§77, §81, §88	4	P5	1	3.676	NP_005215	AAAAGLGHPAS*PGGS*EDGPPGS*EEEDAAR	0.262	AT rich interactive domain 3A (BRIGHT- like) protein	0.9999	80.58	1000
22	Bright	Q99856, Q99856, Q99856	§77, §81, §88	4	P5	1	5.070	NP_005215	AAAAGLGHPAS*PGGS*EDGPPGS*EEEDAAR	0.423	AT rich interactive domain 3A (BRIGHT- like) protein	1	72.86	1000
23	Bright	Q99856, Q99856, Q99856	§77, §88, 101	3	P5	30	3.852	NP_005215	AAAAGLGHPAS*PGGSEDGPPGS*EEEDAAREGTPGS*PGR	0.418	AT rich interactive domain 3A (BRIGHT- like) protein	0.9998	63.55	30.85	22.98	34.46
24	Bright	Q99856, Q99856	§77, 101	4	P3	2	4.657	NP_005215	AAAAGLGHPAS*PGGSEDGPPGSEEEDAAREGTPG(S*)PGR	0.297	AT rich interactive domain 3A (BRIGHT- like) protein	0.9998	71	22.91	9.64
25	Bright	Q99856, Q99856, Q99856	§77, §88, 101	4	P5	1	5.688	NP_005215	AAAAGLGHPAS*PGGSEDGPPGS*EEEDAAREGTPGS*PGR	0.413	AT rich interactive domain 3A (BRIGHT- like) protein	1	106.74	42.64	26.64	46.44
26	Bright	Q99856, Q99856, Q99856	§77, §81, 101	4	P4	1	4.874	NP_005215	AAAAGLGHPAS*PGGS*EDGPPGSEEEDAAREGTPGS*PGR	0.283	AT rich interactive domain 3A (BRIGHT- like) protein	0.9998	80.53	50.77	20.04	38.19
27	Bright	Q99856, Q99856, Q99856	§77, §88, 101	4	P5	3	5.993	NP_005215	AAAAGLGHPAS*PGGSEDGPPG(S*)EEEDAAREGTPGS*PGR	0.383	AT rich interactive domain 3A (BRIGHT- like) protein	1	110.88	68.54	7.99	19.88
28	Bright	Q99856, Q99856, Q99856	§77, §88, 101	4	P5	2	5.414	NP_005215	AAAAGLGHPAS*PGGSEDGPPGS*EEEDAAREGTPGS*PGR	0.452	AT rich interactive domain 3A (BRIGHT- like) protein	1	99.91	24.31	16.64	35.28
29	Bright	Q99856, Q99856, Q99856	§77, §88, 101	4	P4	1	5.786	NP_005215	AAAAGLGHPAS*PGGSEDGPPGS*EEEDAAREGTPGS*PGR	0.351	AT rich interactive domain 3A (BRIGHT- like) protein	1	87.64	40.4	34.32	33.91
30	Bright	Q99856, Q99856, Q99856	§77, §88, 101	4	P5	3	5.059	NP_005215	AAAAGLGHPAS*PGGSEDGPPG(S*)EEEDAAREGTPGS*PGR	0.365	AT rich interactive domain 3A (BRIGHT- like) protein	0.9998	89.44	32.25	8.18	16.42
31	Bright	Q99856, Q99856, Q99856, Q99856	§77, §81, §88, 101	4	P5	1	4.449	NP_005215	AAAAGLGHPAS*PGGS*EDGPPGS*EEEDAAREGTPGS*PGR	0.365	AT rich interactive domain 3A (BRIGHT- like) protein	1	104.3	58.72	56.17	26.97	42.07
32	Bright	Q99856, Q99856	§77, 101	4	P5	5	4.553	NP_005215	AAAAGLGHPAS*PGGSEDGPPGSEEEDAAREGTPG(S*)PGRGR	0.309	AT rich interactive domain 3A (BRIGHT- like) protein	0.9996	73.17	22.91	9.26
33	Bright	Q99856, Q99856	§77, 101	5	P5	938	4.038	NP_005215	AAAAGLGHPAS*PGGSEDGPPGSEEEDAAREGTPG(S*)PGRGR	0.15	AT rich interactive domain 3A (BRIGHT- like) protein	0.9421	47.1	18.37	6.41
34	Bright	Q99856, Q99856, Q99856	§77, §88, 98	5	P5	3	4.096	NP_005215	AAAAGLGHPA(S*)PGGSEDGPPGS*EEEDAAREG(T*)PGSPGRGR	0.257	AT rich interactive domain 3A (BRIGHT- like) protein	0.9995	73.72	10.75	18.27
35	Bright	Q99856, Q99856	§77, 101	5	P5	10	3.734	NP_005215	AAAAGLGHPAS*PGGSEDGPPGSEEEDAAREGTPG(S*)PGRGR	0.201	AT rich interactive domain 3A (BRIGHT- like) protein	0.9994	44.17	26.94	11.07
36	Bright	Q99856, Q99856, Q99856	§77, §88, 101	4	P5	14	4.896	NP_005215	AAAAGLGHPAS*PGGSEDGPPGS*EEEDAAREGTPGS*PGRGR	0.394	AT rich interactive domain 3A (BRIGHT- like) protein	0.9997	78.65	15.85	26.05	36.83
37	Bright	Q99856, Q99856, Q99856	§77, §88, 101	4	P5	2	4.490	NP_005215	AAAAGLGHPAS*PGGSEDGPPG(S*)EEEDAAREGTPGS*PGRGR	0.289	AT rich interactive domain 3A (BRIGHT- like) protein	0.9994	55.02	15.38	8.56	28.4
38	Bright	Q99856, Q99856, Q99856	§77, 98, 101	5	P5	2	3.791	NP_005215	AAAAGLGHPAS*PGGSEDGPPGSEEEDAAREG(T*)PG(S*)PGRGR	0.284	AT rich interactive domain 3A (BRIGHT- like) protein	1	52.36	13.62	4.28	8.04
39	Bright	Q99856	§77	3	P6	1	5.729	NP_005215	AAGLGHPA(S*)PGGSEDGPPGSEEEDAAR	0.413	AT rich interactive domain 3A (BRIGHT- like) protein	1	149.15	4.92
40	Bright	Q99856	§77	3	P6	1	5.014	NP_005215	AAGLGHPAS*PGGSEDGPPGSEEEDAAR	0.344	AT rich interactive domain 3A (BRIGHT- like) protein	0.9995	145.79	14.58
41	Bright	Q99856	§77	3	P2	1	5.798	NP_005215	AAGLGHPAS*PGGSEDGPPGSEEEDAAR	0.436	AT rich interactive domain 3A (BRIGHT- like) protein	1	170.24	34.06
42	Bright	Q99856	§77	3	P2	1	5.672	NP_005215	AAGLGHPAS*PGGSEDGPPGSEEEDAAR	0.405	AT rich interactive domain 3A (BRIGHT- like) protein	1	153.36	16.36
43	Bright	Q99856, Q99856	§77, §88	3	P5	2	4.712	NP_005215	AAGLGHPAS*PGGSEDGPPGS*EEEDAAR	0.404	AT rich interactive domain 3A (BRIGHT- like) protein	0.9995	168.37	25.72	142.76
44	Bright	Q99856, Q99856	§77, §88	3	P2	2	5.007	NP_005215	AAGLGHPAS*PGGSEDGPPGS*EEEDAAR	0.418	AT rich interactive domain 3A (BRIGHT- like) protein	1	155.69	30.93	128.16
45	Bright	Q99856, Q99856	§77, §88	3	P2	2	5.266	NP_005215	AAGLGHPAS*PGGSEDGPPGS*EEEDAAR	0.434	AT rich interactive domain 3A (BRIGHT- like) protein	1	127.25	14.58	141.95
46	Bright	Q99856, Q99856	§77, §81	3	P2	1	4.134	NP_005215	AAGLGHPAS*PGGS*EDGPPGSEEEDAAR	0.334	AT rich interactive domain 3A (BRIGHT- like) protein	0.9986	133.97	99.75	111.65
47	Bright	Q99856, Q99856	§77, §81	3	P6	1	4.264	NP_005215	AAGLGHPAS*PGGS*EDGPPGSEEEDAAR	0.362	AT rich interactive domain 3A (BRIGHT- like) protein	0.9991	120.73	85.09	75.78
48	Bright	Q99856, Q99856	§77, §81	3	P6	1	4.786	NP_005215	AAGLGHPAS*PGGS*EDGPPGSEEEDAAR	0.437	AT rich interactive domain 3A (BRIGHT- like) protein	1	115.15	71.28	66.53
49	Bright	Q99856, Q99856	§77, §81	3	P1	1	5.087	NP_005215	AAGLGHPAS*PGGS*EDGPPGSEEEDAAR	0.403	AT rich interactive domain 3A (BRIGHT- like) protein	1	94.99	72.85	67.05
50	Bright	Q99856, Q99856	§77, §81	3	P5	1	5.208	NP_005215	AAGLGHPAS*PGGS*EDGPPGSEEEDAAR	0.353	AT rich interactive domain 3A (BRIGHT- like) protein	0.9995	111.63	75.13	47.12
51	Bright	Q99856, Q99856, Q99856	§77, §81, §88	3	P2	1	5.248	NP_005215	AAGLGHPAS*PGGS*EDGPPGS*EEEDAAR	0.404	AT rich interactive domain 3A (BRIGHT- like) protein	1	141.27	1000
52	Bright	Q99856, Q99856, Q99856	§77, §81, §88	3	P2	1	5.811	NP_005215	AAGLGHPAS*PGGS*EDGPPGS*EEEDAAR	0.447	AT rich interactive domain 3A (BRIGHT- like) protein	1	141.43	1000
53	Bright	Q99856, Q99856, Q99856	§77, §81, §88	3	P2	1	5.032	NP_005215	AAGLGHPAS*PGGS*EDGPPGS*EEEDAAR	0.338	AT rich interactive domain 3A (BRIGHT- like) protein	0.9994	139.81	1000
54	Bright	Q99856, Q99856, Q99856	§77, §81, §88	3	P6	1	4.125	NP_005215	AAGLGHPAS*PGGS*EDGPPGS*EEEDAAR	0.329	AT rich interactive domain 3A (BRIGHT- like) protein	0.9986	119.64	1000
55	Bright	Q99856, Q99856, Q99856	§77, §81, §88	3	P6	1	3.990	NP_005215	AAGLGHPAS*PGGS*EDGPPGS*EEEDAAR	0.31	AT rich interactive domain 3A (BRIGHT- like) protein	0.9978	102.6	1000
56	Bright	Q99856, Q99856, Q99856	§77, §88, 101	3	P6	5	3.511	NP_005215	AAGLGHPAS*PGGSEDGPPGS*EEEDAAREGTPGS*PGR	0.352	AT rich interactive domain 3A (BRIGHT- like) protein	0.9817	84.83	20.95	25.48	37.54
57	Bright	Q99856, Q99856, Q99856	§77, 98, 101	4	P6	11	4.696	NP_005215	AAGLGHPAS*PGGSEDGPPGSEEEDAAREG(T*)PGS*PGR	0.35	AT rich interactive domain 3A (BRIGHT- like) protein	0.9736	76.6	58.34	4.6	15.76
58	Bright	Q99856, Q99856, Q99856	§77, §88, 101	3	P6	1	3.215	NP_005215	AAGLGHPAS*PGGSEDGPPG(S*)EEEDAAREGTPGS*PGR	0.245	AT rich interactive domain 3A (BRIGHT- like) protein	0.8998	76.14	23.62	12.7	38.72
59	EFHD2	Q96C19	§74	2	P6	159	1.802	NP_077305	ADLNQGIGEPQS*PSRR	0.038	EF-hand domain family, member D2	0.9196	59.6	13.27
60	EFHD2	Q96C19	§74	2	P6	81	1.794	NP_077305	ADLNQGIGEPQS*PSRR	0.044	EF-hand domain family, member D2	0.9348	40.38	18.87
61	EFHD2	Q96C19	§76	3	P6	1	2.277	NP_077305	ADLNQGIGEPQSP(S*)RR	0.099	EF-hand domain family, member D2	0.9901	50.25	7.53
62	SLC46A1	Q96NT5	§458	2	P6	1	1.854	NP_542400	ADPHLEFQQFPQS*P	0.152	proton-coupled folate transporter	0.9948	59.8	1000
63	ANKLE2	Q86XL3	§528	2	P6	2	2.645	NP_055929	AFAGPLS*PAKAEDFR	0.15	ankyrin repeat and LEM domain containing 2	0.9815	79.74	1000
64	ANKLE2	Q86XL3	§528	2	P6	1	2.305	NP_055929	AFAGPLS*PAKAEDFR	0.202	ankyrin repeat and LEM domain containing 2	0.9848	67.9	1000
65	SUHW4	Q6N043	104	4	P6	7	3.775	NP_001002843	AFKPTSQHYTNPTSNPVPAS*PINFHPESR	0.25	suppressor of hairy wing homolog 4 isoform 2	0.979	123.04	61.07
66	SUHW4	Q6N043	104	4	P6	3	4.519	NP_001002843	AFKPTSQHYTNPTSNPVPAS*PINFHPESR	0.335	suppressor of hairy wing homolog 4 isoform 2	0.9961	109.52	57.54
67	SAPS2 iso2	O75170-2	770	2	P6	1	3.272	NP_055493	AFSPAS*PCAWNVCVTR	0.318	SAPS domain family, member 2	0.9998	110.47	35.82
68	SAPS2 iso2	O75170-2	770	2	P6	1	3.330	NP_055493	AFSPAS*PCAWNVCVTR	0.283	SAPS domain family, member 2	0.9998	84.49	29.64
69	GM1337	XP_001725384	283	2	P6	1	3.166	XP_001719998	AGALMALPNS*PQSSGTGR	0.376	PREDICTED: hypothetical protein	0.9999	133.8	35.82
70	GM1337	XP_001725384	283	2	P6	4	3.311	XP_001719998	AGALMALPN(S*)PQSSGTGR	0.376	PREDICTED: hypothetical protein	0.9999	96.12	11.56
71	PDLIM2	Q96JY6	§197	2	P6	3	2.641	NP_067643	AGDSAVLVLPPS*PGPR	0.269	PDZ and LIM domain 2 isoform 2	0.9994	102.62	106.2
72	PDLIM2	Q96JY6	§197	2	P6	1	2.782	NP_067643	AGDSAVLVLPPS*PGPR	0.336	PDZ and LIM domain 2 isoform 2	0.9998	81.21	79.45
73	PDLIM2	Q96JY6	§197	2	P6	7	2.476	NP_067643	AGDSAVLVLPPS*PGPR	0.236	PDZ and LIM domain 2 isoform 2	0.9987	79.69	106.04
74	PDLIM2	Q96JY6	§197	2	P6	1	2.327	NP_067643	AGDSAVLVLPPS*PGPR	0.158	PDZ and LIM domain 2 isoform 2	0.9979	66.62	75.53
75	PDLIM2	Q96JY6	§197	2	P6	10	2.343	NP_067643	AGDSAVLVLPPS*PGPR	0.072	PDZ and LIM domain 2 isoform 2	0.9902	65.03	85.21
76	PDLIM2	Q96JY6	§197	2	P6	1	2.433	NP_067643	AGDSAVLVLPPS*PGPR	0.191	PDZ and LIM domain 2 isoform 2	0.9987	60.3	77.54
77	PDLIM2	Q96JY6	§197	2	P6	1	2.004	NP_067643	AGDSAVLVLPPS*PGPR	0.038	PDZ and LIM domain 2 isoform 2	0.9866	50.41	65.92
78	NSUN2	NP_060225	§743	2	P2	1	2.718	NP_060225	AGEPNS*PDAEEANSPDVT	0.226	NOL1/NOP2/Sun domain family, member 2	0.9673	58.09	73.63
79	NSUN2	NP_060225	§743	3	P2	1	4.894	NP_060225	AGEPNS*PDAEEANSPDVTAGCDPA	0.45	NOL1/NOP2/Sun domain family, member 2	1	114.32	48.92
80	NSUN2	NP_060225	§743	3	P2	1	3.907	NP_060225	AGEPNS*PDAEEANSPDVTAGCDPA	0.398	NOL1/NOP2/Sun domain family, member 2	0.9993	103.27	22.67
81	NSUN2	NP_060225	§743	2	P6	1	3.471	NP_060225	AGEPNS*PDAEEANSPDVTAGCDPAGVHPPR	0.476	NOL1/NOP2/Sun domain family, member 2	1	170.98	104.15
82	NSUN2	NP_060225	§743	2	P6	1	3.351	NP_060225	AGEPNS*PDAEEANSPDVTAGCDPAGVHPPR	0.404	NOL1/NOP2/Sun domain family, member 2	0.9999	149.26	70.1
83	NSUN2	NP_060225	§743	3	P2	1	5.499	NP_060225	AGEPNS*PDAEEANSPDVTAGCDPAGVHPPR	0.447	NOL1/NOP2/Sun domain family, member 2	1	240.56	99.69
84	NSUN2	NP_060225	§743	3	P4	1	5.206	NP_060225	AGEPNS*PDAEEANSPDVTAGCDPAGVHPPR	0.507	NOL1/NOP2/Sun domain family, member 2	1	150.82	58.81
85	NSUN2	NP_060225	§743	3	P6	1	4.232	NP_060225	AGEPNS*PDAEEANSPDVTAGCDPAGVHPPR	0.405	NOL1/NOP2/Sun domain family, member 2	1	151.98	64.13
86	NSUN2	NP_060225	§743	3	P4	1	5.181	NP_060225	AGEPNS*PDAEEANSPDVTAGCDPAGVHPPR	0.481	NOL1/NOP2/Sun domain family, member 2	1	173.89	54.65
87	NSUN2	NP_060225	§743	3	P6	1	4.386	NP_060225	AGEPNS*PDAEEANSPDVTAGCDPAGVHPPR	0.485	NOL1/NOP2/Sun domain family, member 2	1	144.32	61.25
88	NSUN2	NP_060225	§743	3	P5	1	4.644	NP_060225	AGEPNS*PDAEEANSPDVTAGCDPAGVHPPR	0.508	NOL1/NOP2/Sun domain family, member 2	1	161.16	47.75
89	NSUN2	NP_060225	§743	3	P6	1	3.832	NP_060225	AGEPNS*PDAEEANSPDVTAGCDPAGVHPPR	0.482	NOL1/NOP2/Sun domain family, member 2	1	140.05	54.65
90	NSUN2	NP_060225	§743	3	P5	1	5.395	NP_060225	AGEPNS*PDAEEANSPDVTAGCDPAGVHPPR	0.506	NOL1/NOP2/Sun domain family, member 2	1	149.69	67.39
91	NSUN2	NP_060225	§743	3	P5	1	5.502	NP_060225	AGEPNS*PDAEEANSPDVTAGCDPAGVHPPR	0.44	NOL1/NOP2/Sun domain family, member 2	1	163.11	71.44
92	NSUN2	NP_060225	§743	3	P6	1	4.225	NP_060225	AGEPNS*PDAEEANSPDVTAGCDPAGVHPPR	0.397	NOL1/NOP2/Sun domain family, member 2	1	118.88	37.63
93	NSUN2	NP_060225	§743	3	P6	1	4.009	NP_060225	AGEPNS*PDAEEANSPDVTAGCDPAGVHPPR	0.211	NOL1/NOP2/Sun domain family, member 2	0.9997	96.18	45.81
94	NSUN2	NP_060225	§743	4	P3	1	4.886	NP_060225	AGEPNS*PDAEEANSPDVTAGCDPAGVHPPR	0.226	NOL1/NOP2/Sun domain family, member 2	0.9999	84.26	69.16
95	NSUN2	NP_060225	§743	4	P5	1	4.433	NP_060225	AGEPNS*PDAEEANSPDVTAGCDPAGVHPPR	0.254	NOL1/NOP2/Sun domain family, member 2	0.9999	79.67	60.99
96	NSUN2	NP_060225	§743	4	P4	1	4.754	NP_060225	AGEPNS*PDAEEANSPDVTAGCDPAGVHPPR	0.335	NOL1/NOP2/Sun domain family, member 2	1	77.56	77.61
97	NSUN2	NP_060225	§743	4	P5	1	4.394	NP_060225	AGEPNS*PDAEEANSPDVTAGCDPAGVHPPR	0.201	NOL1/NOP2/Sun domain family, member 2	0.9999	77.61	53.14
98	NSUN2	NP_060225	§743	4	P6	385	2.853	NP_060225	AGEPNS*PDAEEANSPDVTAGCDPAGVHPPR	0.036	NOL1/NOP2/Sun domain family, member 2	0.9166	63.79	61.96
99	NSUN2	NP_060225	§743	4	P4	1	3.405	NP_060225	AGEPNS*PDAEEANSPDVTAGCDPAGVHPPR	0.167	NOL1/NOP2/Sun domain family, member 2	0.9996	51.87	45.65
100	NSUN2	NP_060225	§743	4	P6	1	3.347	NP_060225	AGEPNS*PDAEEANSPDVTAGCDPAGVHPPR	0.045	NOL1/NOP2/Sun domain family, member 2	0.9982	43.47	61.16
101	NSUN2	NP_060225, NP_060225	§743, §751	3	P6	1	4.380	NP_060225	AGEPNS*PDAEEANS*PDVTAGCDPAGVHPPR	0.484	NOL1/NOP2/Sun domain family, member 2	1	190.54	123.86	65.92
102	NSUN2	NP_060225, NP_060225	§743, §751	3	P6	1	4.479	NP_060225	AGEPNS*PDAEEANS*PDVTAGCDPAGVHPPR	0.454	NOL1/NOP2/Sun domain family, member 2	1	167.93	117.95	59.05
103	NSUN2	NP_060225, NP_060225	§743, §751	3	P5	1	4.955	NP_060225	AGEPNS*PDAEEANS*PDVTAGCDPAGVHPPR	0.492	NOL1/NOP2/Sun domain family, member 2	1	174.63	143.38	99.23
104	NSUN2	NP_060225, NP_060225	§743, §751	3	P6	1	4.422	NP_060225	AGEPNS*PDAEEANS*PDVTAGCDPAGVHPPR	0.437	NOL1/NOP2/Sun domain family, member 2	1	152.2	105.88	45.55
105	NSUN2	NP_060225, NP_060225	§743, §751	3	P5	1	5.218	NP_060225	AGEPNS*PDAEEANS*PDVTAGCDPAGVHPPR	0.44	NOL1/NOP2/Sun domain family, member 2	1	156.16	108.26	60.12
106	NSUN2	NP_060225, NP_060225	§743, §751	3	P1	1	4.275	NP_060225	AGEPNS*PDAEEANS*PDVTAGCDPAGVHPPR	0.396	NOL1/NOP2/Sun domain family, member 2	1	165.57	118.21	53.4
107	NSUN2	NP_060225, NP_060225	§743, §751	3	P4	1	5.614	NP_060225	AGEPNS*PDAEEANS*PDVTAGCDPAGVHPPR	0.464	NOL1/NOP2/Sun domain family, member 2	1	162.47	139.58	61.72
108	NSUN2	NP_060225, NP_060225	§743, §751	3	P3	1	4.231	NP_060225	AGEPNS*PDAEEANS*PDVTAGCDPAGVHPPR	0.426	NOL1/NOP2/Sun domain family, member 2	1	146.73	98.43	65.92
109	NSUN2	NP_060225, NP_060225	§743, §751	3	P4	1	5.218	NP_060225	AGEPNS*PDAEEANS*PDVTAGCDPAGVHPPR	0.504	NOL1/NOP2/Sun domain family, member 2	1	144.57	79.65	45.55
110	NSUN2	NP_060225, NP_060225	§743, §751	3	P2	1	4.734	NP_060225	AGEPNS*PDAEEANS*PDVTAGCDPAGVHPPR	0.446	NOL1/NOP2/Sun domain family, member 2	1	130.22	75.4	76.66
111	NSUN2	NP_060225, NP_060225	§743, §751	3	P5	1	5.050	NP_060225	AGEPNS*PDAEEANS*PDVTAGCDPAGVHPPR	0.454	NOL1/NOP2/Sun domain family, member 2	1	133.87	88.89	44.73
112	NSUN2	NP_060225, NP_060225	§743, §751	3	P4	1	4.819	NP_060225	AGEPNS*PDAEEANS*PDVTAGCDPAGVHPPR	0.412	NOL1/NOP2/Sun domain family, member 2	1	120.74	70.89	60.12
113	NSUN2	NP_060225, NP_060225	§743, §751	3	P1	1	5.177	NP_060225	AGEPNS*PDAEEANS*PDVTAGCDPAGVHPPR	0.423	NOL1/NOP2/Sun domain family, member 2	1	110.54	72.59	60.12
114	NSUN2	NP_060225, NP_060225	§743, §751	4	P5	1	4.607	NP_060225	AGEPNS*PDAEEANS*PDVTAGCDPAGVHPPR	0.363	NOL1/NOP2/Sun domain family, member 2	1	168.33	173.39	91.21
115	NSUN2	NP_060225, NP_060225	§743, §751	4	P5	1	5.454	NP_060225	AGEPNS*PDAEEANS*PDVTAGCDPAGVHPPR	0.381	NOL1/NOP2/Sun domain family, member 2	1	153.18	160.9	100.39
116	NSUN2	NP_060225, NP_060225	§743, §751	4	P4	1	4.281	NP_060225	AGEPNS*PDAEEANS*PDVTAGCDPAGVHPPR	0.143	NOL1/NOP2/Sun domain family, member 2	0.9996	111.75	112.33	61.36
117	NSUN2	NP_060225, NP_060225	§743, §751	4	P6	1	3.801	NP_060225	AGEPNS*PDAEEANS*PDVTAGCDPAGVHPPR	0.192	NOL1/NOP2/Sun domain family, member 2	0.9999	94.65	117.03	59.55
118	NSUN2	NP_060225, NP_060225	§743, §751	4	P1	1	4.779	NP_060225	AGEPNS*PDAEEANS*PDVTAGCDPAGVHPPR	0.28	NOL1/NOP2/Sun domain family, member 2	1	102.29	107.32	48.02
119	NSUN2	NP_060225, NP_060225	§743, §751	4	P4	1	4.716	NP_060225	AGEPNS*PDAEEANS*PDVTAGCDPAGVHPPR	0.318	NOL1/NOP2/Sun domain family, member 2	1	89.72	91.27	52.4
120	NSUN2	NP_060225, NP_060225	§743, §751	5	P3	1	4.376	NP_060225	AGEPNS*PDAEEANS*PDVTAGCDPAGVHPPR	0.302	NOL1/NOP2/Sun domain family, member 2	1	89.63	80.65	58.73
121	NSUN2	NP_060225, NP_060225	§743, §751	5	P5	25	3.567	NP_060225	AGEPNS*PDAEEANS*PDVTAGCDPAGVHPPR	0.126	NOL1/NOP2/Sun domain family, member 2	0.9991	45.42	50.06	37
122	LENG4	Q96N66	§285	3	P6	1	5.602	NP_077274	AGGGPTLQCPPPS(S*)PEKAASLEYDYETIR	0.428	membrane bound O-acyltransferase domain containing 7 isoform 1	1	175.93	0
123	LENG4	Q96N66	§285	4	P5	1	5.077	NP_077274	AGGGPTLQCPPPSS*PEKAASLEYDYETIR	0.344	membrane bound O-acyltransferase domain containing 7 isoform 1	1	119.82	15.84
124	LENG4	Q96N66	§285	4	P5	1	4.362	NP_077274	AGGGPTLQCPPPSS*PEKAASLEYDYETIR	0.211	membrane bound O-acyltransferase domain containing 7 isoform 1	0.9996	101.94	17.08
125	LENG4	Q96N66	291	4	P3	1	3.303	NP_077274	AGGGPTLQCPPPSSPEKAA(S*)LEYDYETIR	0.127	membrane bound O-acyltransferase domain containing 7 isoform 1	0.998	48.2	0.5
126	LENG4	Q96N66	§284	3	P5	2	6.046	NP_077274	AGGGPTLQCPPPS*SPEKAASLEYDYETIR	0.466	membrane bound O-acyltransferase domain containing 7 isoform 1	1	165.86	30.7
127	LENG4	Q96N66	§285	3	P5	2	6.152	NP_077274	AGGGPTLQCPPPSS*PEKAASLEYDYETIR	0.43	membrane bound O-acyltransferase domain containing 7 isoform 1	1	164.38	24.75
128	LENG4	Q96N66	§284	3	P6	2	5.264	NP_077274	AGGGPTLQCPPPS*SPEKAASLEYDYETIR	0.474	membrane bound O-acyltransferase domain containing 7 isoform 1	1	140.51	13.27
129	LENG4	Q96N66	§284	3	P6	1	4.777	NP_077274	AGGGPTLQCPPP(S*)SPEKAASLEYDYETIR	0.283	membrane bound O-acyltransferase domain containing 7 isoform 1	0.9998	105.27	0
130	Lamin B1	P20700	§23	2	P4	3	2.462	NP_005564	AGGPTTPLS*PTR	0.16	lamin B1	0.9962	78.43	30.7
131	Lamin B1	P20700	§23	2	P4	4	2.195	NP_005564	AGGPTTPLS*PTR	0.275	lamin B1	0.9981	88.15	30.83
132	Lamin B1	P20700	§23	2	P6	34	2.434	NP_005564	AGGPTTPLS*PTR	0.33	lamin B1	0.9993	78.2	21.3
133	Lamin B1	P20700	§23	2	P3	2	2.163	NP_005564	AGGPTTPLS*PTR	0.304	lamin B1	0.9989	75.18	13.27
134	Lamin B1	P20700	§23	2	P5	110	1.862	NP_005564	AGGPTTPLS*PTR	0.134	lamin B1	0.9789	76.41	24.75
135	Lamin B1	P20700	§23	2	P1	25	1.601	NP_005564	AGGPTTPLS*PTR	0.051	lamin B1	0.927	53.05	30.7
136	Bright	Q99856	§77	3	P2	1	6.049	NP_005215	AGLGHPAS*PGGSEDGPPGSEEEDAAR	0.407	AT rich interactive domain 3A (BRIGHT- like) protein	1	157.28	23.13
137	Bright	Q99856	§77	3	P6	1	4.908	NP_005215	AGLGHPAS*PGGSEDGPPGSEEEDAAR	0.434	AT rich interactive domain 3A (BRIGHT- like) protein	1	138.37	17.36
138	Bright	Q99856	§81	3	P6	1	5.902	NP_005215	AGLGHPASPGG(S*)EDGPPGSEEEDAAR	0.42	AT rich interactive domain 3A (BRIGHT- like) protein	1	127.33	7.51
139	Bright	Q99856, Q99856	§77, §88	3	P6	1	4.964	NP_005215	AGLGHPAS*PGGSEDGPPGS*EEEDAAR	0.431	AT rich interactive domain 3A (BRIGHT- like) protein	1	132.57	18.41	166.07
140	Bright	Q99856, Q99856	§77, §88	3	P2	1	4.881	NP_005215	AGLGHPA(S*)PGGSEDGPPGS*EEEDAAR	0.297	AT rich interactive domain 3A (BRIGHT- like) protein	0.9987	100.44	7.55	132.16
141	Bright	Q99856, Q99856	§77, §81	3	P2	1	4.827	NP_005215	AGLGHPAS*PGGS*EDGPPGSEEEDAAR	0.385	AT rich interactive domain 3A (BRIGHT- like) protein	0.9997	122.83	86.02	74.69
142	Bright	Q99856, Q99856	§77, §81	3	P6	1	3.637	NP_005215	AGLGHPAS*PGGS*EDGPPGSEEEDAAR	0.239	AT rich interactive domain 3A (BRIGHT- like) protein	0.9868	81.54	72.85	74.69
143	Bright	Q99856, Q99856, Q99856	§77, §81, §88	3	P2	1	4.493	NP_005215	AGLGHPAS*PGGS*EDGPPGS*EEEDAAR	0.255	AT rich interactive domain 3A (BRIGHT- like) protein	0.9965	193.96	1000
144	Bright	Q99856, Q99856, Q99856	§77, §81, §88	3	P6	177	3.454	NP_005215	AGLGHPAS*PGGS*EDGPPGS*EEEDAAR	0.247	AT rich interactive domain 3A (BRIGHT- like) protein	0.93	108.03	1000
145	Bright	Q99856, Q99856, Q99856	§77, §81, §88	3	P6	2	3.991	NP_005215	AGLGHPAS*PGGS*EDGPPGS*EEEDAAR	0.296	AT rich interactive domain 3A (BRIGHT- like) protein	0.9956	102.85	1000
146	Trap170	O60244	§1112	2	P6	1	3.508	NP_004220	AGNWPGS*PQVSGPSPAAR	0.406	mediator complex subunit 14	0.9999	115.09	34.98
147	Trap170	O60244	§1112	2	P6	1	2.985	NP_004220	AGNWPGS*PQVSGPSPAAR	0.347	mediator complex subunit 14	0.9998	89.96	31.51
148	Trap170	O60244, O60244	§1112, §1119	3	P2	1	3.295	NP_004220	AGNWPGS*PQVSGPS*PAAR	0.242	mediator complex subunit 14	0.9998	58.34	41.91	50.56
149	SAS10	Q9NQZ2	§37	3	P6	1	4.378	NP_065101	AGPTLTDENGDDLGLPPS*PGDTSYYQDQVDDFHEAR	0.487	UTP3, small subunit processome component	1	193.22	24.41
150	SAS10	Q9NQZ2	§37	3	P6	1	4.618	NP_065101	AGPTLTDENGDDLGLPPS*PGDTSYYQDQVDDFHEAR	0.496	UTP3, small subunit processome component	1	142.78	20.57
151	SAS10	Q9NQZ2	§37	3	P6	1	5.184	NP_065101	AGPTLTDENGDDLGLPPS*PGDTSYYQDQVDDFHEAR	0.526	UTP3, small subunit processome component	1	149.74	20.57
152	SAS10	Q9NQZ2	§37	3	P6	1	4.137	NP_065101	AGPTLTDENGDDLGLPPS*PGDTSYYQDQVDDFHEAR	0.448	UTP3, small subunit processome component	1	120.93	20.95
153	SAS10	Q9NQZ2	§37	4	P1	34	2.416	NP_065101	AGPTLTDENGDDLGLPP(S*)PGDTSYYQDQVDDFHEAR	0.124	UTP3, small subunit processome component	0.9944	54.52	7.62
154	CENTG1; CENTG1 iso2	Q99490, Q99490-2	§615; §279	3	P6	1	4.822	NP_001116244	AGQASNGGHTSDYSSSLPSS*PNVGHR	0.366	centaurin, gamma 1 isoform PIKE-L [Homo sapi	0.9994	132.94	24.84
155	CENTG1; CENTG1 iso2	Q99490, Q99490-2	§615; §279	3	P2	1	4.242	NP_001116244	AGQASNGGHTSDYSSSLPS(S*)PNVGHR	0.281	centaurin, gamma 1 isoform PIKE-L [Homo sapi	0.9972	106.98	11.35
156	CENTG1; CENTG1 iso2	Q99490, Q99490-2	614; 278	3	P6	1	3.835	NP_001116244	AGQASNGGHTSDYSSSLP(S*)SPNVGHR	0.332	centaurin, gamma 1 isoform PIKE-L [Homo sapi	0.9974	60.08	5.88
157	CENTG1; CENTG1 iso2	Q99490, Q99490-2	§615; §279	3	P6	3	4.151	NP_001116244	AGQASNGGHTSDYSSSLPSS*PNVGHR	0.301	centaurin, gamma 1 isoform PIKE-L [Homo sapi	0.9969	93.47	13.27
158	KBTBD11	O94819	316	2	P3	3	2.729	NP_055682	AGSRPQSPS*GDADAR	0.332	kelch repeat and BTB (POZ) domain containing 11	0.9995	64.93	13.27
159	KBTBD11	O94819	316	2	P6	376	2.277	NP_055682	AGSRPQSP(S*)GDADAR	0.234	kelch repeat and BTB (POZ) domain containing 11	0.9944	43.59	0
160	KBTBD11	O94819	314	2	P6	5	2.603	NP_055682	AGSRPQ(S*)PSGDADAR	0.295	kelch repeat and BTB (POZ) domain containing 11	0.9994	126.14	10.33
161	KBTBD11	O94819	314	2	P6	3	2.710	NP_055682	AGSRPQS*PSGDADAR	0.15	kelch repeat and BTB (POZ) domain containing 11	0.9983	105.81	18.87
162	KBTBD11	O94819	314	2	P6	11	2.802	NP_055682	AGSRPQS*PSGDADAR	0.339	kelch repeat and BTB (POZ) domain containing 11	0.9996	108.57	13.15
163	KBTBD11	O94819	314	2	P6	6	2.591	NP_055682	AGSRPQS*PSGDADAR	0.356	kelch repeat and BTB (POZ) domain containing 11	0.9997	87.66	17.01
164	KBTBD11	O94819	314	2	P2	1	2.546	NP_055682	AGSRPQS*PSGDADAR	0.348	kelch repeat and BTB (POZ) domain containing 11	0.9997	103.26	17.01
165	KBTBD11	O94819	314	2	P3	25	2.410	NP_055682	AGSRPQS*PSGDADAR	0.091	kelch repeat and BTB (POZ) domain containing 11	0.9819	93.28	13.27
166	KBTBD11	O94819	314	2	P6	129	2.183	NP_055682	AGSRPQS*PSGDADAR	0.186	kelch repeat and BTB (POZ) domain containing 11	0.9919	78.41	18.87
167	KBTBD11	O94819	314	2	P6	125	2.292	NP_055682	AGSRPQS*PSGDADAR	0.22	kelch repeat and BTB (POZ) domain containing 11	0.9954	67.22	24.84
168	KBTBD11	O94819	314	2	P6	814	1.925	NP_055682	AGSRPQ(S*)PSGDADAR	0.311	kelch repeat and BTB (POZ) domain containing 11	0.994	52.15	6.59
169	KBTBD11	O94819	314	2	P6	100	1.939	NP_055682	AGSRPQS*PSGDADAR	0.108	kelch repeat and BTB (POZ) domain containing 11	0.9727	50.27	18.87
170	KBTBD11	O94819	314	2	P6	1175	1.904	NP_055682	AGSRPQ(S*)PSGDADAR	0.045	kelch repeat and BTB (POZ) domain containing 11	0.8981	47.48	6.59
171	KBTBD11	O94819	314	2	P6	167	1.365	NP_055682	AGSRPQ(S*)PSGDADAR	0.176	kelch repeat and BTB (POZ) domain containing 11	0.9409	32.38	10.33
172	KBTBD11	O94819	314	3	P3	1	2.542	NP_055682	AGSRPQS*PSGDADAR	0.255	kelch repeat and BTB (POZ) domain containing 11	0.9997	109.8	17.99
173	KBTBD11	O94819	314	3	P2	1	2.747	NP_055682	AGSRPQS*PSGDADAR	0.292	kelch repeat and BTB (POZ) domain containing 11	0.9999	95.73	32.07
174	KBTBD11	O94819	314	3	P3	1	2.901	NP_055682	AGSRPQS*PSGDADAR	0.174	kelch repeat and BTB (POZ) domain containing 11	0.9988	76.98	47.34
175	KBTBD11	O94819, O94819	310, 314	2	P6	6	1.913	NP_055682	AGS*RPQ(S*)PSGDADAR	0.081	kelch repeat and BTB (POZ) domain containing 11	0.9829	58.61	32.09	6.59
176	KBTBD11	O94819, O94819	310, 314	2	P6	1	2.613	NP_055682	AGS*RPQS*PSGDADAR	0.333	kelch repeat and BTB (POZ) domain containing 11	0.9997	80.78	27.05	17.01
177	KBTBD11	O94819, O94819	310, 314	2	P6	1	1.930	NP_055682	AGS*RPQ(S*)PSGDADAR	0.177	kelch repeat and BTB (POZ) domain containing 11	0.9964	51.25	25.17	7.48
178	KBTBD11	O94819, O94819	314, 316	2	P2	2	1.949	NP_055682	AGSRPQS*PS*GDADAR	0.082	kelch repeat and BTB (POZ) domain containing 11	0.9885	58.68	16.19	20.95
179	KBTBD11	O94819, O94819	310, 314	3	P2	5	1.688	NP_055682	AGS*RPQS*PSGDADAR	0.045	kelch repeat and BTB (POZ) domain containing 11	0.9292	36.04	34.17	17.99
180	KBTBD11	O94819	314	3	P2	1	3.982	NP_055682	AGSRPQS*PSGDADARGDAA	0.406	kelch repeat and BTB (POZ) domain containing 11	0.9971	132.18	18.66
181	KBTBD11	O94819	314	3	P2	1	3.991	NP_055682	AGSRPQS*PSGDADARGDAA	0.471	kelch repeat and BTB (POZ) domain containing 11	1	121.03	22.95
182	KBTBD11	O94819	314	3	P2	1	3.811	NP_055682	AGSRPQS*PSGDADARGDAA	0.388	kelch repeat and BTB (POZ) domain containing 11	0.9954	115.06	17.59
183	KBTBD11	O94819	314	3	P2	1	3.475	NP_055682	AGSRPQS*PSGDADARGDAA	0.302	kelch repeat and BTB (POZ) domain containing 11	0.9812	93.97	31.51
184	KBTBD11	O94819	314	3	P6	1	3.114	NP_055682	AGSRPQS*PSGDADARGDAA	0.301	kelch repeat and BTB (POZ) domain containing 11	0.976	83.88	44.37
185	KBTBD11	O94819	314	3	P2	1	3.033	NP_055682	AGSRPQS*PSGDADARGDAA	0.236	kelch repeat and BTB (POZ) domain containing 11	0.9058	58.52	15.03
186	KBTBD11	O94819, O94819	310, 314	3	P2	1	2.735	NP_055682	AGS*RPQS*PSGDADARGDAA	0.319	kelch repeat and BTB (POZ) domain containing 11	0.9494	105.08	69.65	34.98
187	KBTBD11	O94819, O94819	310, 314	3	P2	1	2.924	NP_055682	AGS*RPQS*PSGDADARGDAA	0.321	kelch repeat and BTB (POZ) domain containing 11	0.9705	65.69	51.42	22.87
188	KBTBD11	O94819	314	4	P6	2	2.549	NP_055682	AGSRPQS*PSGDADARGDAAVYCFHAAAGEWR	0.157	kelch repeat and BTB (POZ) domain containing 11	0.9977	68.4	13.21
189	KBTBD11	O94819	314	4	P6	2	3.167	NP_055682	AGSRPQ(S*)PSGDADARGDAAVYCFHAAAGEWR	0.368	kelch repeat and BTB (POZ) domain containing 11	0.9999	67.16	9.87
190	KBTBD11	O94819	316	3	P6	1	3.214	NP_055682	AGSRPQSPS*GDADARGDAAVYCFHAAAGEWR	0.318	kelch repeat and BTB (POZ) domain containing 11	0.9996	139.25	13.38
191	KBTBD11	O94819	314	3	P6	1	3.977	NP_055682	AGSRPQ(S*)PSGDADARGDAAVYCFHAAAGEWR	0.317	kelch repeat and BTB (POZ) domain containing 11	0.9996	112.69	10.74
192	KBTBD11	O94819, O94819	310, 314	3	P6	3	4.217	NP_055682	AGS*RPQ(S*)PSGDADARGDAAVYCFHAAAGEWR	0.322	kelch repeat and BTB (POZ) domain containing 11	0.9997	84.69	30.34	8.68
193	KBTBD11	O94819, O94819	310, 314	3	P6	1	3.700	NP_055682	AGS*RPQS*PSGDADARGDAAVYCFHAAAGEWR	0.231	kelch repeat and BTB (POZ) domain containing 11	0.9988	72.22	30.34	20.91
194	DDX42	Q86XP3	§754	3	P6	3	4.354	NP_031398	AGSSAAGASGWTSAGSLNSVPTNSAQQGHNSPDS*PVTSAAK	0.36	DEAD box polypeptide 42 protein	1	85.56	17.32
195	GTF3C2	Q8WUA4, Q8WUA4	§893, §901	4	P4	1	3.208	NP_001030598	AHFNAMFQPS(S*)PTRRPGFS*PTSHR	1	general transcription factor IIIC, polypeptide 2, beta 110kDa	0.9621	79.34	0	14.7
196	GTF3C2	Q8WUA4, Q8WUA4	§893, §901	4	P6	3	2.968	NP_001030598	AHFNAMFQPS(S*)PTRRPGFS*PTSHR	0.233	general transcription factor IIIC, polypeptide 2, beta 110kDa	0.9993	56.54	3.43	17.86
197	GTF3C2	Q8WUA4, Q8WUA4	§893, §901	4	P5	15	3.216	NP_001030598	AHFNAMFQPS(S*)PTRRPGF(S*)PTSHR	0.147	general transcription factor IIIC, polypeptide 2, beta 110kDa	0.9867	47.55	0	9.87
198	GTF3C2	Q8WUA4, Q8WUA4	§892, §901	3	P6	2	2.942	NP_001030598	AHFNAMFQP(S*)SPTRRPGF(S*)PTSHR	0.256	general transcription factor IIIC, polypeptide 2, beta 110kDa	0.998	100.77	5.88	7.53
199	GTF3C2	Q8WUA4, Q8WUA4	§892, §901	3	P6	1	3.277	NP_001030598	AHFNAMFQP(S*)SPTRRPGFS*PTSHR	1	general transcription factor IIIC, polypeptide 2, beta 110kDa	0.9176	100.58	8.65	26.79
200	GTF3C2	Q8WUA4, Q8WUA4	§892, §901	3	P6	21	2.287	NP_001030598	AHFNAMFQP(S*)SPTRRPGF(S*)PTSHR	0.173	general transcription factor IIIC, polypeptide 2, beta 110kDa	0.9537	63.97	7.48	11.56
201	GTF3C2	Q8WUA4, Q8WUA4	§892, §901	4	P6	2	3.167	NP_001030598	AHFNAMFQP(S*)SPTRRPGF(S*)PTSHR	1	general transcription factor IIIC, polypeptide 2, beta 110kDa	0.9705	77.43	5.08	9.87
202	GTF3C2	Q8WUA4, Q8WUA4	§893, §901	4	P4	1	3.056	NP_001030598	AHFNAM#FQPS(S*)PTRRPGFS*PTSHR	1	general transcription factor IIIC, polypeptide 2, beta 110kDa	0.9797	68.19	3.04	21.43
203	MDC1	Q14676	797	2	P6	2	3.046	NP_055456	AIPGDQHPESPVH(T*)EPMGIQGR	0.39	mediator of DNA damage checkpoint 1	0.9998	56.79	8.51
204	MDC1	Q14676	§793	2	P6	2	2.317	NP_055456	AIPGDQHPES*PVHTEPMGIQGR	0.239	mediator of DNA damage checkpoint 1	0.998	66.18	34.98
205	MDC1	Q14676	§793	3	P6	3	1.946	NP_055456	AIPGDQHPES*PVHTEPMGIQGR	0.092	mediator of DNA damage checkpoint 1	0.9678	90.86	45.55
206	MDC1	Q14676	§793	3	P6	2	2.373	NP_055456	AIPGDQHPES*PVHTEPMGIQGR	0.358	mediator of DNA damage checkpoint 1	0.9999	99.78	47.04
207	MDC1	Q14676	§793	3	P6	1	1.867	NP_055456	AIPGDQHPES*PVHTEPM#GIQGR	0.242	mediator of DNA damage checkpoint 1	0.9977	91.75	18.11
208	MDC1	Q14676	§793	3	P6	3	1.885	NP_055456	AIPGDQHPES*PVHTEPM#GIQGR	0.269	mediator of DNA damage checkpoint 1	0.998	72.02	33.2
209	RGS12	O14924	§850	2	P6	1	3.338	NP_002917	ALPDSQQVPSS*PASK	0.375	regulator of G-protein signalling 12 isoform 2	0.9999	91.21	26.38
210	RGS12	O14924	§850	2	P6	2	2.708	NP_002917	ALPDSQQVPSS*PASK	0.277	regulator of G-protein signalling 12 isoform 2	0.9995	80.8	20.35
211	RGS12	O14924	§850	2	P3	2	2.591	NP_002917	ALPDSQQVPSS*PASK	0.268	regulator of G-protein signalling 12 isoform 2	0.9993	83.67	18.42
212	PBXIP1	Q96AQ6	43	2	P6	1	2.731	NP_065385	ALQAPH(S*)PSKTDGK	0.418	pre-B-cell leukemia homeobox interacting protein 1	0.9988	88.01	0
213	PBXIP1	Q96AQ6	43	2	P6	2	2.480	NP_065385	ALQAPH(S*)PSKTDGK	0.291	pre-B-cell leukemia homeobox interacting protein 1	0.9944	60.22	7.48
214	EVI5L	Q96CN4	756	2	P6	2	2.609	NP_660288	ALQDALYPLS*PR	0.267	ecotropic viral integration site 5-like isoform 2	0.9857	107.74	53.2
215	SLC26A6	Q9BXS9	§752	3	P6	1	3.526	NP_001035544	ALQHPRPVPDS*PVSVTRL	0.228	solute carrier family 26, member 6 isoform 4	0.9534	78.41	47.97
216	PHF2	O75151	§655	3	P6	1	3.689	NP_005383	ALRPPT(S*)PGVFGALQNFK	0.339	PHD finger protein 2	1	110.41	0
217	PHF2	O75151	§655	4	P6	1	2.746	NP_005383	ALRPPT(S*)PGVFGALQNFKEDKPKPV	0.189	PHD finger protein 2	0.9064	47.07	0
218	PHF2	O75151	654	4	P6	1	2.868	NP_005383	ALRPP(T*)SPGVFGALQNFKEDKPKPV	0.269	PHD finger protein 2	0.9721	44.1	9.42
219	MLL	Q03164, Q03164	§3511, §3518	3	P1	6	4.554	NP_005924	ALSSAVQASPTS*PGGSPS(S*)PSSGQR	1	myeloid/lymphoid or mixed-lineage leukemia protein	0.9917	139.97	18.87
220	MLL	Q03164, Q03164	§3511, §3518	3	P4	4	4.733	NP_005924	ALSSAVQASPT(S*)PGGSPSS*PSSGQR	1	myeloid/lymphoid or mixed-lineage leukemia protein	0.9943	135.19	4.49	13.27
221	MLL	Q03164, Q03164	§3511, §3518	3	P1	1	5.119	NP_005924	ALSSAVQASPTS*PGGSPS(S*)PSSGQR	1	myeloid/lymphoid or mixed-lineage leukemia protein	0.9966	131.67	26.53	6.59
222	MLL	Q03164, Q03164	§3511, §3518	3	P4	1	4.411	NP_005924	ALSSAVQASPT(S*)PGGSPS(S*)PSSGQR	1	myeloid/lymphoid or mixed-lineage leukemia protein	0.9939	131.34	9.57	6.59
223	MLL	Q03164, Q03164	§3511, §3517	3	P5	2	4.877	NP_005924	ALSSAVQASPTS*PGGSP(S*)SPSSGQR	1	myeloid/lymphoid or mixed-lineage leukemia protein	0.9898	124.98	14.81
224	MLL	Q03164, Q03164	§3511, §3518	3	P3	1	5.207	NP_005924	ALSSAVQASPT(S*)PGGSPS(S*)PSSGQR	1	myeloid/lymphoid or mixed-lineage leukemia protein	0.9971	117.56	8.79	10.36
225	MLL	Q03164, Q03164	§3511, §3518	3	P6	1	4.007	NP_005924	ALSSAVQASPTS*PGGSPS(S*)PSSGQR	1	myeloid/lymphoid or mixed-lineage leukemia protein	0.9913	71.21	13.27	4.35
226	MLL	Q03164, Q03164	§3511, §3517	3	P5	2	5.058	NP_005924	ALSSAVQASPT(S*)PGGSP(S*)SPSSGQR	1	myeloid/lymphoid or mixed-lineage leukemia protein	0.9829	103.5	7.97
227	MLL	Q03164, Q03164	3508, §3518	3	P3	1	5.082	NP_005924	ALSSAVQA(S*)PTSPGGSPS(S*)PSSGQR	1	myeloid/lymphoid or mixed-lineage leukemia protein	0.9968	79.14	11.34	7.48
228	ataxin-2	Q99700	733	2	P6	1	4.023	NP_002964	AMPIPAASPTPAS*PASNR	0.476	ataxin 2	1	162.59	37.54
229	ataxin-2	Q99700	733	2	P6	1	4.027	NP_002964	AMPIPAASPTPAS*PASNR	0.473	ataxin 2	1	149.81	43.47
230	ataxin-2	Q99700	733	2	P6	1	4.034	NP_002964	AM#PIPAASPTPAS*PASNR	0.504	ataxin 2	1	155.44	34.46
231	CapZIP	Q6JBY9	127	2	P6	1	2.917	NP_443094	AMVSPFHSPPSTPSS*PGVR	0.246	RCSD domain containing 1	0.9996	103.01	19.33
232	CapZIP	Q6JBY9	127	2	P6	1	3.482	NP_443094	AMVSPFHSPPSTPSS*PGVR	0.396	RCSD domain containing 1	0.9999	97.13	22.85
233	CapZIP	Q6JBY9	126	3	P6	4	3.546	NP_443094	AMVSPFHSPPSTP(S*)SPGVR	0.339	RCSD domain containing 1	1	108.8	0
234	CapZIP	Q6JBY9	126	3	P6	131	2.673	NP_443094	AMVSPFHSPPSTP(S*)SPGVR	0.156	RCSD domain containing 1	0.9922	63.68	0
235	CapZIP	Q6JBY9, Q6JBY9	§120, 127	2	P6	1	3.658	NP_443094	AMVSPFHS*PPSTPSS*PGVR	1	RCSD domain containing 1	0.9981	110.99	27.69	26.38
236	CapZIP	Q6JBY9, Q6JBY9	§120, 127	2	P4	1	3.056	NP_443094	AMVSPFHS*PPSTPSS*PGVR	0.293	RCSD domain containing 1	0.9997	86.48	22.87	22.85
237	CapZIP	Q6JBY9, Q6JBY9	§120, 127	2	P6	1	3.092	NP_443094	AMVSPFHS*PPSTPSS*PGVR	0.361	RCSD domain containing 1	0.9999	62.25	20.91	18.42
238	CapZIP	Q6JBY9, Q6JBY9	§120, 127	2	P6	4	2.727	NP_443094	AMVSPFHS*PPSTPSS*PGVR	0.181	RCSD domain containing 1	0.9987	72.4	37.25	16.22
239	CapZIP	Q6JBY9, Q6JBY9	§120, 127	3	P4	2	4.065	NP_443094	AMVSPFH(S*)PPSTPS(S*)PGVR	0.391	RCSD domain containing 1	1	122.63	12.57	10.33
240	CapZIP	Q6JBY9, Q6JBY9	§120, 127	3	P6	2	3.312	NP_443094	AMVSPFHS*PPSTPS(S*)PGVR	0.256	RCSD domain containing 1	0.9998	113.43	22.17	6.59
241	CapZIP	Q6JBY9, Q6JBY9	§120, 126	3	P6	3	3.783	NP_443094	AMVSPFHS*PPSTP(S*)SPGVR	0.282	RCSD domain containing 1	0.9999	100.38	20.81	5.29
242	CapZIP	Q6JBY9, Q6JBY9	§120, 127	3	P4	2	3.652	NP_443094	AMVSPFH(S*)PPSTPS(S*)PGVR	0.32	RCSD domain containing 1	0.9999	83.78	10.66	6.59
243	CapZIP	Q6JBY9, Q6JBY9	§120, 127	3	P5	7	3.070	NP_443094	AMVSPFHS*PPSTPS(S*)PGVR	0.287	RCSD domain containing 1	0.9998	66.91	17.36
244	CapZIP	Q6JBY9, Q6JBY9	§116, 127	2	P6	1	2.716	NP_443094	AMVS*PFHSPPSTPSS*PGVR	0.239	RCSD domain containing 1	0.9995	47.18	17.99	26.38
245	CapZIP	Q6JBY9, Q6JBY9	§120, 127	3	P6	1	3.759	NP_443094	AMVSPFH(S*)PPSTPS(S*)PGVR	0.289	RCSD domain containing 1	1	82.8	0	4.79
246	CapZIP	Q6JBY9, Q6JBY9	§116, 126	3	P4	4	2.591	NP_443094	AMVS*PFHSPPSTP(S*)SPGVR	0.156	RCSD domain containing 1	0.9955	57.62	19.85	5.88
247	CapZIP	Q6JBY9, Q6JBY9	§120, 127	3	P6	4	2.671	NP_443094	AMVSPFH(S*)PPSTPS(S*)PGVR	0.079	RCSD domain containing 1	0.9904	58.25	12.19
248	CapZIP	Q6JBY9, Q6JBY9, Q6JBY9	§116, §120, 127	2	P3	1	2.464	NP_443094	AMVS*PFH(S*)PPSTPSS*PGVR	0.108	RCSD domain containing 1	0.9972	85.44	56.19	11.56	16.22
249	CapZIP	Q6JBY9, Q6JBY9, Q6JBY9	§116, §120, 127	2	P6	1	2.815	NP_443094	AMVS*PFHS*PPSTPSS*PGVR	0.22	RCSD domain containing 1	0.999	80.84	58.36	21.99	16.22
250	CapZIP	Q6JBY9, Q6JBY9, Q6JBY9	§116, §120, 127	2	P6	1	2.507	NP_443094	AMVS*PFHS*PPSTPSS*PGVR	0.04	RCSD domain containing 1	0.9907	71.5	73.35	29.64	16.22
251	CapZIP	Q6JBY9, Q6JBY9, Q6JBY9	§116, §120, 127	3	P6	1	3.303	NP_443094	AMVS*PFHS*PPSTPS(S*)PGVR	0.396	RCSD domain containing 1	1	75.73	19.36	37.87	7.48
252	CapZIP	Q6JBY9, Q6JBY9, Q6JBY9	§116, §120, 126	3	P6	1	4.287	NP_443094	AMVS*PFHS*PPSTP(S*)SPGVR	0.35	RCSD domain containing 1	1	130.62	71.74	64.26	4.79
253	CapZIP	Q6JBY9, Q6JBY9, Q6JBY9	§116, §120, 127	3	P6	1	3.126	NP_443094	AMVS*PFHS*PPSTPS(S*)PGVR	0.26	RCSD domain containing 1	0.9999	79.52	26	44.12	3.98
254	CapZIP	Q6JBY9, Q6JBY9, Q6JBY9	§116, §120, 126	3	P6	2	3.453	NP_443094	AMVS*PFHS*PPSTP(S*)SPGVR	0.249	RCSD domain containing 1	0.9999	70.71	33.84	38.52	4.79
255	CapZIP	Q6JBY9, Q6JBY9, Q6JBY9	§116, §120, 126	3	P6	1	2.715	NP_443094	AMVS*PFHS*PPSTP(S*)SPGVR	0.134	RCSD domain containing 1	0.9977	81.52	30.69	33.66
256	CapZIP	Q6JBY9, Q6JBY9, Q6JBY9	§116, §120, 126	3	P4	2	2.858	NP_443094	AMVS*PFHS*PPSTP(S*)SPGVR	0.211	RCSD domain containing 1	0.9993	82.25	23.9	30.85	8.65
257	CapZIP	Q6JBY9, Q6JBY9, Q6JBY9	§116, §120, 127	3	P4	2	2.737	NP_443094	AMVS*PFHS*PPSTPS(S*)PGVR	0.133	RCSD domain containing 1	0.9964	67.83	19.26	14.89	12.2
258	CapZIP	Q6JBY9, Q6JBY9, Q6JBY9	§116, §120, 126	3	P4	2	3.183	NP_443094	AMVS*PFHS*PPSTP(S*)SPGVR	0.163	RCSD domain containing 1	0.9989	63.62	23.9	20.57	6.59
259	CapZIP	Q6JBY9, Q6JBY9, Q6JBY9, Q6JBY9	§116, §120, §123, 127	2	P6	1	1.926	NP_443094	AMVS*PFHS*PP(S*)TPSS*PGVR	0.102	RCSD domain containing 1	0.9863	72.76	36.56	16.19	11.51	16.22
260	CapZIP	Q6JBY9, Q6JBY9, Q6JBY9, Q6JBY9	§116, §120, §123, 127	2	P6	111	1.999	NP_443094	AMVS*PFHS*PPS*TPS(S*)PGVR	0.239	RCSD domain containing 1	0.9893	50.17	39.72	21.77	13.24	6.9
261	CapZIP	Q6JBY9, Q6JBY9, Q6JBY9, Q6JBY9	§116, §120, §123, 127	3	P6	3	1.817	NP_443094	AMVS*PFHS*PP(S*)TPS(S*)PGVR	0.263	RCSD domain containing 1	0.9977	84.64	50.8	31.47	4.35	8.65
262	CapZIP	Q6JBY9, Q6JBY9, Q6JBY9, Q6JBY9	§116, §120, §123, 126	3	P6	1	3.558	NP_443094	AMVS*PFHS*PP(S*)TP(S*)SPGVR	0.328	RCSD domain containing 1	1	87.39	59.46	31.47	4.35
263	CapZIP	Q6JBY9	126	3	P6	1	3.265	NP_443094	AM#VSPFHSPPSTP(S*)SPGVR	0.293	RCSD domain containing 1	0.9999	107.42	0
264	CapZIP	Q6JBY9	126	3	P1	1	3.374	NP_443094	AM#VSPFHSPPSTP(S*)SPGVR	0.387	RCSD domain containing 1	1	107.28	8.65
265	CapZIP	Q6JBY9	126	3	P6	1	3.393	NP_443094	AM#VSPFHSPPSTP(S*)SPGVR	0.215	RCSD domain containing 1	0.9998	80.38	0
266	CapZIP	Q6JBY9, Q6JBY9	§120, 127	2	P6	2	2.852	NP_443094	AM#VSPFHS*PPSTPSS*PGVR	0.205	RCSD domain containing 1	0.9992	93.09	21.99	13.24
267	CapZIP	Q6JBY9, Q6JBY9	§123, 126	2	P6	6	3.264	NP_443094	AM#VSPFHSPPS*TPS*SPGVR	1	RCSD domain containing 1	0.9951	60.59	13.38	13.24
268	CapZIP	Q6JBY9, Q6JBY9	§120, 127	3	P4	1	3.854	NP_443094	AM#VSPFHS*PPSTPS(S*)PGVR	0.33	RCSD domain containing 1	1	120.91	23.66	5.88
269	CapZIP	Q6JBY9, Q6JBY9	§120, 127	3	P6	1	3.898	NP_443094	AM#VSPFHS*PPSTPS(S*)PGVR	1	RCSD domain containing 1	0.9946	108.65	27.12	6.59
270	CapZIP	Q6JBY9, Q6JBY9	§120, 127	3	P4	1	4.059	NP_443094	AM#VSPFHS*PPSTPS(S*)PGVR	0.339	RCSD domain containing 1	1	116.53	18.8	3.98
271	CapZIP	Q6JBY9, Q6JBY9	§116, 127	2	P6	4	2.804	NP_443094	AM#V(S*)PFHSPPSTPSS*PGVR	1	RCSD domain containing 1	0.9921	78.38	10.36	20.35
272	CapZIP	Q6JBY9, Q6JBY9	§120, 127	3	P6	19	3.328	NP_443094	AM#VSPFH(S*)PPSTPSS*PGVR	0.268	RCSD domain containing 1	0.9998	66.82	9.85	15.5
273	CapZIP	Q6JBY9, Q6JBY9	§120, 126	3	P6	1	3.159	NP_443094	AM#VSPFH(S*)PPSTP(S*)SPGVR	0.311	RCSD domain containing 1	0.9999	77.18	7.55	5.88
274	CapZIP	Q6JBY9, Q6JBY9, Q6JBY9	§116, §120, 127	2	P6	1	2.505	NP_443094	AM#VS*PFHS*PPSTPSS*PGVR	0.236	RCSD domain containing 1	0.9987	71.48	45.81	20.11	20.35
275	CapZIP	Q6JBY9, Q6JBY9, Q6JBY9	§116, §120, 127	2	P6	2	2.557	NP_443094	AM#VS*PFHS*PPSTPSS*PGVR	0.286	RCSD domain containing 1	0.9991	105.94	78.94	37.54	16.22
276	CapZIP	Q6JBY9, Q6JBY9, Q6JBY9	§116, §120, 126	2	P6	7	2.680	NP_443094	AM#VS*PFHS*PPSTPS*SPGVR	0.23	RCSD domain containing 1	0.999	80.25	64.4	24.24	16.22
277	CapZIP	Q6JBY9, Q6JBY9, Q6JBY9	§116, §120, 126	2	P6	4	2.278	NP_443094	AM#VS*PFHS*PPSTP(S*)SPGVR	0.247	RCSD domain containing 1	0.9986	83.13	48.76	20.11
278	CapZIP	Q6JBY9, Q6JBY9, Q6JBY9	§116, §120, 127	3	P6	1	3.477	NP_443094	AM#VS*PFHS*PPSTPS(S*)PGVR	0.377	RCSD domain containing 1	1	97.26	55.74	52.41	5.29
279	CapZIP	Q6JBY9, Q6JBY9, Q6JBY9	§116, §120, 126	3	P6	1	3.269	NP_443094	AM#VS*PFHS*PPSTP(S*)SPGVR	0.311	RCSD domain containing 1	1	73.42	45.7	56.02
280	CapZIP	Q6JBY9, Q6JBY9, Q6JBY9	§116, §120, 127	3	P4	12	3.006	NP_443094	AM#VS*PFHS*PPSTPS(S*)PGVR	0.245	RCSD domain containing 1	0.9994	91.89	42.37	31.81	5.88
281	CapZIP	Q6JBY9, Q6JBY9, Q6JBY9	§116, §120, 127	3	P2	5	3.445	NP_443094	AM#VS*PFHS*PPSTPSS*PGVR	0.18	RCSD domain containing 1	0.9993	81.94	42.37	20.57	18.87
282	CapZIP	Q6JBY9, Q6JBY9, Q6JBY9	§116, §120, 127	3	P3	1	3.618	NP_443094	AM#VS*PFHS*PPSTPS(S*)PGVR	0.367	RCSD domain containing 1	1	102.1	49.98	38.19	4.79
283	CapZIP	Q6JBY9, Q6JBY9, Q6JBY9	§116, §120, 126	3	P4	1	3.596	NP_443094	AM#VS*PFHS*PPSTP(S*)SPGVR	0.337	RCSD domain containing 1	1	97.46	53.83	37.87	4.79
284	CapZIP	Q6JBY9, Q6JBY9, Q6JBY9	§116, §120, 126	3	P3	2	3.421	NP_443094	AM#VS*PFHS*PPSTP(S*)SPGVR	0.267	RCSD domain containing 1	0.9999	80.07	47.57	45.03
285	CapZIP	Q6JBY9, Q6JBY9, Q6JBY9	§116, §120, 127	3	P6	4	3.427	NP_443094	AM#VS*PFHS*PPSTPS(S*)PGVR	0.321	RCSD domain containing 1	0.9999	81.27	53.83	52.13	10.33
286	FBX46	Q6PJ61	293	3	P6	1	2.813	NP_001073938	APDSGLPSGGGGRPGCAYPGS*PGPGAR	0.209	F-box protein 46	0.9993	121.38	20.95
287	FBX46	Q6PJ61	293	3	P2	1	3.092	NP_001073938	APDSGLPSGGGGRPGCAYPGS*PGPGAR	0.222	F-box protein 46	0.9996	98.19	30.02
288	FBX46	Q6PJ61	293	3	P6	1	3.252	NP_001073938	APDSGLPSGGGGRPGCAYPGS*PGPGAR	0.264	F-box protein 46	0.9998	83.3	25.88
289	RAI1	Q7Z5J4	§1358	3	P4	46	2.749	NP_109590	APGASPGNPLS*PSLSDKDR	0.237	retinoic acid induced 1	0.9904	51.46	25.38
290	CHD-8; CHD-8 iso2	Q9HCK8, Q9HCK8-2	§2240; §2384	2	P2	1	1.994	NP_065971	APGYPS(S*)PVTTA	0.227	chromodomain helicase DNA binding protein 8	0.9421	88.82	8.58
291	CHD-8; CHD-8 iso2	Q9HCK8, Q9HCK8-2	§2239; §2383	3	P5	63	2.457	NP_065971	APGYP(S*)SPVTTASGTTLR	0.131	chromodomain helicase DNA binding protein 8	0.9842	52.49	0
292	IARS	P41252	§1047	2	P6	3	2.592	NP_002152	APLKPYPVS*PSDK	0.315	isoleucine-tRNA synthetase	0.9992	87.12	15.84
293	IARS	P41252	§1047	2	P6	3	2.402	NP_002152	APLKPYPVS*PSDK	0.268	isoleucine-tRNA synthetase	0.9986	84.38	13.27
294	IARS	P41252	§1047	3	P6	4	2.362	NP_002152	APLKPYPVS*PSDKVLIQEK	0.388	isoleucine-tRNA synthetase	0.9995	79.1	48.99
295	IARS	P41252	§1047	3	P5	30	2.318	NP_002152	APLKPYPV(S*)PSDKVLIQEK	0.279	isoleucine-tRNA synthetase	0.9935	62.83	10.36
296	IARS	P41252	§1047	3	P6	13	1.935	NP_002152	APLKPYPVS*PSDKVLIQEK	0.2	isoleucine-tRNA synthetase	0.9675	64.8	17.99
297	IARS	P41252	1044	3	P2	32	3.094	NP_002152	APLKPY*PVSPSDKVLIQEK	0.166	isoleucine-tRNA synthetase	0.9824	33.54	20.57
298	IARS	P41252	§1047	4	P5	15	2.463	NP_002152	APLKPYPVS*PSDKVLIQEK	0.215	isoleucine-tRNA synthetase	0.9939	60.81	20.95
299	FBXO42	Q6P3S6, Q6P3S6	§365, §373	3	P6	327	2.814	NP_061867	APLS*PSLNSRP(S*)PISATPPALVPETR	0.049	F-box protein 42	0.9334	50.49	14.24	11.64
300	FCHO1	O14526	523	3	P6	1	3.656	NP_055937	APPLPDS*PQPLASSPGPWGLEALAGGDLM#PAPADPTAR	0.274	FCH domain only 1	0.9998	82.87	14.73
301	BTBD9	Q96Q07	599	2	P6	3	3.303	NP_001092742	APSGSSLPS(S*)PGSNSR	0.368	BTB (POZ) domain containing 9 isoform a	0.9999	97.31	0
302	BTBD9	Q96Q07	599	2	P6	4	3.201	NP_001092742	APSGSSLPS(S*)PGSNSR	0.427	BTB (POZ) domain containing 9 isoform a	0.9999	98.08	0
303	tensin 1	Q9HBL0	§1177	2	P6	1	3.080	NP_072174	AQFSVAGVHTVPGS*PQAR	0.362	tensin	0.9999	111.36	76.73
304	tensin 1	Q9HBL0	§1177	2	P6	1	2.388	NP_072174	AQFSVAGVHTVPGS*PQAR	0.201	tensin	0.9988	97.51	31.27
305	tensin 1	Q9HBL0	§1177	3	P6	6	2.570	NP_072174	AQFSVAGVHTVPGS*PQAR	0.183	tensin	0.9972	50.2	44.73
306	tensin 1	Q9HBL0	§1177	3	P6	2	3.245	NP_072174	AQFSVAGVHTVPGS*PQAR	0.285	tensin	0.9999	45.42	61.72
307	RPRC1	Q3KQU3	469	2	P6	1	2.360	NP_060537	ARPS(S*)PSTSW	0.273	MAP7 domain containing 1	0.9717	65.25	0
308	RPRC1	Q3KQU3	469	3	P6	1	2.683	NP_060537	ARPS(S*)PSTSWHR	0.225	MAP7 domain containing 1	0.9807	56.93	0
309	RPRC1	Q3KQU3, Q3KQU3, Q3KQU3	469, 489, 496	4	P6	299	3.095	NP_060537	ARPS(S*)PSTSWHRPASPCPSPGPGHT*LPPKPPS*PR	0.118	MAP7 domain containing 1	0.9736	24.04	0	27.22	37.2
310	RPRC1	Q3KQU3, Q3KQU3, Q3KQU3	469, 479, 496	4	P6	355	3.304	NP_060537	ARPS(S*)PSTSWHRPA(S*)PCPSPGPGHTLPPKPPS*PR	1	MAP7 domain containing 1	0.9012	39.23	5.83	6.61	55.74
311	RPRC1	Q3KQU3, Q3KQU3	468, 479	5	P6	328	3.071	NP_060537	ARP(S*)SPSTSWHRPA(S*)PCPSPGPGHTLPPKPPSPR	0.107	MAP7 domain containing 1	0.985	37.31	10.33	12.69
312	RPRC1	Q3KQU3, Q3KQU3, Q3KQU3	469, 473, 496	4	P6	8	3.305	NP_060537	ARPS(S*)PST(S*)WHRPASPCPSPGPGHTLPPKPPS*PR	1	MAP7 domain containing 1	0.9848	54.52	0	5.32	71.74
313	RPRC1	Q3KQU3, Q3KQU3	469, 479	5	P4	657	3.090	NP_060537	ARPS(S*)PSTSWHRPAS*PCPSPGPGHTLPPKPPSPR	0.001	MAP7 domain containing 1	0.9352	26.01	0	22.59
314	AML1; AML1 iso8	Q01196, Q01196-8	§276; §303	2	P6	19	2.886	NP_001001890	ASPSVHPATPIS*PGR	0.303	runt-related transcription factor 1 isoform AML1b	0.984	74.1	46.24
315	AML1; AML1 iso8	Q01196, Q01196-8	§276; §303	2	P6	1	2.665	NP_001001890	ASPSVHPATPIS*PGR	0.245	runt-related transcription factor 1 isoform AML1b	0.9829	59.74	37.54
316	BIN2	Q9UBW5, Q9UBW5	§436, §444	3	P6	1	5.145	NP_057377	ATASPRPSSGNIPS(S*)PTASGGG(S*)PTSPR	1	bridging integrator 2	0.9973	137.65	8.65	5.73
317	BIN2	Q9UBW5, Q9UBW5	§436, §444	3	P6	1	4.199	NP_057377	ATASPRPSSGNIPSS*PTASGGGS*PTSPR	1	bridging integrator 2	0.9943	106.13	15.5	17.53
318	BIN2	Q9UBW5, Q9UBW5, Q9UBW5	§436, §444, 447	3	P6	1	5.163	NP_057377	ATASPRPSSGNIPSS*PTASGGG(S*)PTS*PR	1	bridging integrator 2	0.9966	138.96	22.87	8.68	13.24
319	BIN2	Q9UBW5, Q9UBW5, Q9UBW5	§436, §444, 447	3	P6	2	4.287	NP_057377	ATASPRPSSGNIPSS*PTASGGG(S*)PTS*PR	1	bridging integrator 2	0.9916	130.1	52.75	10.74	13.24
320	BIN2	Q9UBW5, Q9UBW5, Q9UBW5	425, §436, §444	3	P2	1	4.667	NP_057377	ATAS*PRPSSGNIPSS*PTASGGG(S*)PTSPR	1	bridging integrator 2	0.9956	103.98	14.49	16.19	12.32
321	RGS14	O43566	§479	2	P6	1	2.395	NP_006471	ATHPPPAS*PSSLVK	0.21	regulator of G-protein signalling 14	0.9989	61.41	30.7
322	RGS14	O43566	§479	2	P6	1	1.993	NP_006471	ATHPPPAS*PSSLVK	0.172	regulator of G-protein signalling 14	0.9969	53	18.87
323	RGS14	O43566	§479	3	P6	26	1.868	NP_006471	ATHPPPA(S*)PSSLVK	0.105	regulator of G-protein signalling 14	0.9555	24.29	11.72
324	FBI1	O95365	§526	2	P2	1	2.471	NP_056982	ATPGAPAQPSS*PDAR	0.406	zinc finger and BTB domain containing 7A	0.9893	94.55	19.33
325	FBI1	O95365	§526	2	P2	1	2.749	NP_056982	ATPGAPAQPS(S*)PDAR	0.385	zinc finger and BTB domain containing 7A	0.9953	92.66	6.9
326	FBI1	O95365	§526	2	P6	1	3.178	NP_056982	ATPGAPAQPS(S*)PDAR	0.35	zinc finger and BTB domain containing 7A	0.9959	105.92	11.51
327	FBI1	O95365	§526	2	P2	1	2.649	NP_056982	ATPGAPAQPSS*PDAR	0.366	zinc finger and BTB domain containing 7A	0.988	108.88	21.51
328	FBI1	O95365	§526	2	P6	2	2.517	NP_056982	ATPGAPAQPS(S*)PDAR	0.358	zinc finger and BTB domain containing 7A	0.991	87.7	7.38
329	FBI1	O95365	§526	2	P2	1	2.740	NP_056982	ATPGAPAQPS(S*)PDARR	0.351	zinc finger and BTB domain containing 7A	0.9892	86.73	10.28
330	FBI1	O95365	§526	2	P6	1	2.547	NP_056982	ATPGAPAQPS(S*)PDARR	0.233	zinc finger and BTB domain containing 7A	0.9776	61.44	0
331	FBI1	O95365	§525	2	P6	2	2.511	NP_056982	ATPGAPAQP(S*)SPDARR	0.304	zinc finger and BTB domain containing 7A	0.9854	61.43	7.93
332	FBI1	O95365	§526	2	P2	6	2.428	NP_056982	ATPGAPAQPSS*PDARR	0.295	zinc finger and BTB domain containing 7A	0.9767	56.36	16.22
333	FBI1	O95365	§526	2	P2	1	2.456	NP_056982	ATPGAPAQPS(S*)PDARR	0.288	zinc finger and BTB domain containing 7A	0.9737	37.5	0
334	SIPA1	Q96FS4	§884	4	P6	1	5.853	NP_006738	ATTAKPSVPSADSETPLTQDRPG(S*)PSGSEDKGNPAPELR	0.441	signal-induced proliferation-associated protein 1	1	155.53	10.96
335	SIPA1	Q96FS4	§884	4	P6	2	5.399	NP_006738	ATTAKPSVPSADSETPLTQDRPGS*PSGSEDKGNPAPELR	0.44	signal-induced proliferation-associated protein 1	1	149.99	21
336	ZNF828	Q96JM3, Q96JM3, Q96JM3, Q96JM3	§416, §427, §432, §436	3	P6	140	4.151	NP_115812	AVPPVS*PELRKPGPPLS*PEIRS*PAGS*PELR	0.432	zinc finger protein 828	0.9999	78.29	1000
337	ZNF828	Q96JM3, Q96JM3, Q96JM3, Q96JM3	§416, §427, §432, §436	3	P6	4	4.050	NP_115812	AVPPVS*PELRKPGPPLS*PEIRS*PAGS*PELR	0.447	zinc finger protein 828	1	79.04	1000
338	ZNF828	Q96JM3, Q96JM3, Q96JM3, Q96JM3	§416, §427, §432, §436	3	P6	3	3.353	NP_115812	AVPPVS*PELRKPGPPLS*PEIRS*PAGS*PELR	0.319	zinc finger protein 828	0.9994	63.94	1000
339	ZNF828	Q96JM3, Q96JM3, Q96JM3, Q96JM3	§416, §427, §432, §436	3	P6	9	3.426	NP_115812	AVPPVS*PELRKPGPPLS*PEIRS*PAGS*PELR	0.188	zinc finger protein 828	0.9895	35.64	1000
340	MYPT1	O14974	§409	2	P6	1	3.561	NP_001137357	AVTTPTVSSGQATPTS*PIKK	0.392	MYPT1	0.9978	83.57	16.22
341	MYPT1	O14974	408	2	P6	1	3.780	NP_001137357	AVTTPTVSSGQATPT*SPIKK	0.29	MYPT1	0.9961	57.86	22.85
342	MYPT1	O14974	§409	3	P6	1	3.860	NP_001137357	AVTTPTVSSGQATPTS*PIKKFPTTATK	0.483	MYPT1	1	91.05	18.87
343	CAMKK2; CAMKK2 iso3	Q96RR4, Q96RR4-3	§129; §129	2	P6	1	4.215	NP_006540	CICPSLPYS*PVSSPQSSPR	0.391	calcium/calmodulin-dependent protein kinase kinase 2 beta isoform 1	1	110.18	15.18
344	CAMKK2; CAMKK2 iso3	Q96RR4, Q96RR4, Q96RR4-3, Q96RR4-3	§129, §133; §129, §133	2	P6	1	3.902	NP_006540	CICPSLPYS*PVSS*PQSSPR	1	calcium/calmodulin-dependent protein kinase kinase 2 beta isoform 1	0.9974	103.12	26.38	16.22
345	CAMKK2; CAMKK2 iso3	Q96RR4, Q96RR4, Q96RR4-3, Q96RR4-3	§129, §133; §129, §133	3	P2	1	4.568	NP_006540	CICPSLPYS*PVSS*PQSSPR	0.245	calcium/calmodulin-dependent protein kinase kinase 2 beta isoform 1	0.9999	123.43	21.3	25.88
346	CAMKK2; CAMKK2 iso3	Q96RR4, Q96RR4, Q96RR4, Q96RR4-3, Q96RR4-3, Q96RR4-3	§129, §133, 137; §129, §133, 137	3	P6	1	4.845	NP_006540	CICPSLPYS*PVSS*PQSS*PRLPR	1	calcium/calmodulin-dependent protein kinase kinase 2 beta isoform 1	0.9816	137.11	17.01	23.34	15.5
347	CAMKK2; CAMKK2 iso3	Q96RR4, Q96RR4, Q96RR4, Q96RR4-3, Q96RR4-3, Q96RR4-3	§129, §133, 137; §129, §133, 137	3	P2	1	3.921	NP_006540	CICPSLPY(S*)PVS(S*)PQS(S*)PRLPR	1	calcium/calmodulin-dependent protein kinase kinase 2 beta isoform 1	0.9684	117.53	0	11.35	11.35
348	NUP88	Q99567	497	3	P6	1	3.864	NP_002523	CITSTYECLIWPLLST*VHPASPPLLCTR	0.109	nucleoporin 88kDa	0.9164	53.68	14.12
349	ARHGAP4	P98171	860	2	P6	1	2.930	NP_001657	CLVPAS*PEQHVEVDK	0.274	Rho GTPase activating protein 4	0.9997	108.7	1000
350	ARHGAP4	P98171	860	2	P6	1	2.268	NP_001657	CLVPAS*PEQHVEVDK	0.3	Rho GTPase activating protein 4	0.9994	118.95	1000
351	ARHGAP4	P98171	860	3	P4	49	2.102	NP_001657	CLVPAS*PEQHVEVDK	0.038	Rho GTPase activating protein 4	0.9198	105.89	1000
352	ARHGAP4	P98171	860	3	P4	80	2.365	NP_001657	CLVPAS*PEQHVEVDK	0.138	Rho GTPase activating protein 4	0.9852	58.1	1000
353	ARHGAP4	P98171	860	3	P6	15	2.134	NP_001657	CLVPAS*PEQHVEVDK	0.136	Rho GTPase activating protein 4	0.9889	51.4	1000
354	ARHGAP4	P98171	860	3	P6	16	1.862	NP_001657	CLVPAS*PEQHVEVDK	0.086	Rho GTPase activating protein 4	0.9596	57.73	1000
355	ARHGAP4	P98171	860	3	P5	166	1.876	NP_001657	CLVPAS*PEQHVEVDK	0.15	Rho GTPase activating protein 4	0.9708	41.88	1000
356	ARHGAP4	P98171	860	3	P6	1	3.275	NP_001657	CLVPAS*PEQHVEVDKAVAQNMDSV	0.333	Rho GTPase activating protein 4	0.9807	106.96	94.74
357	ARHGAP4	P98171	860	3	P6	1	3.420	NP_001657	CLVPAS*PEQHVEVDKAVAQNMDSV	0.244	Rho GTPase activating protein 4	0.9282	78.79	60.92
358	ARHGAP4	P98171	860	3	P6	1	3.394	NP_001657	CLVPAS*PEQHVEVDKAVAQNM#DSV	0.261	Rho GTPase activating protein 4	0.9441	103.26	71.51
359	ARHGAP4	P98171	860	3	P3	1	3.607	NP_001657	CLVPAS*PEQHVEVDKAVAQNMDSVF	0.255	Rho GTPase activating protein 4	0.9551	113.98	84.6
360	ARHGAP4	P98171	860	3	P2	2	3.483	NP_001657	CLVPAS*PEQHVEVDKAVAQNMDSVF	0.258	Rho GTPase activating protein 4	0.9333	86.69	80.98
361	ARHGAP4	P98171	860	3	P4	1	2.802	NP_001657	CLVPAS*PEQHVEVDKAVAQNMDSVFK	0.203	Rho GTPase activating protein 4	0.9939	86.23	76.56
362	ARHGAP4	P98171	860	3	P4	1	2.904	NP_001657	CLVPAS*PEQHVEVDKAVAQNMDSVFK	0.235	Rho GTPase activating protein 4	0.997	89.32	101.96
363	ARHGAP4	P98171	860	3	P3	1	3.009	NP_001657	CLVPAS*PEQHVEVDKAVAQNMDSVFK	0.193	Rho GTPase activating protein 4	0.9963	71.84	49.69
364	AKAP11	Q9UKA4	673	3	P6	1	4.161	NP_057332	CQFSYPQTPAS*PQCGSFDFEDKVVK	0.344	A-kinase anchor protein 11	0.9929	83.03	16.5
365	AKAP11	Q9UKA4	673	3	P6	1	3.496	NP_057332	CQFSYPQTPA(S*)PQCGSFDFEDKVVK	0.329	A-kinase anchor protein 11	0.983	51.8	6.69
366	C5orf30	Q96GV9, Q96GV9	39, 42	3	P2	4	1.950	NP_149988	CSST*PCS*PMRR	0.1	hypothetical protein LOC90355	0.9795	38.52	14.23	39.72
367	AKAP2	Q9Y2D5-4	§383	2	P6	2	3.955	NP_001004065	DALGDSLQVPVS*PSSTTSSR	0.527	A kinase (PRKA) anchor protein 2 isoform 1	1	114.72	18.49
368	AKAP2	Q9Y2D5-4	§383	2	P6	1	3.944	NP_001004065	DALGDSLQVPV(S*)PSSTTSSR	0.446	A kinase (PRKA) anchor protein 2 isoform 1	1	95.9	11.35
369	BCE1	Q04727	§292	2	P6	1	2.842	NP_008936	DAPIS*PASIASSSSTPSSK	0.401	transducin-like enhancer protein 4	0.9999	119.94	27.69
370	BCE1	Q04727	§292	2	P6	2	2.734	NP_008936	DAPIS*PASIASSSSTPSSK	0.398	transducin-like enhancer protein 4	0.9998	99.14	27.03
371	TLE3; TLE3 iso3	Q04726, Q04726-3	§286; §286	2	P6	1	3.468	NP_001098662	DAPTS*PASVASSSSTPSSK	0.462	transducin-like enhancer protein 3 isoform b	1	165.47	26.79
372	TLE3; TLE3 iso3	Q04726, Q04726-3	§286; §286	2	P6	1	3.735	NP_001098662	DAPTS*PASVASSSSTPSSK	0.422	transducin-like enhancer protein 3 isoform b	1	163.98	26.79
373	TLE3; TLE3 iso3	Q04726, Q04726-3	§285; §285	2	P6	1	3.158	NP_001098662	DAP(T*)SPASVASSSSTPSSK	0.411	transducin-like enhancer protein 3 isoform b	0.9999	54.83	0
374	AHDC1	Q5TGY3	1011	3	P6	3	5.350	NP_001025053	DCSFAYGSGNSLPA(S*)PSSAHSAGYAPPPTGGPCLPPSK	1	AT hook, DNA binding motif, containing 1	0.993	140.92	11.72
375	AHDC1	Q5TGY3	1011	3	P6	1	4.946	NP_001025053	DCSFAYGSGNSLPAS*PSSAHSAGYAPPPTGGPCLPPSK	0.436	AT hook, DNA binding motif, containing 1	1	99.97	20.22
376	INTS5	Q6P9B9	§279	3	P6	1	5.590	NP_085131	DFCVHGGAGGGAGSSGGSSSQTPSTDPFPGS*PAIPAEK	0.436	integrator complex subunit 5	1	109.18	57.28
377	DNCLI1	Q9Y6G9	§207	2	P6	1	4.628	NP_057225	DFQEYVEPGEDFPAS*PQR	0.488	dynein, cytoplasmic 1, light intermediate chain 1	1	183.82	175.4
378	DNCLI1	Q9Y6G9	§207	2	P6	1	4.279	NP_057225	DFQEYVEPGEDFPAS*PQR	0.49	dynein, cytoplasmic 1, light intermediate chain 1	1	153.96	174.95
379	DNCLI1	Q9Y6G9	§207	2	P6	1	2.879	NP_057225	DFQEYVEPGEDFPAS*PQRR	0.236	dynein, cytoplasmic 1, light intermediate chain 1	0.9992	162.81	139.94
380	DNCLI1	Q9Y6G9	§207	2	P6	1	3.344	NP_057225	DFQEYVEPGEDFPAS*PQRR	0.332	dynein, cytoplasmic 1, light intermediate chain 1	0.9998	143.85	156.91
381	DNCLI1	Q9Y6G9	§207	2	P4	1	3.102	NP_057225	DFQEYVEPGEDFPAS*PQRR	0.213	dynein, cytoplasmic 1, light intermediate chain 1	0.9996	118.08	108.82
382	DNCLI1	Q9Y6G9	§207	2	P3	1	3.349	NP_057225	DFQEYVEPGEDFPAS*PQRR	0.144	dynein, cytoplasmic 1, light intermediate chain 1	0.9983	118.96	108.82
383	DNCLI1	Q9Y6G9	§207	2	P6	1	3.146	NP_057225	DFQEYVEPGEDFPAS*PQRR	0.257	dynein, cytoplasmic 1, light intermediate chain 1	0.9995	107.91	98.81
384	DNCLI1	Q9Y6G9	§207	2	P2	1	3.324	NP_057225	DFQEYVEPGEDFPAS*PQRR	0.216	dynein, cytoplasmic 1, light intermediate chain 1	0.9991	105.07	119.66
385	DNCLI1	Q9Y6G9	§207	2	P5	5	3.109	NP_057225	DFQEYVEPGEDFPAS*PQRR	0.21	dynein, cytoplasmic 1, light intermediate chain 1	0.9993	76.98	84.36
386	DNCLI1	Q9Y6G9	§207	2	P6	1	3.255	NP_057225	DFQEYVEPGEDFPAS*PQRR	0.108	dynein, cytoplasmic 1, light intermediate chain 1	0.9983	87.81	108.82
387	DNCLI1	Q9Y6G9	§207	2	P2	1	3.143	NP_057225	DFQEYVEPGEDFPAS*PQRR	0.221	dynein, cytoplasmic 1, light intermediate chain 1	0.9996	86.36	94.57
388	DNCLI1	Q9Y6G9	§207	3	P6	8	3.700	NP_057225	DFQEYVEPGEDFPAS*PQRR	0.284	dynein, cytoplasmic 1, light intermediate chain 1	0.9999	104.23	96.76
389	DNCLI1	Q9Y6G9	§207	3	P5	14	3.020	NP_057225	DFQEYVEPGEDFPAS*PQRR	0.3	dynein, cytoplasmic 1, light intermediate chain 1	0.9997	116.44	93.56
390	DNCLI1	Q9Y6G9	§207	3	P6	12	3.053	NP_057225	DFQEYVEPGEDFPAS*PQRR	0.139	dynein, cytoplasmic 1, light intermediate chain 1	0.9963	99.95	91.79
391	DNCLI1	Q9Y6G9	§207	3	P6	13	3.127	NP_057225	DFQEYVEPGEDFPAS*PQRR	0.022	dynein, cytoplasmic 1, light intermediate chain 1	0.9761	93.88	66.27
392	DNCLI1	Q9Y6G9	§207	3	P4	8	3.415	NP_057225	DFQEYVEPGEDFPAS*PQRR	0.255	dynein, cytoplasmic 1, light intermediate chain 1	0.9997	108.49	82.13
393	DNCLI1	Q9Y6G9	§207	3	P4	3	3.084	NP_057225	DFQEYVEPGEDFPAS*PQRR	0.256	dynein, cytoplasmic 1, light intermediate chain 1	0.9997	89.69	73.89
394	DNCLI1	Q9Y6G9	§207	3	P5	4	3.050	NP_057225	DFQEYVEPGEDFPAS*PQRR	0.254	dynein, cytoplasmic 1, light intermediate chain 1	0.9996	83.38	66.27
395	DNCLI1	Q9Y6G9	§207	3	P5	4	2.871	NP_057225	DFQEYVEPGEDFPAS*PQRR	0.168	dynein, cytoplasmic 1, light intermediate chain 1	0.998	82.98	72.91
396	DNCLI1	Q9Y6G9	§207	3	P4	56	2.862	NP_057225	DFQEYVEPGEDFPAS*PQRR	0.141	dynein, cytoplasmic 1, light intermediate chain 1	0.9928	74.95	57.06
397	DNCLI1	Q9Y6G9	§207	3	P5	6	3.178	NP_057225	DFQEYVEPGEDFPAS*PQRR	0.202	dynein, cytoplasmic 1, light intermediate chain 1	0.9992	82.12	69.38
398	DNCLI1	Q9Y6G9	§207	3	P4	19	2.562	NP_057225	DFQEYVEPGEDFPAS*PQRR	0.195	dynein, cytoplasmic 1, light intermediate chain 1	0.9967	70.96	56.04
399	DNCLI1	Q9Y6G9	§207	3	P2	434	2.904	NP_057225	DFQEYVEPGEDFPAS*PQRR	0.166	dynein, cytoplasmic 1, light intermediate chain 1	0.9931	67.04	48.37
400	UHRF1BP1L	A0JNW5	§418	4	P6	2	3.941	NP_001006948	DHNVGSPPKS*PTHASPQHTQTEKDYPLK	0.285	UHRF1 (ICBP90) binding protein 1-like isoform b	0.9998	57.61	16.42
401	Elk-1	P19419	§324	2	P6	1	3.114	NP_001107595	DLELPLS*PSLLGGPGPER	0.368	Elk-1	0.9999	108.3	13.27
402	TRF2	Q15554	§323	2	P5	1	3.573	NP_005643	DLVLPTQALPAS*PALK	0.237	telomeric repeat binding factor 2	0.9998	126.55	50.22
403	TRF2	Q15554	§323	2	P5	1	2.623	NP_005643	DLVLPTQALPAS*PALK	0.085	telomeric repeat binding factor 2	0.9972	105.74	57.78
404	IL6R	P08887	455	2	P6	37	2.477	NP_000556	DPRS*PYDISNTDYFFPR	0.289	interleukin 6 receptor isoform 1 precursor	0.9869	75.86	13.27
405	MARK2 iso13; MARK2 iso3; MARK2; MARK2 iso4	A9CP04, NP_059672, Q7KZI7, Q7KZI7-4	§539; §585; §619; §565	3	P1	1	2.547	NP_001034557	DQQNLPYGVTPA(S*)PSGHSQGR	0.01	MAP/microtubule affinity-regulating kinase 2 isoform c	0.9722	67.41	5.95
406	MARK2 iso13; MARK2 iso3; MARK2; MARK2 iso4	A9CP04, NP_059672, Q7KZI7, Q7KZI7-4	§539; §585; §619; §565	2	P6	1	3.245	NP_001034557	DQQNLPYGVTPAS*PSGHSQGR	0.431	MAP/microtubule affinity-regulating kinase 2 isoform c	0.9999	110.79	13.27
407	MARK2 iso13; MARK2 iso3; MARK2; MARK2 iso4	A9CP04, NP_059672, Q7KZI7, Q7KZI7-4	§539; §585; §619; §565	3	P6	1	3.099	NP_001034557	DQQNLPYGVTPA(S*)PSGHSQGR	0.205	MAP/microtubule affinity-regulating kinase 2 isoform c	0.9996	86.62	7.53
408	ZC3H13	Q5T200	643	4	P1	13	2.037	NP_055885	DQRPS(S*)PIRHQGR	0.149	zinc finger CCCH-type containing 13	0.9816	52.77	11.94
409	ZC3H13	Q5T200	643	4	P3	36	1.627	NP_055885	DQRPS(S*)PIRHQGR	0.099	zinc finger CCCH-type containing 13	0.901	48.98	11.94
410	ZC3H13	Q5T200	643	4	P2	25	1.663	NP_055885	DQRPS(S*)PIRHQGR	0.061	zinc finger CCCH-type containing 13	0.9259	28.76	2.71
411	SACS	Q9NZJ4	§4264	2	P6	1	2.747	NP_055178	DSAPSTPT(S*)PTEFLTPGLR	0.346	sacsin	0.9996	123.14	9.34
412	SACS	Q9NZJ4	§4264	2	P6	1	3.354	NP_055178	DSAPSTPTS*PTEFLTPGLR	0.288	sacsin	0.9997	117.67	18.42
413	TTC9	Q92623	105	2	P6	1	1.661	NP_056166	DSRPAS*PAGALKPGR	0.188	tetratricopeptide repeat domain 9	0.9943	54.17	26.42
414	TTC9	Q92623	105	3	P6	29	2.360	NP_056166	DSRPAS*PAGALKPGR	0.145	tetratricopeptide repeat domain 9	0.9895	76.08	23.25
415	TTC9	Q92623	105	3	P6	3	2.080	NP_056166	DSRPAS*PAGALKPGR	0.144	tetratricopeptide repeat domain 9	0.991	47.15	18.66
416	Sec24B	O95487	§1224	2	P6	6	1.978	NP_001036199	DSRPLS*PILHIVK	0.144	SEC24 (S. cerevisiae) homolog B isoform b	0.9932	90.94	32.07
417	Sec24B	O95487	§1224	3	P6	1	2.411	NP_001036199	DSRPLS*PILHIVK	0.139	SEC24 (S. cerevisiae) homolog B isoform b	0.9968	73.71	28.53
418	Sec24B	O95487	§1224	3	P6	6	2.871	NP_001036199	DSRPLS*PILHIVKDESPAK	0.139	SEC24 (S. cerevisiae) homolog B isoform b	0.9849	81.92	18.66
419	Sec24B	O95487	§1224	3	P6	8	3.112	NP_001036199	DSRPLS*PILHIVKDESPAK	0.23	SEC24 (S. cerevisiae) homolog B isoform b	0.9976	77.81	22.95
420	Sec24B	O95487	§1224	3	P6	55	3.256	NP_001036199	DSRPLS*PILHIVKDESPAK	0.246	SEC24 (S. cerevisiae) homolog B isoform b	0.9971	75.3	18.66
421	eIF4G; eIF4G iso3	Q04637, Q04637-3	§1232; §1192	3	P6	4	2.347	NP_004944	EAALPPVS*PLKAALSEEELEKK	0.321	eukaryotic translation initiation factor 4 gamma, 1 isoform 4	0.9981	52.4	23.79
422	L3MBTL2	Q969R5	§66	3	P6	261	2.762	NP_113676	EAGELP(T*)SPLHLLSPGTPR	0.124	l(3)mbt-like 2	0.9858	47.08	4.79
423	L3MBTL2	Q969R5	67	3	P6	5	2.687	NP_113676	EAGELPT(S*)PLHLLSPGTPR	0.147	l(3)mbt-like 2	0.9968	41.16	5.29
424	PDE12	Q6L8Q7	§220	3	P6	3	5.434	NP_808881	EAKPGAAEPEVGVPSSLSPSS*PSSSWTETDVEER	1	phosphodiesterase 12	0.9934	216.98	15.5
425	PDE12	Q6L8Q7	§220	3	P3	4	7.045	NP_808881	EAKPGAAEPEVGVPSSLSPS(S*)PSSSWTETDVEER	1	phosphodiesterase 12	0.9984	208.47	5.88
426	PDE12	Q6L8Q7	§220	3	P6	2	5.578	NP_808881	EAKPGAAEPEVGVPSSLSPSS*PSSSWTETDVEER	1	phosphodiesterase 12	0.9948	209.14	13.15
427	PDE12	Q6L8Q7	§219	3	P6	5	5.436	NP_808881	EAKPGAAEPEVGVPSSLSP(S*)SPSSSWTETDVEER	1	phosphodiesterase 12	0.9923	182.97	0
428	PDE12	Q6L8Q7	§220	3	P6	5	6.703	NP_808881	EAKPGAAEPEVGVPSSLSPSS*PSSSWTETDVEER	1	phosphodiesterase 12	0.9965	146.42	13.15
429	WTAP	Q15007	§306	2	P6	1	4.694	NP_004897	EGNTTEDDFPSS*PGNGNK	0.527	Wilms' tumour 1-associating protein isoform 1	1	186.43	32.4
430	WTAP	Q15007	§306	2	P6	1	4.818	NP_004897	EGNTTEDDFPSS*PGNGNK	0.516	Wilms' tumour 1-associating protein isoform 1	1	169.78	32.4
431	WTAP	Q15007	§306	2	P1	1	4.643	NP_004897	EGNTTEDDFPSS*PGNGNK	0.487	Wilms' tumour 1-associating protein isoform 1	1	139.22	32.4
432	WTAP	Q15007	§306	2	P2	1	4.346	NP_004897	EGNTTEDDFPSS*PGNGNK	0.466	Wilms' tumour 1-associating protein isoform 1	1	141.14	32.4
433	WTAP	Q15007	§306	2	P5	1	4.270	NP_004897	EGNTTEDDFPSS*PGNGNK	0.398	Wilms' tumour 1-associating protein isoform 1	1	139.18	32.4
434	WTAP	Q15007	§306	2	P1	1	4.195	NP_004897	EGNTTEDDFPSS*PGNGNK	0.442	Wilms' tumour 1-associating protein isoform 1	1	143.33	32.4
435	WTAP	Q15007	§306	2	P2	1	4.426	NP_004897	EGNTTEDDFPSS*PGNGNK	0.46	Wilms' tumour 1-associating protein isoform 1	1	135.34	28.87
436	WTAP	Q15007	§306	2	P5	1	4.213	NP_004897	EGNTTEDDFPSS*PGNGNK	0.456	Wilms' tumour 1-associating protein isoform 1	1	165.34	16.22
437	WTAP	Q15007	§306	2	P6	1	4.226	NP_004897	EGNTTEDDFPSS*PGNGNK	0.442	Wilms' tumour 1-associating protein isoform 1	1	135.51	32.4
438	WTAP	Q15007	§306	2	P4	1	4.590	NP_004897	EGNTTEDDFPSS*PGNGNK	0.457	Wilms' tumour 1-associating protein isoform 1	1	150.33	32.4
439	WTAP	Q15007	§306	2	P5	1	4.614	NP_004897	EGNTTEDDFPSS*PGNGNK	0.466	Wilms' tumour 1-associating protein isoform 1	1	148.46	32.4
440	WTAP	Q15007	§306	2	P3	1	4.624	NP_004897	EGNTTEDDFPSS*PGNGNK	0.428	Wilms' tumour 1-associating protein isoform 1	1	134.17	32.4
441	WTAP	Q15007	§306	2	P3	1	4.507	NP_004897	EGNTTEDDFPSS*PGNGNK	0.501	Wilms' tumour 1-associating protein isoform 1	1	131.55	32.4
442	WTAP	Q15007	§306	2	P2	1	3.676	NP_004897	EGNTTEDDFPSS*PGNGNK	0.412	Wilms' tumour 1-associating protein isoform 1	1	119.46	16.22
443	WTAP	Q15007	§306	2	P2	1	4.141	NP_004897	EGNTTEDDFPSS*PGNGNK	0.402	Wilms' tumour 1-associating protein isoform 1	1	90.67	32.4
444	WTAP	Q15007	§306	2	P4	1	4.606	NP_004897	EGNTTEDDFPSS*PGNGNK	0.435	Wilms' tumour 1-associating protein isoform 1	1	84.31	13.24
445	WTAP	Q15007	§306	2	P4	1	5.223	NP_004897	EGNTTEDDFPSS*PGNGNK	0.452	Wilms' tumour 1-associating protein isoform 1	1	107.44	24.44
446	WTAP	Q15007	§306	2	P4	1	4.183	NP_004897	EGNTTEDDFPSS*PGNGNK	0.445	Wilms' tumour 1-associating protein isoform 1	1	62.83	13.24
447	WTAP	Q15007	§306	2	P5	1	4.217	NP_004897	EGNTTEDDFPSS*PGNGNK	0.401	Wilms' tumour 1-associating protein isoform 1	1	87.11	13.24
448	WTAP	Q15007	§306	2	P4	1	3.871	NP_004897	EGNTTEDDFPSS*PGNGNK	0.458	Wilms' tumour 1-associating protein isoform 1	1	92.05	16.22
449	WTAP	Q15007	§306	2	P3	1	3.530	NP_004897	EGNTTEDDFPSS*PGNGNK	0.343	Wilms' tumour 1-associating protein isoform 1	0.9999	76.29	16.22
450	WTAP	Q15007	§306	2	P3	1	4.198	NP_004897	EGNTTEDDFPSS*PGNGNK	0.476	Wilms' tumour 1-associating protein isoform 1	1	86.35	16.22
451	WTAP	Q15007	§306	2	P1	1	4.005	NP_004897	EGNTTEDDFPSS*PGNGNK	0.416	Wilms' tumour 1-associating protein isoform 1	1	87.22	21.51
452	WTAP	Q15007	§306	2	P5	1	4.432	NP_004897	EGNTTEDDFPSS*PGNGNK	0.305	Wilms' tumour 1-associating protein isoform 1	0.9992	89.47	16.22
453	WTAP	Q15007	§306	2	P1	1	3.831	NP_004897	EGNTTEDDFPSS*PGNGNK	0.41	Wilms' tumour 1-associating protein isoform 1	1	76.63	16.22
454	WTAP	Q15007	§306	2	P1	1	4.228	NP_004897	EGNTTEDDFPSS*PGNGNK	0.399	Wilms' tumour 1-associating protein isoform 1	1	32.9	13.24
455	WTAP	Q15007	§306	2	P5	1	3.806	NP_004897	EGNTTEDDFPSS*PGNGNK	0.415	Wilms' tumour 1-associating protein isoform 1	1	80.34	16.22
456	WTAP	Q15007	§306	3	P3	1	4.307	NP_004897	EGNTTEDDFPSS*PGNGNK	0.369	Wilms' tumour 1-associating protein isoform 1	1	111.45	48.87
457	WTAP	Q15007	§306	3	P2	1	3.605	NP_004897	EGNTTEDDFPSS*PGNGNK	0.268	Wilms' tumour 1-associating protein isoform 1	0.9999	95.78	48.87
458	WTAP	Q15007	§306	3	P2	2	3.840	NP_004897	EGNTTEDDFPSS*PGNGNK	0.401	Wilms' tumour 1-associating protein isoform 1	1	81.29	30.83
459	WTAP	Q15007	§306	3	P4	1	3.942	NP_004897	EGNTTEDDFPSS*PGNGNK	0.315	Wilms' tumour 1-associating protein isoform 1	1	99.77	48.87
460	WTAP	Q15007	§306	3	P3	1	3.948	NP_004897	EGNTTEDDFPSS*PGNGNK	0.349	Wilms' tumour 1-associating protein isoform 1	1	91.83	52.75
461	WTAP	Q15007	§306	3	P4	8	4.134	NP_004897	EGNTTEDDFPSS*PGNGNK	0.331	Wilms' tumour 1-associating protein isoform 1	1	86.26	48.87
462	WTAP	Q15007	§306	3	P1	8	3.110	NP_004897	EGNTTEDDFPSS*PGNGNK	0.301	Wilms' tumour 1-associating protein isoform 1	0.9998	93.92	52.75
463	WTAP	Q15007	§306	3	P6	1	3.883	NP_004897	EGNTTEDDFPSS*PGNGNK	0.362	Wilms' tumour 1-associating protein isoform 1	1	92.98	52.75
464	WTAP	Q15007	§306	3	P5	1	3.083	NP_004897	EGNTTEDDFPSS*PGNGNK	0.239	Wilms' tumour 1-associating protein isoform 1	0.9996	80.91	33.7
465	WTAP	Q15007	§306	3	P2	3	3.441	NP_004897	EGNTTEDDFPSS*PGNGNK	0.366	Wilms' tumour 1-associating protein isoform 1	1	70.98	43.03
466	WTAP	Q15007	§306	3	P1	7	3.375	NP_004897	EGNTTEDDFPSS*PGNGNK	0.282	Wilms' tumour 1-associating protein isoform 1	0.9998	79.49	48.87
467	WTAP	Q15007	§306	3	P1	1	3.355	NP_004897	EGNTTEDDFPSS*PGNGNK	0.348	Wilms' tumour 1-associating protein isoform 1	1	67.49	33.7
468	WTAP	Q15007	§306	3	P6	6	3.837	NP_004897	EGNTTEDDFPSS*PGNGNK	0.381	Wilms' tumour 1-associating protein isoform 1	1	81.95	57.75
469	WTAP	Q15007	§306	3	P1	1	3.096	NP_004897	EGNTTEDDFPSS*PGNGNK	0.117	Wilms' tumour 1-associating protein isoform 1	0.9978	69.01	42.65
470	WTAP	Q15007	§306	3	P4	46	3.527	NP_004897	EGNTTEDDFPSS*PGNGNK	0.118	Wilms' tumour 1-associating protein isoform 1	0.9942	70	37.41
471	WTAP	Q15007	§306	3	P1	1	3.428	NP_004897	EGNTTEDDFPSS*PGNGNK	0.19	Wilms' tumour 1-associating protein isoform 1	0.9995	55.14	37.41
472	WTAP	Q15007	§306	3	P4	2	3.022	NP_004897	EGNTTEDDFPSS*PGNGNK	0.267	Wilms' tumour 1-associating protein isoform 1	0.9998	63.78	15.5
473	WTAP	Q15007	§306	3	P3	1	3.287	NP_004897	EGNTTEDDFPSS*PGNGNK	0.177	Wilms' tumour 1-associating protein isoform 1	0.9994	65.56	33.7
474	WTAP	Q15007	§306	3	P1	1	3.181	NP_004897	EGNTTEDDFPSS*PGNGNK	0.253	Wilms' tumour 1-associating protein isoform 1	0.9998	55.21	30.83
475	WTAP	Q15007	§306	3	P3	1	3.489	NP_004897	EGNTTEDDFPS(S*)PGNGNK	0.189	Wilms' tumour 1-associating protein isoform 1	0.9996	22.33	8.65
476	WTAP	Q15007	§306	3	P5	1	4.351	NP_004897	EGNTTEDDFPSS*PGNGNKSSNSSEER	0.414	Wilms' tumour 1-associating protein isoform 1	0.9998	135.97	40.71
477	WTAP	Q15007	§306	3	P2	1	5.352	NP_004897	EGNTTEDDFPSS*PGNGNKSSNSSEER	0.536	Wilms' tumour 1-associating protein isoform 1	1	124.67	21.3
478	WTAP	Q15007	§306	3	P6	1	3.501	NP_004897	EGNTTEDDFPSS*PGNGNKSSNSSEER	0.373	Wilms' tumour 1-associating protein isoform 1	0.9999	73.92	14.23
479	WTAP	Q15007	§306	3	P6	1	3.467	NP_004897	EGNTTEDDFPSS*PGNGNKSSNSSEER	0.215	Wilms' tumour 1-associating protein isoform 1	0.9981	66.18	15.5
480	MTMR6	Q9Y217	§561	2	P6	1	1.988	NP_004676	ELLHSVHPES*PNLK	0.248	myotubularin related protein 6	0.9985	103.04	56.63
481	MTMR6	Q9Y217	§561	2	P6	3	2.193	NP_004676	ELLHSVHPES*PNLK	0.25	myotubularin related protein 6	0.9987	76.15	81.69
482	MTMR6	Q9Y217	§561	3	P4	14	1.987	NP_004676	ELLHSVHPES*PNLK	0.02	myotubularin related protein 6	0.8983	59.33	53.97
483	MTMR6	Q9Y217	§561	3	P4	8	2.911	NP_004676	ELLHSVHPES*PNLK	0.197	myotubularin related protein 6	0.9988	45.71	27.25
484	MTMR6	Q9Y217	§561	3	P6	46	1.829	NP_004676	ELLHSVHPES*PNLK	0.073	myotubularin related protein 6	0.9168	36.43	19.35
485	XPG	P28715	§526	2	P6	2	2.851	NP_000114	ELTPAS*PTCTNSVSK	0.426	XPG-complementing protein	0.9999	75.07	17.99
486	tensin 3	Q68CZ2	850	2	P4	1	3.344	NP_073585	ESMCSTPAFPVS*PETPYVK	0.363	tensin 3	0.9999	127.2	34.46
487	tensin 3	Q68CZ2	850	2	P6	1	2.966	NP_073585	ESMCSTPAFPVS*PETPYVK	0.387	tensin 3	0.9995	110.89	27.03
488	tensin 3	Q68CZ2	850	2	P4	1	3.392	NP_073585	ESMCSTPAFPVS*PETPYVK	0.409	tensin 3	0.9999	121.3	21.99
489	tensin 3	Q68CZ2	850	2	P6	1	3.543	NP_073585	ESMCSTPAFPVS*PETPYVK	0.438	tensin 3	1	115.27	31.87
490	tensin 3	Q68CZ2	850	3	P4	1	2.494	NP_073585	ESMCSTPAFPV(S*)PETPYVK	0.106	tensin 3	0.992	97.94	5.97
491	tensin 3	Q68CZ2	850	3	P4	1	2.834	NP_073585	ESMCSTPAFPV(S*)PETPYVK	0.279	tensin 3	0.9998	100.9	9.57
492	tensin 3	Q68CZ2	850	3	P5	1	3.114	NP_073585	ESMCSTPAFPVS*PETPYVK	0.267	tensin 3	0.9999	100.41	20.8
493	tensin 3	Q68CZ2	850	3	P5	9	3.098	NP_073585	ESMCSTPAFPVS*PETPYVK	0.215	tensin 3	0.9991	75.76	15.01
494	tensin 3	Q68CZ2	850	2	P6	1	3.461	NP_073585	ESM#CSTPAFPVS*PETPYVK	0.349	tensin 3	0.9998	120.88	41.33
495	tensin 3	Q68CZ2	850	2	P6	1	3.439	NP_073585	ESM#CSTPAFPVS*PETPYVK	0.384	tensin 3	0.9999	117.53	27.03
496	tensin 3	Q68CZ2	850	3	P4	1	3.331	NP_073585	ESM#CSTPAFPV(S*)PETPYVK	0.313	tensin 3	0.9999	93.96	12.08
497	tensin 3	Q68CZ2	850	3	P4	1	2.689	NP_073585	ESM#CSTPAFPV(S*)PETPYVK	0.214	tensin 3	0.9993	68.88	8.38
498	STMN1	P16949	§38	2	P6	1	2.221	NP_001138926	ESVPEFPLS*PPK	0.232	STMN1	0.999	75.38	87.54
499	STMN1	P16949	§38	2	P6	2	2.116	NP_001138926	ESVPEFPLS*PPK	0.091	STMN1	0.9939	49.97	45.81
500	STMN1	P16949	§38	2	P6	10	2.151	NP_001138926	ESVPEFPLS*PPK	0.181	STMN1	0.9965	44.06	48.96
501	eplin	Q9UHB6	§490	2	P6	2	2.486	NP_001107018	ETPH(S*)PGVEDAPI	0.181	eplin	0.9587	64.05	8.68
502	eplin	Q9UHB6	§490	2	P6	1	2.668	NP_001107018	ETPHS*PGVEDAPI	0.328	eplin	0.9928	56.82	17.53
503	eplin	Q9UHB6	§490	2	P6	7	1.637	NP_001107018	ETPHS*PGVEDAPIAK	0.126	eplin	0.9794	85.35	20.11
504	eplin	Q9UHB6	§490	2	P6	96	2.305	NP_001107018	ETPH(S*)PGVEDAPIAK	0.194	eplin	0.9945	30.71	0
505	eplin	Q9UHB6	§490	3	P6	2	2.967	NP_001107018	ETPHS*PGVEDAPIAK	0.055	eplin	0.9941	60.07	16.5
506	eplin	Q9UHB6	§490	3	P5	2	2.786	NP_001107018	ETPH(S*)PGVEDAPIAK	0.158	eplin	0.9983	48.58	7.97
507	eplin	Q9UHB6	§490	3	P4	1	2.938	NP_001107018	ETPH(S*)PGVEDAPIAK	0.184	eplin	0.9992	44.65	9.57
508	eplin	Q9UHB6	§490	3	P5	2	2.591	NP_001107018	ETPHS*PGVEDAPIAK	0.136	eplin	0.9965	33.45	13.33
509	eplin	Q9UHB6	§490	3	P4	22	2.912	NP_001107018	ETPHS*PGVEDAPIAK	0.103	eplin	0.9909	37.23	15.01
510	C9orf30	Q96H12	§274	2	P3	1	4.014	NP_542386	EWPVSSFNRPFPNS*P	0.399	hypothetical protein LOC91283	1	103.61	104.03
511	SFRS2IP	Q99590, Q99590	§796, §798	2	P6	1	3.393	NP_004710	FHS*PS*TTWSPNKDTPQEK	1	splicing factor, arginine/serine-rich 2, interacting protein	0.973	46.43	18.34	16.22
512	SFRS2IP	Q99590, Q99590	§798, §802	2	P6	1	3.370	NP_004710	FHSPS*TTWS*PNKDTPQEK	1	splicing factor, arginine/serine-rich 2, interacting protein	0.9723	42.39	28.5	30.02
513	SFRS2IP	Q99590, Q99590	§796, §802	3	P6	1	2.386	NP_004710	FHS*PSTTWS*PNKDTPQEK	0.162	splicing factor, arginine/serine-rich 2, interacting protein	0.9884	47.05	27.05	27.72
514	SFRS2IP	Q99590, Q99590	§796, §802	3	P6	1	2.924	NP_004710	FHS*PSTTW(S*)PNKDTPQEK	0.265	splicing factor, arginine/serine-rich 2, interacting protein	0.9992	34.52	13.08	12.99
515	Rb	P06400	§795	3	P6	3	3.602	NP_000312	FPS(S*)PLRIPGGNIYISPLK	0.186	retinoblastoma 1	0.9973	99.34	3.98
516	Rb	P06400	§795	3	P6	4	3.667	NP_000312	FPS(S*)PLRIPGGNIYISPLK	0.131	retinoblastoma 1	0.9928	92.94	6.59
517	MGC22793	Q8TAP8	§87	4	P4	1	3.079	NP_659467	FRLTPP(S*)PVRSEPQPAVPQELEMPVLK	0.169	hypothetical protein LOC221908	0.999	107.47	7.23
518	SLX4	NP_115820, NP_115820	1315, 1329	4	P5	249	3.019	NP_115820	FSVIRPQT*PPPQTPSSCLTPV(S*)PGTSDGRR	1	BTB (POZ) domain containing 12	0.902	83.04	36.71	6.88
519	SLX4	NP_115820, NP_115820	1320, 1329	3	P6	212	3.021	NP_115820	FSVIRPQTPPPQT*PSSCLTPVS*PGTSDGRR	1	BTB (POZ) domain containing 12	0.8992	72.13	18.8	17.32
520	SLX4	NP_115820, NP_115820	1315, 1329	3	P6	99	3.431	NP_115820	FSVIRPQT*PPPQTPSSCLTPVS*PGTSDGRR	1	BTB (POZ) domain containing 12	0.9453	80.68	13.82	21.27
521	SLX4	NP_115820, NP_115820	1315, 1329	3	P6	9	3.591	NP_115820	FSVIRPQT*PPPQTPSSCLTPVS*PGTSDGRR	1	BTB (POZ) domain containing 12	0.9724	85.77	17.15	14.04
522	SLX4	NP_115820, NP_115820	1315, 1323	4	P1	2	4.349	NP_115820	FSVIRPQT*PPPQTPS(S*)CLTPVSPGTSDGRR	0.288	BTB (POZ) domain containing 12	0.9999	73.45	58.22	3.88
523	ZFPL1	O95159	189	5	P6	2	4.500	NP_006773	FYSQAPRPPA(S*)PGRPEQHTVIHMGNPEPLTHAPR	0.355	zinc finger protein-like 1	1	69.88	10.34
524	ZFPL1	O95159	189	5	P6	58	3.192	NP_006773	FYSQAPRPPA(S*)PGRPEQHTVIHM#GNPEPLTHAPR	0.211	zinc finger protein-like 1	0.9708	41.68	12.71
525	SRm300	Q9UQ35	§322	2	P6	2	3.222	NP_057417	GEGDAPFSEPGTTSTQRP(S*)SPETATK	0.386	splicing coactivator subunit SRm300	0.9999	69.68	7.93
526	SRm300	Q9UQ35	§323	3	P2	3	2.656	NP_057417	GEGDAPFSEPGTTSTQRPS(S*)PETATK	0.204	splicing coactivator subunit SRm300	0.9986	94.42	0
527	SRm300	Q9UQ35	§323	3	P5	2	3.592	NP_057417	GEGDAPFSEPGTTSTQRPS(S*)PETATK	0.342	splicing coactivator subunit SRm300	1	96.46	0
528	SRm300	Q9UQ35	§323	3	P3	2	3.324	NP_057417	GEGDAPFSEPGTTSTQRPS(S*)PETATK	0.323	splicing coactivator subunit SRm300	0.9999	73.9	0
529	SRm300	Q9UQ35	§322	3	P5	2	2.930	NP_057417	GEGDAPFSEPGTTSTQRP(S*)SPETATK	0.306	splicing coactivator subunit SRm300	0.9998	74.39	0
530	SRm300	Q9UQ35	§322	3	P4	2	3.187	NP_057417	GEGDAPFSEPGTTSTQRP(S*)SPETATK	0.232	splicing coactivator subunit SRm300	0.9995	89.25	8.65
531	SRm300	Q9UQ35	§318	3	P2	1	3.342	NP_057417	GEGDAPFSEPGTTST*QRPSSPETATK	0.338	splicing coactivator subunit SRm300	1	77.44	13.27
532	SRm300	Q9UQ35	§322	3	P6	2	2.402	NP_057417	GEGDAPFSEPGTTSTQRP(S*)SPETATK	0.129	splicing coactivator subunit SRm300	0.9918	77.14	4.79
533	SRm300	Q9UQ35	§323	3	P4	7	2.921	NP_057417	GEGDAPFSEPGTTSTQRPS(S*)PETATK	0.162	splicing coactivator subunit SRm300	0.9967	66.19	0
534	PLCL2	Q9UPR0	17	2	P6	1	4.077	NP_001137854	GGAAGGALPTS*PGPALGAK	0.365	PLCL2	1	148.43	26.38
535	PLCL2	Q9UPR0	17	2	P6	2	3.961	NP_001137854	GGAAGGALPTS*PGPALGAK	0.353	PLCL2	0.9999	147.43	24.44
536	FBI1	O95365	§526	2	P6	1	4.681	NP_056982	GGAPDPSPGATATPGAPAQPS(S*)PDAR	0.406	zinc finger and BTB domain containing 7A	1	143.72	8.58
537	FBI1	O95365	§526	2	P6	1	4.345	NP_056982	GGAPDPSPGATATPGAPAQPSS*PDAR	0.457	zinc finger and BTB domain containing 7A	1	126.01	21.51
538	FBI1	O95365	§526	3	P6	1	4.011	NP_056982	GGAPDPSPGATATPGAPAQPSS*PDAR	0.31	zinc finger and BTB domain containing 7A	1	153.47	24.84
539	FBI1	O95365	§526	3	P6	2	4.391	NP_056982	GGAPDPSPGATATPGAPAQPSS*PDAR	0.374	zinc finger and BTB domain containing 7A	1	125.98	17.01
540	FBI1	O95365	§526	2	P6	1	3.214	NP_056982	GGAPDPSPGATATPGAPAQPSS*PDARR	0.374	zinc finger and BTB domain containing 7A	0.9998	111.06	21.51
541	FBI1	O95365	§526	2	P6	1	2.640	NP_056982	GGAPDPSPGATATPGAPAQPSS*PDARR	0.357	zinc finger and BTB domain containing 7A	0.9998	99.05	32.4
542	FBI1	O95365	§526	3	P5	1	4.589	NP_056982	GGAPDPSPGATATPGAPAQPSS*PDARR	0.403	zinc finger and BTB domain containing 7A	1	153.82	13.27
543	FBI1	O95365	§526	4	P5	82	2.189	NP_056982	GGAPDPSPGATATPGAPAQPS(S*)PDARR	0.01	zinc finger and BTB domain containing 7A	0.9139	38.56	5.92
544	FBI1	O95365	§526	3	P4	1	3.583	NP_056982	GGAPDPSPGATATPGAPAQPS(S*)PDARR	0.338	zinc finger and BTB domain containing 7A	1	136.71	11.35
545	FBI1	O95365	§526	3	P5	2	3.991	NP_056982	GGAPDPSPGATATPGAPAQPS(S*)PDARR	0.364	zinc finger and BTB domain containing 7A	1	128.03	8.65
546	FBI1	O95365	§526	3	P1	1	3.843	NP_056982	GGAPDPSPGATATPGAPAQPS(S*)PDARR	0.377	zinc finger and BTB domain containing 7A	1	109.12	10.33
547	FBI1	O95365	§526	3	P6	1	3.591	NP_056982	GGAPDPSPGATATPGAPAQPS(S*)PDARR	0.397	zinc finger and BTB domain containing 7A	1	115.56	0
548	FBI1	O95365	§526	3	P6	1	3.366	NP_056982	GGAPDPSPGATATPGAPAQPS(S*)PDARR	0.296	zinc finger and BTB domain containing 7A	0.9999	103.38	3.98
549	FBI1	O95365	§526	3	P4	2	4.228	NP_056982	GGAPDPSPGATATPGAPAQPS(S*)PDARR	0.306	zinc finger and BTB domain containing 7A	1	113.92	0
550	FBI1	O95365	§526	3	P3	1	3.590	NP_056982	GGAPDPSPGATATPGAPAQPS(S*)PDARR	0.335	zinc finger and BTB domain containing 7A	1	107.96	0
551	ERF	P50548	§251	3	P2	1	4.476	NP_006485	GGPEPLSPFPVS*PLAGPGSLLPPQLSPALPMTPT	0.342	Ets2 repressor factor	0.9987	119.51	16.69
552	ERF	P50548	§251	3	P2	1	3.558	NP_006485	GGPEPLSPFPVS*PLAGPGSLLPPQLSPALPMTPT	0.227	Ets2 repressor factor	0.9792	83.15	15.24
553	ERF	P50548	§251	3	P2	1	3.415	NP_006485	GGPEPLSPFPVS*PLAGPGSLLPPQLSPALPMTPT	0.272	Ets2 repressor factor	0.9916	80.01	19.85
554	ETV3	P41162	264	2	P6	4	2.810	NP_001138784	GGVLNVPIS*PALSLTPTIF	0.363	ETV3	0.9729	124.37	40.34
555	RLF	Q13129	§632	3	P6	8	2.760	NP_036553	GICPK(S*)PSAIPEQNHSLNDQAK	0.088	rearranged L-myc fusion	0.9357	61.58	10.36
556	SUHW4	Q6N043	104	4	P6	1	4.038	NP_001002843	GITAAFKPTSQHYTNPTSNPVPAS*PINFHPESR	0.266	suppressor of hairy wing homolog 4 isoform 2	1	121.92	56.42
557	SUHW4	Q6N043	104	4	P6	20	3.725	NP_001002843	GITAAFKPTSQHYTNPTSNPVPAS*PINFHPESR	0.134	suppressor of hairy wing homolog 4 isoform 2	0.9975	93.02	55.33
558	UBF	P17480	§484	2	P6	13	2.511	NP_001070151	GKLPES*PKR	0.057	upstream binding transcription factor, RNA polymerase I isoform b	0.9483	56.87	1000
559	UBF	P17480	§484	2	P6	13	1.899	NP_001070151	GKLPES*PKR	0.103	upstream binding transcription factor, RNA polymerase I isoform b	0.8897	56.27	1000
560	UBF	P17480	§484	3	P5	1	5.090	NP_001070151	GKLPES*PKRAEEIWQQSVIGDYLAR	0.397	upstream binding transcription factor, RNA polymerase I isoform b	1	156.17	68.17
561	UBF	P17480	§484	3	P5	1	5.223	NP_001070151	GKLPES*PKRAEEIWQQSVIGDYLAR	0.417	upstream binding transcription factor, RNA polymerase I isoform b	1	150.91	89.34
562	UBF	P17480	§484	3	P5	1	5.555	NP_001070151	GKLPES*PKRAEEIWQQSVIGDYLAR	0.441	upstream binding transcription factor, RNA polymerase I isoform b	1	160.86	101.97
563	UBF	P17480	§484	3	P4	1	4.361	NP_001070151	GKLPES*PKRAEEIWQQSVIGDYLAR	0.317	upstream binding transcription factor, RNA polymerase I isoform b	0.9998	131.24	58.33
564	UBF	P17480	§484	3	P4	1	4.066	NP_001070151	GKLPES*PKRAEEIWQQSVIGDYLAR	0.294	upstream binding transcription factor, RNA polymerase I isoform b	0.9997	137.33	62.49
565	ZNF768	Q9H5H4, Q9H5H4, Q9H5H4	62, 69, 76	2	P6	1	2.082	NP_078947	GLEPQS*PGFEPQS*PEFEPQS*PR	0.283	zinc finger protein 768	0.952	70.55	1000
566	Bright	Q99856	§77	3	P2	1	5.488	NP_005215	GLGHPAS*PGGSEDGPPGSEEEDAAR	0.435	AT rich interactive domain 3A (BRIGHT- like) protein	1	143.06	16.36
567	Bright	Q99856, Q99856	§77, §88	3	P2	1	5.416	NP_005215	GLGHPAS*PGGSEDGPPGS*EEEDAAR	0.45	AT rich interactive domain 3A (BRIGHT- like) protein	1	134.72	31.47	126.05
568	Bright	Q99856, Q99856, Q99856	§77, §81, §88	3	P2	1	4.824	NP_005215	GLGHPAS*PGGS*EDGPPGS*EEEDAAR	0.51	AT rich interactive domain 3A (BRIGHT- like) protein	1	155.77	1000
569	Bright	Q99856, Q99856, Q99856	§77, §81, §88	3	P2	1	4.346	NP_005215	GLGHPAS*PGGS*EDGPPGS*EEEDAAR	0.43	AT rich interactive domain 3A (BRIGHT- like) protein	1	155.41	1000
570	CAF-1A iso4	Q6NXG5	§779	3	P6	18	3.123	NP_005474	GLLSNHTGSPRSPSTT*YLHTPTPSEDAAIPSK	0.126	chromatin assembly factor 1, subunit A (p150)	0.9475	36.14	15.5
571	Bcl-6	P41182, P41182	§333, §343	3	P2	1	5.124	NP_001124317	GLVSPQS*PQKSDCQPNS*PTESCSSK	1	Bcl-6	0.9863	157.33	13.64	20.17
572	Bcl-6	P41182, P41182	§333, §343	3	P3	1	5.359	NP_001124317	GLVSPQS*PQKSDCQPN(S*)PTESCSSK	1	Bcl-6	0.9884	146.67	42.69	7.53
573	ARHGAP4	P98171	§930	2	P6	2	3.262	NP_001657	GPGAPAS*PSASHPQGLDTTPKPH	0.385	Rho GTPase activating protein 4	0.9999	92.57	21.3
574	ARHGAP4	P98171	§930	2	P6	1	3.126	NP_001657	GPGAPAS*PSASHPQGLDTTPKPH	0.371	Rho GTPase activating protein 4	0.9999	99.97	21.3
575	ARHGAP4	P98171	§930	3	P6	1	2.492	NP_001657	GPGAPA(S*)PSASHPQGLDTTPKPH	0.171	Rho GTPase activating protein 4	0.9974	86.5	7.55
576	ARHGAP4	P98171	§930	3	P6	1	3.435	NP_001657	GPGAPA(S*)PSASHPQGLDTTPKPH	0.259	Rho GTPase activating protein 4	0.9998	66.3	10.36
577	ARHGAP4	P98171	§930	4	P6	13	2.834	NP_001657	GPGAPAS*PSASHPQGLDTTPKPH	0.178	Rho GTPase activating protein 4	0.9985	71.96	22.98
578	CD2BP2	O95400	§195	2	P6	304	2.186	NP_006101	GPGQPSS*PQRLDR	0.215	CD2 antigen (cytoplasmic tail) binding protein 2	0.932	63.19	13.24
579	CD2BP2	O95400	§195	2	P1	18	1.974	NP_006101	GPGQPSS*PQRLDR	0.19	CD2 antigen (cytoplasmic tail) binding protein 2	0.9397	22.52	20.35
580	CD2BP2	O95400	§195	3	P3	3	2.490	NP_006101	GPGQPSS*PQRLDR	0.212	CD2 antigen (cytoplasmic tail) binding protein 2	0.9939	67.94	13.15
581	CD2BP2	O95400	§195	3	P5	61	1.840	NP_006101	GPGQPSS*PQRLDR	0.169	CD2 antigen (cytoplasmic tail) binding protein 2	0.9002	57.61	14.23
582	CD2BP2	O95400	§195	3	P3	56	2.202	NP_006101	GPGQPS(S*)PQRLDR	0.143	CD2 antigen (cytoplasmic tail) binding protein 2	0.919	40.96	0
583	ZBTB48	P10074, P10074	171, 179	3	P6	1	3.063	NP_005332	GSHS*PQRPQLHS*PAQSEGPSSLCGK	0.29	zinc finger and BTB domain containing 48	0.9998	93.26	34.28	30.65
584	ZBTB48	P10074, P10074	171, 179	3	P6	1	2.704	NP_005332	GSHS*PQRPQLHS*PAQSEGPSSLCGK	0.275	zinc finger and BTB domain containing 48	0.9997	72.44	27.7	18.11
585	ZBTB48	P10074, P10074	171, 179	4	P6	3	3.499	NP_005332	GSH(S*)PQRPQLH(S*)PAQSEGPSSLCGK	0.131	zinc finger and BTB domain containing 48	0.9993	77.36	0	11.5
586	AML1; AML1 iso8	Q01196, Q01196-8	§276; §303	2	P6	1	2.909	NP_001001890	GSIASPSVHPATPIS*PGR	0.397	runt-related transcription factor 1 isoform AML1b	0.9964	115.98	44.73
587	AML1; AML1 iso8	Q01196, Q01196, Q01196-8, Q01196-8	§266, §276; §293, §303	3	P6	1	2.488	NP_001001890	GSIAS*PSVHPATPIS*PGR	0.364	runt-related transcription factor 1 isoform AML1b	0.9962	90.11	26.42	20.57
588	SI1; SI1 iso3	Q9P2N6, Q9P2N6, Q9P2N6-3, Q9P2N6-3	§515, §523; §515, §523	3	P6	1	3.657	NP_001108488	GSRPAS*PAAKLPAS*PSGSEDLSSV	0.377	SI1	0.9952	75.61	35.76	13.33
589	SI1; SI1 iso3	Q9P2N6, Q9P2N6, Q9P2N6-3, Q9P2N6-3	§515, 527; §515, 527	3	P2	2	3.370	NP_001108488	GSRPAS*PAAKLPASPSG(S*)EDLSSV	0.309	SI1	0.9753	87.73	33.45	7.51
590	SI1; SI1 iso3	Q9P2N6, Q9P2N6, Q9P2N6-3, Q9P2N6-3	§515, 527; §515, 527	4	P5	1	4.133	NP_001108488	GSRPAS*PAAKLPASPSG(S*)EDLSSVSSSPTSSPK	1	SI1	0.9636	68.32	19.72	6.73
591	SI1; SI1 iso3	Q9P2N6, Q9P2N6, Q9P2N6-3, Q9P2N6-3	511, 527; 511, 527	4	P4	2	3.864	NP_001108488	G(S*)RPASPAAKLPASPSG(S*)EDLSSVSSSPTSSPK	1	SI1	0.9725	65.05	4.23	5.99
592	SI1; SI1 iso3	Q9P2N6, Q9P2N6, Q9P2N6-3, Q9P2N6-3	§515, 527; §515, 527	4	P5	5	4.136	NP_001108488	GSRPA(S*)PAAKLPASPSG(S*)EDLSSVSSSPTSSPK	1	SI1	0.8999	58.03	4.45	8.75
593	SI1; SI1 iso3	Q9P2N6, Q9P2N6, Q9P2N6-3, Q9P2N6-3	§515, §525; §515, §525	3	P4	1	5.628	NP_001108488	GSRPAS*PAAKLPASPS*GSEDLSSVSSSPTSSPK	1	SI1	0.9904	134.4	25.37	21.77
594	SI1; SI1 iso3	Q9P2N6, Q9P2N6, Q9P2N6-3, Q9P2N6-3	§515, §523; §515, §523	3	P6	1	4.240	NP_001108488	GSRPAS*PAAKLPAS*PSGSEDLSSVSSSPTSSPK	1	SI1	0.9604	110.18	16.18	31.51
595	SI1; SI1 iso3	Q9P2N6, Q9P2N6, Q9P2N6-3, Q9P2N6-3	§515, §523; §515, §523	3	P4	1	5.480	NP_001108488	GSRPAS*PAAKLPAS*PSGSEDLSSVSSSPTSSPK	1	SI1	0.9865	107.75	33.47	28.73
596	SI1; SI1 iso3	Q9P2N6, Q9P2N6, Q9P2N6-3, Q9P2N6-3	§515, §523; §515, §523	3	P6	1	4.259	NP_001108488	GSRPAS*PAAKLPAS*PSGSEDLSSVSSSPTSSPK	1	SI1	0.9647	92.21	22.01	31.27
597	SI1; SI1 iso3	Q9P2N6, Q9P2N6, Q9P2N6, Q9P2N6-3, Q9P2N6-3, Q9P2N6-3	§515, §523, §536; §515, §523, §536	3	P6	1	4.720	NP_001108488	GSRPAS*PAAKLPAS*PSGSEDLSSVSS(S*)PTSSPK	1	SI1	0.9608	135.17	49.6	34.49	5.37
598	SI1; SI1 iso3	Q9P2N6, Q9P2N6, Q9P2N6, Q9P2N6-3, Q9P2N6-3, Q9P2N6-3	§515, §523, §536; §515, §523, §536	3	P6	1	4.358	NP_001108488	GSRPAS*PAAKLPAS*PSGSEDLSSVSSS*PTSSPK	1	SI1	0.9477	84.47	34.07	31.51	14.49
599	SI1; SI1 iso3	Q9P2N6, Q9P2N6, Q9P2N6, Q9P2N6-3, Q9P2N6-3, Q9P2N6-3	§515, §523, §536; §515, §523, §536	3	P6	1	3.892	NP_001108488	GSRPAS*PAAKLPAS*PSGSEDLSSVSSS*PTSSPK	1	SI1	0.9513	83.08	33.47	24.15	19.73
600	SI1; SI1 iso3	Q9P2N6, Q9P2N6, Q9P2N6, Q9P2N6-3, Q9P2N6-3, Q9P2N6-3	511, §523, §536; 511, §523, §536	4	P1	4	3.662	NP_001108488	GS*RPASPAAKLPA(S*)PSGSEDLSSVSS(S*)PTSSPK	1	SI1	0.9556	65.86	22.31	10.61	8.65
601	SI1; SI1 iso3	Q9P2N6, Q9P2N6, Q9P2N6, Q9P2N6-3, Q9P2N6-3, Q9P2N6-3	511, §523, 538; 511, §523, 538	4	P3	1	4.019	NP_001108488	G(S*)RPASPAAKLPA(S*)PSGSEDLSSVSSSP(T*)SSPK	1	SI1	0.983	71.64	3.79	5.97	8.51
602	SI1; SI1 iso3	Q9P2N6, Q9P2N6, Q9P2N6, Q9P2N6-3, Q9P2N6-3, Q9P2N6-3	511, §523, §536; 511, §523, §536	4	P4	1	4.469	NP_001108488	GS*RPASPAAKLPA(S*)PSGSEDLSSVSS(S*)PTSSPK	1	SI1	0.968	69.04	15.62	3.51	12.2
603	SI1; SI1 iso3	Q9P2N6, Q9P2N6, Q9P2N6, Q9P2N6-3, Q9P2N6-3, Q9P2N6-3	511, §523, §536; 511, §523, §536	4	P4	1	3.763	NP_001108488	GS*RPASPAAKLPA(S*)PSGSEDLSSVSSS*PTSSPK	1	SI1	0.9637	80.17	15.62	5.97	26.53
604	PCM-1	NP_006188	1107	2	P6	1	2.914	NP_006188	GSSASHPP(S*)PSLFCPF	0.288	pericentriolar material 1	0.9913	76.94	10.33
605	PCM-1	NP_006188	1107	2	P3	2	3.738	NP_006188	GSSASHPPS*PSLFCPFSFPTQPV	0.32	pericentriolar material 1	0.9963	125.38	24.75
606	PCM-1	NP_006188	1107	2	P6	1	3.020	NP_006188	GSSASHPPS*PSLFCPFSFPTQPV	0.344	pericentriolar material 1	0.9812	99.85	30.7
607	PCM-1	NP_006188	1107	2	P3	2	3.723	NP_006188	GSSASHPPS*PSLFCPFSFPTQPV	0.351	pericentriolar material 1	0.9948	97.6	13.85
608	PCM-1	NP_006188	1107	3	P2	1	3.439	NP_006188	GSSASHPPS*PSLFCPFSFPTQPV	0.265	pericentriolar material 1	0.9926	105.86	24.15
609	Bcl-7C	Q8WUZ0	§126	3	P6	1	4.162	NP_004756	GTEPSPGGTPQPSRPVS*PAGPPEGVPEEAQPPR	0.39	B-cell CLL/lymphoma 7C	1	166.74	27.78
610	Bcl-7C	Q8WUZ0	§126	3	P6	1	4.683	NP_004756	GTEPSPGGTPQPSRPVS*PAGPPEGVPEEAQPPR	0.449	B-cell CLL/lymphoma 7C	1	166.55	49.31
611	Bcl-7C	Q8WUZ0	§126	3	P6	2	4.891	NP_004756	GTEPSPGGTPQPSRPVS*PAGPPEGVPEEAQPPR	0.417	B-cell CLL/lymphoma 7C	1	109.04	13.08
612	Bcl-7C	Q8WUZ0	§126	3	P6	1	4.839	NP_004756	GTEPSPGGTPQPSRPVS*PAGPPEGVPEEAQPPR	0.389	B-cell CLL/lymphoma 7C	1	106.75	32.93
613	Bcl-7C	Q8WUZ0	§126	4	P6	68	3.652	NP_004756	GTEPSPGGTPQPSRPV(S*)PAGPPEGVPEEAQPPR	0.258	B-cell CLL/lymphoma 7C	0.9993	61.69	7.6
614	Bcl-7C	Q8WUZ0, Q8WUZ0	§118, §126	3	P6	2	5.084	NP_004756	GTEPSPGG(T*)PQPSRPVS*PAGPPEGVPEEAQPPR	0.344	B-cell CLL/lymphoma 7C	1	127.44	8.7	38.73
615	Bcl-7C	Q8WUZ0, Q8WUZ0	§111, §126	3	P6	2	5.848	NP_004756	GT*EPSPGGTPQPSRPVS*PAGPPEGVPEEAQPPR	1	B-cell CLL/lymphoma 7C	0.9973	114.2	19.88	22.13
616	Bcl-7C	Q8WUZ0, Q8WUZ0	§114, §126	3	P6	2	5.139	NP_004756	GTEP(S*)PGGTPQPSRPVS*PAGPPEGVPEEAQPPR	1	B-cell CLL/lymphoma 7C	0.9956	148.05	12.32	49.31
617	Bcl-7C	Q8WUZ0, Q8WUZ0	§118, §126	3	P6	2	4.464	NP_004756	GTEPSPGG(T*)PQPSRPVS*PAGPPEGVPEEAQPPR	1	B-cell CLL/lymphoma 7C	0.9926	118.94	10.22	38.99
618	Bcl-7C	Q8WUZ0, Q8WUZ0	§111, §126	3	P6	2	4.693	NP_004756	GT*EPSPGGTPQPSRPVS*PAGPPEGVPEEAQPPR	0.322	B-cell CLL/lymphoma 7C	1	118.23	17.01	42.3
619	Bcl-7C	Q8WUZ0, Q8WUZ0	§111, §126	3	P6	3	4.402	NP_004756	GT*EPSPGGTPQPSRPVS*PAGPPEGVPEEAQPPR	0.427	B-cell CLL/lymphoma 7C	1	82.69	21.3	38.73
620	Bcl-7C	Q8WUZ0, Q8WUZ0, Q8WUZ0	§114, §118, §126	3	P6	1	4.954	NP_004756	GTEP(S*)PGGT*PQPSRPVS*PAGPPEGVPEEAQPPR	0.345	B-cell CLL/lymphoma 7C	1	125.02	0	15.01	27.78
621	Bcl-7C	Q8WUZ0, Q8WUZ0, Q8WUZ0	§114, §118, §126	3	P6	1	4.567	NP_004756	GTEPS*PGGT*PQPSRPVS*PAGPPEGVPEEAQPPR	0.366	B-cell CLL/lymphoma 7C	1	124.64	19.19	17.36	32.93
622	SNAP190	Q5SXM2	§1224	2	P6	91	1.782	NP_003077	GTPGS*PSGTQEPR	0.209	small nuclear RNA activating complex, polypeptide 4, 190kDa	0.9884	55.08	21.3
623	SNAP190	Q5SXM2	§1224	2	P6	121	2.334	NP_003077	GTPGS*PSGTQEPR	0.27	small nuclear RNA activating complex, polypeptide 4, 190kDa	0.9978	53.77	17.99
624	SNAP190	Q5SXM2	§1224	2	P2	2	1.666	NP_003077	GTPGS*PSGTQEPR	0.03	small nuclear RNA activating complex, polypeptide 4, 190kDa	0.9316	52.05	15.18
625	RPRD2	Q5VT52	§485	3	P6	1	3.471	NP_056018	GVSPASRPSPGTPTS*PSNLTSGLK	0.302	Regulation of nuclear pre-mRNA domain containing 2	0.9949	115.49	14.23
626	RPRD2	Q5VT52	§485	3	P6	14	3.130	NP_056018	GVSPASRPSPGTPT(S*)PSNLTSGLK	0.286	Regulation of nuclear pre-mRNA domain containing 2	0.9771	64.69	5.29
627	MARK2 iso13; MARK2 iso3; MARK2; MARK2 iso4	A9CP04, NP_059672, Q7KZI7, Q7KZI7-4	§539; §585; §619; §565	2	P6	1	1.989	NP_001034557	GVTPAS*PSGHSQGR	0.412	MAP/microtubule affinity-regulating kinase 2 isoform c	0.9902	60.75	17.53
628	MARK2 iso13; MARK2 iso3; MARK2; MARK2 iso4	A9CP04, NP_059672, Q7KZI7, Q7KZI7-4	§539; §585; §619; §565	2	P2	6	2.258	NP_001034557	GVTPAS*PSGHSQGR	0.312	MAP/microtubule affinity-regulating kinase 2 isoform c	0.9535	51.85	13.27
629	ZNF828	Q96JM3	§87	2	P6	4	2.322	NP_115812	HAS*PDKWNDKPK	0.148	zinc finger protein 828	0.9703	99.17	1000
630	ZNF828	Q96JM3	§87	3	P6	11	2.538	NP_115812	HAS*PDKWNDKPK	0.144	zinc finger protein 828	0.9771	87.64	1000
631	ZNF828	Q96JM3	§87	3	P6	53	2.720	NP_115812	HAS*PDKWNDKPK	0.135	zinc finger protein 828	0.9683	81.6	1000
632	ZNF828	Q96JM3	§87	3	P5	16	2.555	NP_115812	HAS*PDKWNDKPK	0.048	zinc finger protein 828	0.8932	63.88	1000
633	ZNF828	Q96JM3	§87	3	P6	35	2.604	NP_115812	HAS*PDKWNDKPK	0.177	zinc finger protein 828	0.9833	62.08	1000
634	ZNF828	Q96JM3	§87	3	P5	136	2.245	NP_115812	HAS*PDKWNDKPK	0.193	zinc finger protein 828	0.9637	61.72	1000
635	RBM15	Q96T37, Q96T37	§670, §674	3	P1	1	2.325	NP_073605	HCAPS*PDR(S*)PELSSSR	0.219	RNA binding motif protein 15	0.9947	31.06	16.04	7.55
636	SENP6	Q9GZR1	221	3	P6	1	3.060	NP_001093879	HCSTYQPTPPL(S*)PASKK	0.178	SUMO1/sentrin specific peptidase 6 isoform 2	0.9994	78.28	7.78
637	ATF7IP	Q6VMQ6	§673	3	P6	1	3.743	NP_060649	HEHPPNPPVS*PGKTVNDVNSNNNMSYR	0.369	activating transcription factor 7 interacting protein	0.9999	81.3	47.65
638	ATF7IP	Q6VMQ6	§673	3	P6	1	3.610	NP_060649	HEHPPNPPVS*PGKTVNDVNSNNNMSYR	0.34	activating transcription factor 7 interacting protein	0.9999	77.03	20.87
639	ATF7IP	Q6VMQ6	§673	4	P6	1	3.864	NP_060649	HEHPPNPPV(S*)PGKTVNDVNSNNNMSYR	0.19	activating transcription factor 7 interacting protein	0.9994	66.6	2.33
640	ATF7IP	Q6VMQ6	§673	4	P6	2	3.634	NP_060649	HEHPPNPPV(S*)PGKTVNDVNSNNNM#SYR	0.115	activating transcription factor 7 interacting protein	0.9963	88.91	3.55
641	ZC3H4	Q9UPT8	566	2	P6	1	3.475	NP_055983	HEPLS*PQQLQQQDMYNK	0.408	zinc finger CCCH-type containing 4	0.9919	147.08	144.15
642	ZC3H4	Q9UPT8	566	2	P6	1	3.096	NP_055983	HEPLS*PQQLQQQDMYNK	0.348	zinc finger CCCH-type containing 4	0.9956	127.27	123.41
643	ZC3H4	Q9UPT8	566	3	P6	1	3.618	NP_055983	HEPLS*PQQLQQQDMYNK	0.112	zinc finger CCCH-type containing 4	0.9277	179.8	203.29
644	ZC3H4	Q9UPT8	566	3	P6	1	4.484	NP_055983	HEPLS*PQQLQQQDMYNK	0.043	zinc finger CCCH-type containing 4	0.9046	182.23	192.56
645	ZC3H4	Q9UPT8	566	2	P6	1	3.068	NP_055983	HEPLS*PQQLQQQDM#YNK	0.39	zinc finger CCCH-type containing 4	0.9943	136.49	164.6
646	ZC3H4	Q9UPT8	566	2	P6	1	3.484	NP_055983	HEPLS*PQQLQQQDM#YNK	0.414	zinc finger CCCH-type containing 4	0.998	120.46	126.79
647	ZC3H4	Q9UPT8	566	3	P6	1	4.239	NP_055983	HEPLS*PQQLQQQDM#YNK	0.313	zinc finger CCCH-type containing 4	0.999	145.79	181.16
648	ZC3H4	Q9UPT8	566	3	P6	1	4.226	NP_055983	HEPLS*PQQLQQQDM#YNK	0.32	zinc finger CCCH-type containing 4	0.9991	125.97	166.38
649	ZC3H4	Q9UPT8	566	3	P6	50	2.679	NP_055983	HEPLS*PQQLQQQDM#YNKK	0.242	zinc finger CCCH-type containing 4	0.9021	54.47	77.92
650	FAM122A	Q96E09	§76	2	P6	1	3.187	NP_612206	HGLLLPAS*PVR	0.252	hypothetical protein LOC116224	0.9998	131.54	1000
651	FAM122A	Q96E09	§76	2	P4	1	2.525	NP_612206	HGLLLPAS*PVR	0.142	hypothetical protein LOC116224	0.9987	106.87	1000
652	FAM122A	Q96E09	§76	2	P6	1	3.137	NP_612206	HGLLLPAS*PVR	0.253	hypothetical protein LOC116224	0.9998	88.93	1000
653	SLC26A6	Q9BXS9	§752	4	P5	1	4.191	NP_001035544	HLFASVHDAVTFALQHPRPVPDS*PVSVTRL	0.343	solute carrier family 26, member 6 isoform 4	0.9999	115.06	35.99
654	SLC26A6	Q9BXS9	757	4	P5	1	3.693	NP_001035544	HLFASVHDAVTFALQHPRPVPDSPVSVT*RL	0.274	solute carrier family 26, member 6 isoform 4	0.9998	76.29	13.38
655	SRRP35	Q8WXF0	105	2	P6	117	1.825	NP_542781	HPCS*PSDHRR	0.218	serine-arginine repressor protein	0.9827	43.79	17.01
656	SRRP35	Q8WXF0	105	3	P1	15	2.442	NP_542781	HPCS*PSDHRR	0.065	serine-arginine repressor protein	0.983	39.48	22.87
657	SRRP35	Q8WXF0	105	3	P1	1	2.232	NP_542781	HPCS*PSDHRR	0.15	serine-arginine repressor protein	0.9979	44.54	16.19
658	PRAM1	Q96QH2	455	2	P6	1	2.157	NP_115528	HPLS*PGFGAAGTPR	0.183	PML-RARA regulated adaptor molecule 1	0.9979	107.26	65.11
659	PRAM1	Q96QH2	455	2	P6	2	2.445	NP_115528	HPLS*PGFGAAGTPR	0.238	PML-RARA regulated adaptor molecule 1	0.9991	91.99	76.99
660	PRAM1	Q96QH2	455	2	P3	4	2.453	NP_115528	HPLS*PGFGAAGTPR	0.181	PML-RARA regulated adaptor molecule 1	0.9968	76.82	47.65
661	PRAM1	Q96QH2	455	2	P6	24	1.859	NP_115528	HPLS*PGFGAAGTPR	0.092	PML-RARA regulated adaptor molecule 1	0.9759	49.02	20.87
662	PRAM1	Q96QH2	455	2	P4	3	2.112	NP_115528	HPLS*PGFGAAGTPR	0.187	PML-RARA regulated adaptor molecule 1	0.9949	53.52	56.05
663	PRAM1	Q96QH2	455	2	P4	3	1.937	NP_115528	HPLS*PGFGAAGTPR	0.102	PML-RARA regulated adaptor molecule 1	0.9899	45.72	34.06
664	PRAM1	Q96QH2	455	3	P6	5	3.130	NP_115528	HPLS*PGFGAAGTPR	0.238	PML-RARA regulated adaptor molecule 1	0.9997	126.42	148.69
665	PRAM1	Q96QH2	455	3	P6	1	3.215	NP_115528	HPLS*PGFGAAGTPR	0.288	PML-RARA regulated adaptor molecule 1	0.9999	117.66	135.69
666	PRAM1	Q96QH2	455	3	P4	1	3.439	NP_115528	HPLS*PGFGAAGTPR	0.173	PML-RARA regulated adaptor molecule 1	0.9996	109.6	123.98
667	PRAM1	Q96QH2	455	3	P6	6	2.634	NP_115528	HPLS*PGFGAAGTPR	0.023	PML-RARA regulated adaptor molecule 1	0.9722	71.91	100.72
668	BRD1; BRD1 iso2	O95696, Q86X06	18; 18	2	P3	35	1.897	NP_055392	HPSS*PCSVK	0.12	bromodomain containing protein 1	0.9876	62.6	13.24
669	BRD1; BRD1 iso2	O95696, Q86X06	18; 18	2	P1	12	1.545	NP_055392	HPS(S*)PCSVK	0.04	bromodomain containing protein 1	0.9466	52.04	8.68
670	BRD1; BRD1 iso2	O95696, Q86X06	18; 18	2	P4	92	1.753	NP_055392	HPS(S*)PCSVK	0.064	bromodomain containing protein 1	0.9295	44.49	11.56
671	BRD1; BRD1 iso2	O95696, Q86X06	18; 18	2	P4	104	1.822	NP_055392	HPS(S*)PCSVK	0.092	bromodomain containing protein 1	0.9534	38.87	11.51
672	BRD1	O95696, O95696	21, 25	4	P5	1	3.366	NP_055392	HPSSPC(S*)VKHS*PTRETLTYAQAQR	1	bromodomain containing protein 1	0.9804	82.83	8.38	20.57
673	vinexin; vinexin iso2	O60504, O60504-2	§544; §202	2	P6	2	1.653	NP_001018003	HP(S*)SPSALR	0.063	sorbin and SH3 domain containing 3 isoform 2	0.9608	64.93	0
674	vinexin; vinexin iso2	O60504, O60504-2	§545; §203	2	P6	2	1.698	NP_001018003	HPS(S*)PSALR	0.011	sorbin and SH3 domain containing 3 isoform 2	0.9409	78.99	11.51
675	vinexin; vinexin iso2	O60504, O60504-2	§545; §203	2	P3	3	2.120	NP_001018003	HPS(S*)PSALR	0.21	sorbin and SH3 domain containing 3 isoform 2	0.9985	74.89	11.51
676	vinexin; vinexin iso2	O60504, O60504-2	§545; §203	2	P6	19	1.431	NP_001018003	HPS(S*)PSALR	0.079	sorbin and SH3 domain containing 3 isoform 2	0.9428	62.71	11.51
677	vinexin; vinexin iso2	O60504, O60504-2	§545; §203	2	P6	3	1.481	NP_001018003	HPS(S*)PSALR	0.063	sorbin and SH3 domain containing 3 isoform 2	0.9286	65.44	11.51
678	vinexin; vinexin iso2	O60504, O60504-2	§545; §203	2	P6	12	1.572	NP_001018003	HPS(S*)PSALR	0.091	sorbin and SH3 domain containing 3 isoform 2	0.9393	60.04	11.51
679	vinexin; vinexin iso2	O60504, O60504-2	§545; §203	2	P2	1	2.079	NP_001018003	HPS(S*)PSALR	0.2	sorbin and SH3 domain containing 3 isoform 2	0.9987	59	11.51
680	vinexin; vinexin iso2	O60504, O60504-2	§545; §203	2	P3	21	1.997	NP_001018003	HPS(S*)PSALR	0.088	sorbin and SH3 domain containing 3 isoform 2	0.9752	56.06	10.28
681	vinexin; vinexin iso2	O60504, O60504-2	§545; §203	2	P6	4	1.664	NP_001018003	HPS(S*)PSALR	0.07	sorbin and SH3 domain containing 3 isoform 2	0.9792	49.79	11.51
682	vinexin; vinexin iso2	O60504, O60504-2	§545; §203	2	P2	13	1.937	NP_001018003	HPS(S*)PSALR	0.17	sorbin and SH3 domain containing 3 isoform 2	0.9914	46.01	11.51
683	CapZIP	Q6JBY9	127	2	P3	2	2.001	NP_443094	HSPPSTPS(S*)PGVR	0.236	RCSD domain containing 1	0.9451	62.55	8.58
684	CapZIP	Q6JBY9	127	2	P3	1	2.055	NP_443094	HSPPSTPS(S*)PGVR	0.227	RCSD domain containing 1	0.9548	65.18	0
685	CapZIP	Q6JBY9	127	2	P3	1	2.249	NP_443094	HSPPSTPS(S*)PGVR	0.228	RCSD domain containing 1	0.9346	53.85	0
686	CapZIP	Q6JBY9	127	2	P2	2	2.559	NP_443094	HSPPSTPS(S*)PGVR	0.31	RCSD domain containing 1	0.978	28.56	7.93
687	CapZIP	Q6JBY9	127	2	P6	1	2.243	NP_443094	HSPPSTPS(S*)PGVR	0.141	RCSD domain containing 1	0.9257	64.14	0
688	CapZIP	Q6JBY9, Q6JBY9	§120, 127	2	P6	1	2.099	NP_443094	HS*PPSTPSS*PGVR	0.28	RCSD domain containing 1	0.9747	71.39	26.79	13.24
689	CapZIP	Q6JBY9, Q6JBY9	§120, 126	2	P6	5	2.623	NP_443094	HS*PPSTP(S*)SPGVR	0.323	RCSD domain containing 1	0.9885	57.28	53.53	6.9
690	CapZIP	Q6JBY9, Q6JBY9	§120, 127	2	P6	2	2.216	NP_443094	HS*PPSTPS(S*)PGVR	0.221	RCSD domain containing 1	0.9567	42.92	34.46	6.47
691	CapZIP	Q6JBY9, Q6JBY9	§120, 127	2	P6	5	2.044	NP_443094	HS*PPSTPS(S*)PGVR	0.202	RCSD domain containing 1	0.9109	65.44	44.73
692	CASC5 iso6; CASC5	Q05C46, Q8NG31	§32; §32	4	P6	7	2.051	NP_653091	HSSILKPPRS*PLQDLR	0.146	cancer susceptibility candidate 5 isoform 2	0.9896	32.45	24.51
693	hnRNP H1; hnRNP H2	P31943, P55795	§104; §104	2	P4	1	3.037	NP_001027565	HTGPNS*PDTANDGFVR	0.305	heterogeneous nuclear ribonucleoprotein H2	0.9998	141.7	20.91
694	hnRNP H1; hnRNP H2	P31943, P55795	§104; §104	2	P5	1	2.768	NP_001027565	HTGPNS*PDTANDGFVR	0.372	heterogeneous nuclear ribonucleoprotein H2	0.9997	133.61	26.79
695	hnRNP H1; hnRNP H2	P31943, P55795	§104; §104	2	P6	1	3.096	NP_001027565	HTGPNS*PDTANDGFVR	0.452	heterogeneous nuclear ribonucleoprotein H2	0.9999	121.69	26.79
696	hnRNP H1; hnRNP H2	P31943, P55795	§104; §104	2	P3	2	2.963	NP_001027565	HTGPNS*PDTANDGFVR	0.336	heterogeneous nuclear ribonucleoprotein H2	0.9998	110.01	20.91
697	hnRNP H1; hnRNP H2	P31943, P55795	§104; §104	2	P6	1	3.098	NP_001027565	HTGPNS*PDTANDGFVR	0.417	heterogeneous nuclear ribonucleoprotein H2	0.9999	111.34	26.79
698	hnRNP H1; hnRNP H2	P31943, P55795	§104; §104	2	P1	1	2.837	NP_001027565	HTGPNS*PDTANDGFVR	0.285	heterogeneous nuclear ribonucleoprotein H2	0.9996	99.79	26.79
699	hnRNP H1; hnRNP H2	P31943, P55795	§104; §104	2	P1	2	2.277	NP_001027565	HTGPNS*PDTANDGFVR	0.286	heterogeneous nuclear ribonucleoprotein H2	0.999	95.43	20.91
700	hnRNP H1; hnRNP H2	P31943, P55795	§104; §104	2	P5	1	2.407	NP_001027565	HTGPNS*PDTANDGFVR	0.164	heterogeneous nuclear ribonucleoprotein H2	0.997	101.97	25.95
701	hnRNP H1; hnRNP H2	P31943, P55795	§104; §104	2	P4	2	2.800	NP_001027565	HTGPNS*PDTANDGFVR	0.345	heterogeneous nuclear ribonucleoprotein H2	0.9998	76.75	26.79
702	hnRNP H1; hnRNP H2	P31943, P55795	§104; §104	3	P6	5	4.043	NP_001027565	HTGPNS*PDTANDGFVR	0.2	heterogeneous nuclear ribonucleoprotein H2	0.9998	118.62	15.77
703	hnRNP H1; hnRNP H2	P31943, P55795	§104; §104	3	P1	2	3.874	NP_001027565	HTGPN(S*)PDTANDGFVR	0.282	heterogeneous nuclear ribonucleoprotein H2	0.9999	125.5	6.46
704	hnRNP H1; hnRNP H2	P31943, P55795	§104; §104	3	P5	2	4.199	NP_001027565	HTGPN(S*)PDTANDGFVR	0.38	heterogeneous nuclear ribonucleoprotein H2	1	111.4	11.53
705	hnRNP H1; hnRNP H2	P31943, P55795	§104; §104	3	P5	7	3.620	NP_001027565	HTGPN(S*)PDTANDGFVR	0.339	heterogeneous nuclear ribonucleoprotein H2	1	106.33	5.15
706	hnRNP H1; hnRNP H2	P31943, P55795	§104; §104	3	P4	3	3.795	NP_001027565	HTGPN(S*)PDTANDGFVR	0.375	heterogeneous nuclear ribonucleoprotein H2	1	102.42	10.01
[truncated: 1,270 more rows]

## Sheet: PXTP fdr
PXTP: semi tryptic search, filtered only on 1% error
[truncated: 16 more rows]

## Sheet: PXTP phosphopeptides
Index	PhosphoSitePlus™ Names	PhosphoSitePlus™ Accession Numbers	Phosphorylation Sites § denotes published site	Charge	Sample	RSp	XCorr	Accession No.	Sequence	DeltaCn	Protein Description	PP Probability	Peptide Score	Ascore 1	Ascore 2	Ascore 3	Ascore 4
[truncated: 1,520 more rows]
