# Supplementary material for: Survey of Activated FLT3 Signaling in Leukemia
Source: PLoS One. 2011 Apr 28;6(4):e19169. doi: 10.1371/journal.pone.0019169 (PMC3084268; doi:10.1371/journal.pone.0019169)
Supplement: Table S2 — Non-redundant phosphopeptides identified by LC-MS/MS in this study presented in a format that is based on individual cell line or AML patient. ‘y’, ‘s’, and ‘t’ in peptide indicates phosphorylated tyrosine, serine, or threonine residue, respectively. Data from duplicate experiments were combined. Tyrosine kinases profile in AML cell lines and patients were summarized as well. ‘§’ indicates known phosphorylation site. (XLS) [file pone.0019169.s005.xls]

## Sheet: pY sites
				AML cell lines									B-ALL cell lines				AML patients
PhosphoSitePlus™ Names	PhosphoSitePlus™ Accession Numbers	Phosphorylation Sites § denotes published site	Peptide	MV (4;11)	Molm14	KY821	ML-1	Marimo	Me-F2	Nomo-1	OCI/AML3		SEM	RS(4;11)	Reh		P1	P2	P3	P4	P5	P6
53BP2	Q13625	§350	VAAVGPyIQSSTMPR										2
A6r	Q6IBS0	§309	KIEIGDGAELTAEFLyDEVHPK		1	1			1					1
ABCC1	P33527	§920	QLSSSSSySGDISR										1
ABHD10	Q9NUJ1	215	YSEEGVyNVQYSFIK						1
Abi-1; Abi-1 iso3	Q8IZP0, Q8IZP0-3	§198; §198	NTPyKTLEPVKPPTVPNDYMTSPAR										3
Abi-1; Abi-1 iso3	Q8IZP0, Q8IZP0-3	§333; §306	HNSTTSSTSSGGyR										3
Abi-1; Abi-1 iso3	Q8IZP0, Q8IZP0-3	§333; §306	HNSTTSSTSSGGyRR										2
Abi-2; Abi-2 iso2	Q9NYB9, Q9NYB9-2	§213; §207	TLEPVRPPVVPNDyVPSPTR										2
Abi-2; Abi-2 iso2	Q9NYB9, Q9NYB9-2	371; 304	HTPPTIGGSLPyR										2
Abl; Abl iso2; Arg; Arg iso4	P00519, P00519-2, P42684, P42684-4	§393; §412; §439; §403	LMTGDTyTAHAGAK	2			1		1	1
Ack	Q07912	§518	KPTyDPVSEDQDPLSSDFK			2		1														1
Ack	Q07912	§518	KPTyDPVSEDQDPLSSDFKR			1	1	1	2	3	1			2	1							2
Ack	Q07912	§827	TMPTTQSFASDPKyATPQVIQAPGPR						3
Ack	Q07912	§859	KVSSTHyYLLPERPSYLER			1		1	2													1
ACP1	P24666	§143	QLIIEDPYYGNDSDFETVyQQCVR		1
ACSS1	Q9NUB1	542	TEGGyYQITGR						1
ACTA2; ACTG2; ACTC1; ACTA1	P62736, P63267, P68032, P68133	220; 219; 220; §220	EKLCyVALDFENEMATAASSSSLEK			1				1
ACTB; ACTG1	P60709, P63261	§166; §166	TTGIVMDSGDGVTHTVPIyEGYALPHAILR			2		1		3											1
ACTB; ACTG1	P60709, P63261	§169; §169	TTGIVMDSGDGVTHTVPIYEGyALPHAILR			3	1			1	1			1							1
ACTB; ACTG1	P60709, P63261	§198; §198	GySFTTTAER	4	2	4		1	1	3	2								1			1
ACTB; ACTG1	P60709, P63261	§294; §294	CDVDIRKDLyANTVLSGGTTMYPGIADR							1
ACTB; ACTG1	P60709, P63261	§294; §294	DLyANTVLSGGTTMYPGIADR	1				1		2				1							1
ACTB; ACTG1	P60709, P63261	§294; §294	KDLyANTVLSGGTTMYPGIADR	1	1	3	1	1	2	8	1			2	4			1		1	1
ACTB; ACTG1; POTE2	P60709, P63261, Q6S8J3	§218; §218; §918	LCyVALDFEQEMATAASSSSLEK					1
ADD1; ADD1 iso2	P35611, P35611-2	35; 35	YFDRVDENNPEyLRER										1
ADD2	P35612	§489	IENPNQFVPLyTDPQEVLEMR										1
ADD2	P35612	§489	SSSGMPIRIENPNQFVPLyTDPQEVLEMR										3
ADD3	Q9UEY8	35	YFDRINENDPEyIRER										1
ADD3	Q9UEY8	§446	WLNSPNTyMK										4
afadin; afadin iso3	P55196-1, P55196-3	§1480; §1480	DLQyITVSKEELSSGDSLSPDPWKR										2
AGTRAP	Q6RW13	§133	SAyQTIDSAEAPADPFAVPEGR							1	1			1
AK2	P54819	200	LQAYHTQTTPLIEyYR	2	1
ALDH9A1 iso2; ALDH9A1	NP_000687, P49189	§500; §476	VTIEyYSQLK	2
AMOTL1	Q8IY63	218	GQQQQQQQQGAVGHGyYMAGGTSQK										1
ANKRD13	Q8IZ07, Q8IZ07	§519, §524	SQELSGPASNGGISQTNtYDAQyER										1
ANKRD13	Q8IZ07	§524	SQELSGPASNGGISQTNTYDAQyER										7
ANTXR2; ANTXR1	P58335-4, Q9H6X2	§380; §382	WPTVDASyYGGR					1
ANTXR2; ANTXR1	P58335-4, Q9H6X2	§381; 383	WPTVDASYyGGR					1
ANXA1	P04083	§21	QAWFIENEEQEyVQTVK																			1
ANXA1	P04083	§39	GGPGSAVSPyPTFNPSSDVAALHK																			1
ANXA11	P50995	§365	DAQELyAAGENR			1
ANXA2	P07355	§24	LSLEGDHSTPPSAyGSVK	1	2					2	1		7								2
ANXA6	P08133	§30	YRGSIHDFPGFDPNQDAEALyTAMK			1
APLP2	Q06481	§750	MQNHGyENPTYK		5			2	3	4
APLP2	Q06481	§755	MQNHGYENPTyK	2	2			1	1	1												1
APLP2	Q06481	§755	MQNHGYENPTyKYLEQMQI			1			1
APP; APP iso4; APP iso8	P05067, P05067-4, P05067-8	§757; §682; §738	MQQNGyENPTYK	2					1	1			1
APP; APP iso4; APP iso8	P05067, P05067, P05067-4, P05067-4, P05067-8, P05067-8	761, §762; 686, §687; 742, §743	MQQNGYENPtyKFFEQMQN					1
APP; APP iso4; APP iso8	P05067, P05067-4, P05067-8	§762; §687; §743	MQQNGYENPTyKFFEQMQN					4	1
ARD1A; ARD1B	P41227, Q9BSU3	§145; 145	YYADGEDAyAMKR	2	3
ARHGAP12	Q8IWW6, Q8IWW6, Q8IWW6	§230, §240, §243	AtTPPNQGRPDsPVyANLQELK																	1
ARHGAP12	Q8IWW6, Q8IWW6, Q8IWW6	§231, §240, §243	ATtPPNQGRPDsPVyANLQELK	3	2	1	1	1		2	1								2		1	1
ARHGEF2; ARHGEF2 iso2	Q92974, Q92974-2	125; 125	ERPSSAIyPSDSFR										3
ARNT	P27540	§561	FSEIyHNINADQSK										1
Arp3	P61158	§109	AEPEDHyFLLTEPPLNTPENR																			1
Arp3; ACTR3B	P61158, Q9P1U1	§202; §202	DITyFIQQLLR	1	1					1
ARPC3	O15145	§47	DTDIVDEAIyYFK	1		1
ASS1	P00966	§322	FAELVyTGFWHSPECEFVR	1
ATM	Q13315	2019	SIGEPDSLyGCGGGK	1	1
ATP1A1	P05023	§260	GIVVyTGDR	2	1	5	2	1	4	1	3			1
ATP5H	O75947	56	LAALPENPPAIDWAyYK	1
ATP5H	O75947	150	yPYWPHQPIENL																			2
Axl	P30530	§702	IYNGDyYR	1
BAP37	Q99623	§77	IPWFQyPIIYDIR	1
BAP37	Q99623	§248	MLGEALSKNPGyIK	3	3
BAT2D1 iso8; BAT2D1	NP_055987, Q9Y520	§241; §241	LNGQQAALASQyR										1
BAT2D1 iso8; BAT2D1	NP_055987, Q9Y520	§1971; §1971	LPSAQTPNGTDyVASGK	1
BCAP	Q6ZUJ8	§570	SQERPGNFyVSSESIR	2	1		3		2		2		8	1	1						1
BCAP	Q6ZUJ8	§594	DRPQSSIyDPFAGMK										2
BCAP	Q6ZUJ8	§694	HSQHLPAKVEFGVyESGPR	2			1		1		1		5
BCAP	Q6ZUJ8	§694	HSQHLPAKVEFGVyESGPRK										4
BCAP	Q6ZUJ8	§694	VEFGVyESGPR			1							1
BCAP	Q6ZUJ8	§694	VEFGVyESGPRK										1
Bcr	P11274	§177	KGHGQPGADAEKPFyVNVEFHHER										3
Bcr	P11274	§246	SSESSCGVDGDyEDAELNPR						1						1
BDP1	Q99952	§387	SAEEAPLySK		1	4	5	3	8	6			1					2	1			2
BDP1	Q99952	§387	SAEEAPLySKVTPR		1	2			2											1		1
BIRC4BP	Q99982	261	GDKAAyDILR										2
Blk	P51451	§187	CLDEGGyYISPR											1	1
Blk	P51451	§188	CLDEGGYyISPR											2	1
Blk	P51451	§389	IIDSEyTAQEGAK										1
Btk	Q06187	§223	KVVALyDYMPMNANDLQLR	1		6	3	3	2				4
Btk	Q06187	§223	VVALyDYMPMNANDLQLR	3		4	4	6	1
Btk	Q06187	§225	KVVALYDyMPMNANDLQLR	1		2		1					1
Btk	Q06187	§344	HYVVCSTPQSQyYLAEK	1				1			1
Btk	Q06187	345	HYVVCSTPQSQYyLAEK						1
Btk	Q06187	§361	HLFSTIPELINyHQHNSAGLISR	1					1
Btk	Q06187	§551	YVLDDEyTSSVGSK	2		1					2
Btk	Q06187	§551	YVLDDEyTSSVGSKFPVR						1				1								1
BYSL	Q86W44	§49	GTGEAEEEyVGPR										1
C/EBP-epsilon	Q15744	107	ALGPGIySSPGSYDPR					1
C11orf59	Q6IAA8	§40	ALNGAEPNyHSLPSAR		2	1				1			3	1	2						1	2
C1orf186	Q6ZWK4	132	NDSPLDyENIK						1
C21orf59	P57076	§264	RLEENDDDAyLNSPWADNTALKR										1
C9orf129; FAM120A	NP_001092278, Q9NZB2	67; §418	NLTEQNSySNIPHEGK		1
C9orf140	Q86UD0	§81	QVAPASGyLTFER	1
calmodulin	P62158	§100	VFDKDGNGyISAAELR	2	1	2	1		2	2	2		3	2	2				1	1	1	2
calponin 2	Q99439	299	YCPQGTVADGAPSGTGDCPDPGEVPEyPPYYQEEAGY										1
CAMSAP1	Q5T5Y3	1461	STDRDWETASAASSLASVAEyTGPK										1
CAPZB; CAPZB iso2	P47756, P47756-2	§232; §232	STLNEIyFGK	1
CASKIN2	Q8WXE0	§253	NTyNQTALDIVNQFTTSQASR						1
CASKIN2	Q8WXE0	§336	IGyFPPGIVEVVSKR										1
Cas-L	Q14511	§92	LyQVPNPQAAPR								3
catalase	P04040	§84	GAGAFGyFEVTHDITK		1														1			2
catalase	P04040	§231	LVNANGEAVyCK	1	4	1	1			5									2	1		2
catalase	P04040	379	LGPNYLHIPVNCPyR																			2
Cbl	P22681, P22681	§669, §674	IKPSSsANAIySLAARPLPVPK	1
Cbl	P22681	§674	IKPSSSANAIySLAARPLPVPK								1		1
CBR1	P16152	§253	SPEEGAETPVyLALLPPDAEGPHGQFVSEK	1
CC2D1A	Q6P1N0	§207	GPASTPTySPAPTQPAPR										1
CCDC50 iso2	Q8IVM0, Q8IVM0	§140, §144	AyADSyYYEDGGMKPR										2
CCDC50 iso2	Q8IVM0	§144	AYADSyYYEDGGMKPR										1
CCDC50 iso2	Q8IVM0, Q8IVM0	§144, §145	AYADSyyYEDGGMKPR										1
CCDC50 iso2	Q8IVM0	§145	AYADSYyYEDGGMKPR										2
CCT-delta	P50991	§449	TLSGMESyCVR		1
CCT-theta	P50990	§30	HFSGLEEAVyR	2	1	2			1				1									1
CD19	P15391	§348	VTPPPGSGPQNQyGNVLSLPTPTSGLGR										3
CD19	P15391	§378	WAAGLGGTAPSyGNPSSDVQADGALGSR										1
CD19	P15391	§500	EATSLGSQSyEDMR										2
CD19	P15391	§508	GILyAAPQLR										4
CD19	P15391, P15391	530, §531	GQPGPNHEEDADsyENMDNPDGPDPAWGGGGR										1
CD244	Q9BZW8	369	KELENFDVyS						1
CD2AP	Q9Y5K6	§361	yFSLKPEEKDEK										1
CD2AP	Q9Y5K6	§548	DTCYSPKPSVyLSTPSSASK										2
CD34	P28906	§329	LGEDPyYTENGGGQGYSSGPGTSPEAQGK						4								1
CD34	P28906, P28906	§329, §330	LGEDPyyTENGGGQGYSSGPGTSPEAQGK						2
CD34	P28906, P28906	§329, §339	LGEDPyYTENGGGQGySSGPGTSPEAQGK						1
CD34	P28906	§330	LGEDPYyTENGGGQGYSSGPGTSPEAQGK						2								1
CD34	P28906	§339	LGEDPYYTENGGGQGySSGPGTSPEAQGK						1
CD46 iso4	P15529-4	§354	ADGGAEyATYQTK							1			2
CD46 iso4	P15529-4	§354	GKADGGAEyATYQTK						1	1
CD46 iso4	P15529-4	§357	ADGGAEYATyQTK							1			3
CD46 iso4	P15529-4	§357	GKADGGAEYATyQTK										1
CD84	Q9UIB8	§279	TIyTYIMASR						1	1
CDA02	Q9BY44	446	VATAyRPPALR										1
CDK1	P06493, P06493	§14, §15	IEKIGEGtyGVVYK	3	4	5	4	3	3	12	4			4	3		1			1	2	3
CDK1	P06493, P06493	§14, §15	IEKIGEGtyGVVYKGR	3		3	1	1	3	2	1			2	2
CDK1	P06493, P06493	§14, §15	IGEGtyGVVYKGR	1	3	3	3		3	4	2			3	1
CDK1	P06493	§15	IEKIGEGTyGVVYK	3	2	2	2	2	5	2			5	1							1
CDK1	P06493	§15	IEKIGEGTyGVVYKGR										2
CDK1	P06493	§15	IGEGTyGVVYKGR	2	3				2	1			5
CDK1; CDK2; CDK3	P06493, P06493, P24941, P24941, Q00526, Q00526	§14, §15; §14, §15; §14, §15	IGEGtyGVVYK	5	5	10	8	7	7	16	23		2	18	13		1	3	1	1	4	3
CDK1; CDK2; CDK3	P06493, P24941, Q00526	§15; §15; §15	IGEGTyGVVYK	10	10	4	16	4	5	18	14		12	10	6		4		2	3	4	3
CDK1; CDK2; CDK3	P06493, P06493, P24941, P24941, Q00526, Q00526	§15, §19; §15, §19; §15, §19	IGEGTyGVVyK	1	1			1
CDK1; CDK2; CDK3	P06493, P24941, Q00526	§19; §19; §19	IGEGTYGVVyK	2	2	3	4	4	2	4	3		4	3	3		2	1	2	2	2	3
CDK2	P24941	§19	IGEGTYGVVyKAR	1										1
CDK2; CDK3	P24941, P24941, Q00526, Q00526	§14, §15; §14, §15	VEKIGEGtyGVVYK	2	2	4	4	2	1		4			4	2						2	1
CDK2; CDK3	P24941, Q00526	§15; §15	VEKIGEGTyGVVYK										2		1
CDK5	Q00535	§15	IGEGTyGTVFK	1	2	2	3	3	3	3	1		2	2	1							1
CdkL5	O76039	§171	NLSEGNNANYTEyVATR			1	1			1
CDV-3	Q9UKY7	§190	KTPQGPPEIySDTQFPSLQSTAK	1	1	2		2	2	1	1		3	2	1							2
CDV-3; LOC200842	Q9UKY7, XP_115974	§244; §161	LQLDNQyAVLENQK			1			1				2
CENTD1	Q8WZ64	§473	HSYPLSSTSGNADSSAVSSQAISPyACFYGASAK										1
CENTD2	Q96P48-6	§975	AAASMGDTLSEQQLGDSDIPVIVyR	2
CGI-27	Q9Y316	§210	YSYYDESQGEIyR	1	1			1	1
CHERP	Q8IWX8	§714	NSEGWEQNGLyEFFR					1
CKAP2	Q8WWK9	§599	YNVSTTPyLQSVK										2
CKAP2	Q8WWK9	677	ETDAFVCRPNAALCRVyYEADTT										1
CKAP2L	Q8IYA6	310	SQyERPNETK										2
CKAP2L	Q8IYA6	659	AEQHNyPGIK										1
CLIM1	O00151	§144	VITNQyNNPAGLYSSENISNFNNALESK										3
CLIM1	O00151	§151	VITNQYNNPAGLySSENISNFNNALESK	1									1	1	1
CLIM1	O00151	§321	ERVTPPEGyEVVTVFPK										3
CLIM1	O00151	§321	VTPPEGyEVVTVFPK										1
CLTC	Q00610	§634	ALEHFTDLyDIKR		1	3		1	1
CLTC	Q00610	§899	FLRENPyYDSR	1	2
cofilin 1	P23528	§68	NIILEEGKEILVGDVGQTVDDPyATFVK							2			2
cofilin 1	P23528	§140	HELQANCyEEVKDR		1	1			1	1
cofilin 1	P23528	§140	KLTGIKHELQANCyEEVKDR							1
cofilin 1	P23528	§140	LTGIKHELQANCyEEVKDR	1	2					1
cofilin 1; cofilin 2	P23528, Q9Y281	§85; §85	YALyDATYETK			1
cofilin 1; cofilin 2	P23528, Q9Y281	§89; §89	YALYDATyETK				1		1		3			2
cofilin 1; cofilin 2	P23528, Q9Y281	§89; §89	YALYDATyETKESK								2
COP, beta prime	P35606	§354	DMGSCEIyPQTIQHNPNGR	3	3
COQ9	O75208	93	YTDQGGEEEEDyESEEQLQHR			1
coronin 1C	Q9ULV4	§301	YFEITDESPyVHYLNTFSSKEPQR	1		1			1												1
cortactin; cortactin iso2	Q14247, Q96H99	§446; §409	AELSYRGPVSGTEPEPVySMEAADYR						1
cortactin; cortactin iso2	Q14247, Q96H99	§446; §409	GPVSGTEPEPVySMEAADYR						1
COX7A2L	O14548	52	LTSDSTVyDYAGK																		1
CRIM1	Q9NZV1	§1033	QNHLQADNFyQTV												1
CRMP-1 iso3; CRMP-1	A0EJG6, Q14194	§618; §504	GMYDGPVyEVPATPK										2		1
CSFR	P07333	§699	KAEAMLGPSLSPGQDPEGGVDyK		1
CSK	P41240	§184	VMEGTVAAQDEFyR										1
CSK	P41240	§184	VMEGTVAAQDEFyRSGWALNMK										1
CTNNA1	P35221	§177	NAGNEQDLGIQyK										3
CTNND1; CTNND1 iso3	O60716, O60716-3	§904; §904	SLDNNySTPNER										7
CTNND1; CTNND1 iso3; CTNND1 iso4	O60716, O60716-3, O60716-4	§96; §96; §96	LNGPQDHSHLLySTIPR										1
CTNND1; CTNND1 iso3; CTNND1 iso4	O60716, O60716-3, O60716-4	§174; §174; §174	TVQPVAMGPDGLPVDASSVSNNyIQTLGR										1
CTNND1; CTNND1 iso3; CTNND1 iso4	O60716, O60716-3, O60716-4	§228; §228; §228	HYEDGYPGGSDNyGSLSR										1
CTNND1; CTNND1 iso3; CTNND1 iso4	O60716, O60716, O60716-3, O60716-3, O60716-4, O60716-4	§228, §230; §228, §230; §228, §230	HYEDGYPGGSDNyGsLSR										1
Cx43	P17302	267	YAyFNGCSSPTAPLSPMSPPGYK						1
DBNL; DBNL iso2	Q9UJU6, Q9UJU6-2	§162; §162	FQDVGPQAPVGSVyQK		4	1		1	1		2		1		1		1		1	1	3	3
DCXR	Q7Z4W1	§149	AVTNHSVyCSTK						1								2					1
DDX3; DDX3Y; PL10	O00571, O15523, Q5JSI3	§69; §69; §69	DKDAySSFGSR										4
DDX3; PL10	O00571, Q5JSI3	§69; §69	DSSGWSSSKDKDAySSFGSR										1
DDX3; PL10	O00571, Q5JSI3	§69; §69	GFYDKDSSGWSSSKDKDAySSFGSR										3
DDX3; PL10	O00571, Q5JSI3	§104; §104	GRSDyDGIGSR							1			3
DDX3; PL10	O00571, Q5JSI3	§104; §104	SDyDGIGSR										8
DDX48; eIF4A1; eIF4A2	P38919, P60842, Q14240	54; 48; 49	GIyAYGFEKPSAIQQR			1
DDX5	P17844	§518	DRENYDRGySSLLKR										1
DENR	O43583	27	NSAKLDADyPLR										1
desmoplakin 3	P14923	§658	ISEDKNPDyR										1
DKFZp686K0275	Q8IY95	§213	AKPEPDILEEEKIyAYPSNITSETGFR			1				2					1
DLG3 iso2; DLG3	Q5JUW6, Q92796	§368; §673	RDNEVDGQDyHFVVSR										3
DNCH1	Q14204	§3379	NYMSNPSYNyEIVNR							1
DNMT1; DNMT1 iso2	P26358, P26358-2	§969; §985	KEPVDEDLyPEHYR		1
DOCK11	Q5JSL3	1223	GSLSTDKDTAyGSFQNGHGIK										1
DOCK2	Q92608	§212	IKEEMSKDQPDYAMySR	1		1
DOCK7; DOCK7 iso2; DOCK7 iso3	Q96N67, Q96N67-2, Q96N67-3	§27; §27; §27	QISGQySGSPQLLK										1
DOCK8	Q8NF50	937	MSyYCSGSSDAPSSPAAPRPASK										4
Dok1	Q99704	§315	IAPCPSQDSLySDPLDSTSAQAGEGVQR	1		1			1		1		1
Dok1	Q99704	§362	AKLTDPKEDPIyDEPEGLAPVPPQGLYDLPREPK						1
Dok1	Q99704	§409	VKEEGYELPYNPATDDyAVPPPR						2				1
Dok1	Q99704	§449	SHNSALySQVQK	2	1		2		3		1		4				1				2	1
Dok2	O60496	§299	GQEGEyAVPFDAVAR	1	2				2	3	2		1								1
DSC2; DSC3	Q02487, Q14574	§823; §818	YTySEWHSFTQPR												1
DVL2	O14641	§362	CWDPSPQAyFTLPR										2
DYRK1A; DYRK1A iso2; DYRK1A iso4	Q13627, Q13627-2, Q13627-4	§145; §136; §145	KVYNDGYDDDNyDYIVK	2	3	1		1	1		2			1
DYRK1A; DYRK1A iso2; DYRK1A iso4	Q13627, Q13627-2, Q13627-4	§145; §136; §145	KVYNDGYDDDNyDYIVKNGEK	1				1
DYRK1A; DYRK1A iso2; DYRK1A iso4	Q13627, Q13627-2, Q13627-4	§145; §136; §145	VYNDGYDDDNyDYIVK						1
DYRK1A; DYRK1A iso2; DYRK1A iso4; DYRK1B	Q13627, Q13627-2, Q13627-4, Q9Y463	§321; §312; §321; §273	IYQyIQSR	6	4	17	7	7	8	10	44		22	44	12		2	2	3	5	8	2
DYRK1A; DYRK1A iso2; DYRK1A iso4; DYRK1B	Q13627, Q13627, Q13627-2, Q13627-2, Q13627-4, Q13627-4, Q9Y463, Q9Y463	§321, 324; §312, 315; §321, 324; §273, 276	IYQyIQsR	2			1												1
DYRK3	O43781	§369	LYTyIQSR					2	2		1			3	4
E1B-AP5	Q9BUJ2	§510	NYILDQTNVyGSAQR	1			1
eEF1A-1; eEF1A-2; eEF1AL3	P68104, Q05639, Q5VTE0	§29; §29; §29	STTTGHLIyK	3	2	4	2	2	3	3	7		1	2								1
eEF1A-1; eEF1A-2; eEF1AL3	P68104, Q05639, Q5VTE0	§141; §141; §141	EHALLAyTLGVK	1	1	1	2			1	1			2	1
eIF2B	P20042	§298	LyFLQCETCHSR		1
eIF3E	P60228	§401	LGHVVMGNNAVSPyQQVIEK										3
eIF3E	P60228	§445	SEAPNWATQDSGFy	1
eIF3S6IP	Q9Y262	§89	VSSDVIDQKVyEIQDIYENSWTK			1
eIF3-zeta	O15371	50	VADWTGATyQDKR	1
eIF3-zeta	O15371	§318	NLAMEATyINHNFSQQCLR		1
eIF4A1	P60842	§197	GFKDQIyDIFQK			2
eIF4A1; eIF4A2	P60842, Q14240	70; 71	GyDVIAQAQSGTGK		1					1
eIF4B	P23588	§211	ARPATDSFDDyPPR										5
eIF4ENIF1	Q9NRA8	580	AASADyLRPR										1
eIF4G2	P78344	§439	SQGLSQLyHNQSQGLLSQLQGQSK										3
eIF4H	Q15056	§45	ELPTEPPYTAyVGNLPFNTVQGDIDAIFK	1
eIF4H	Q15056	§45	SQKELPTEPPYTAyVGNLPFNTVQGDIDAIFK	1	2								1
ELAVL1	Q15717	§200	NVALLSQLyHSPAR										2
ELMO2	Q96JJ3	§48	EVCDGWSLPNPEyYTLR	3	1					1
ELP3	Q9H9T3	§202	NLHDALSGHTSNNIyEAVK	2
EML4	Q9HC35	§226	DVIINQEGEyIK	1				1
EML4	Q9HC35	§226	TADKHKDVIINQEGEyIK	1	1
ENO1	P06733	§287	SFIKDyPVVSIEDPFDQDDWGAWQK	1	1	1
ENO1; ENO2; ENO3	P06733, P09104, P13929	§44; §44; §43	AAVPSGASTGIyEALELR	5	3	8	4	5	2	8	2			2	2			1	1		1	1
ENSA; ARPP-19	O43768, P56211	§64; §59	GQKyFDSGDYNMAK										17
ENSA; ARPP-19	O43768, P56211	§64; §59	LQKGQKyFDSGDYNMAK										1
ENSA; ARPP-19	O43768, P56211	§64; §59	yFDSGDYNMAK										3
ENSA; ARPP-19	O43768, P56211	§70; §65	YFDSGDyNMAK								1		2
EPB41; EPB41 iso2; EPB41 iso4	P11171, P11171-2, P11171-4	§222; §222; §13	VSLLDDTVyECVVEK											1
EPB41; EPB41 iso2; EPB41 iso4	P11171, P11171-2, P11171-4	§660; §627; §418	LDGENIyIR										1
EPB41L2	O43491	§88	SyTLVVAK										6
EPB41L2	O43491	§623	NSLRVEGDNIyVR										3
EPB41L2	O43491	§623	VEGDNIyVR										11
EPB41L5; EPB41L5 iso2	Q9HCM4, Q9HCM4-2	353; 353	YSGKTEyQTTK										1
ephrin-B2; ephrin-B1	P52799, P98172	§330; §343	VSGDYGHPVYIVQEMPPQSPANIyYKV												1
EPRS	P07814	§377	TGNKYNVYPTyDFACPIVDSIEGVTHALR											1
EPRS	P07814	§690	GFFICDQPYEPVSPySCK							1
EPRS	P07814	§690	RGFFICDQPYEPVSPySCK	1
epsin 1	Q9Y6I3	§111	DFQyVDRDGKDQGVNVR		1
Erbin	Q96RT1	§981	GPTSGPQSAPQIYGPPQYNIQySSSAAVK										1
Erbin	Q96RT1	§1042	ANTAyHLHQR										3
Erbin	Q96RT1	§1164	TMSVSDFNySR										4
ERK1	P27361, P27361	§202, §204	IADPEHDHTGFLtEyVATR	4	6	4	10	5	8	9	6											2
ERK1	P27361	§204	IADPEHDHTGFLTEyVATR	4	3	4	8	4	6	9	3		2				1		2	1		4
ERK2	P28482, P28482	§181, §187	VADPDHDHtGFLTEyVATR				1
ERK2	P28482, P28482	§185, §187	VADPDHDHTGFLtEyVATR	8	6	7	14	6	7	3	4						2				2	3
ERK2	P28482	§187	VADPDHDHTGFLTEyVATR	8	4	5	11	6	4	8	7		4				1		2		2	4
ERK5; ERK5 iso2	Q13164, Q96G51	§220; §221	GLCTSPAEHQYFMTEyVATR			4		4			2		1	1						3	1
EST1A	Q86US8	52	RPDLEIyKPGLSR										2
EST1A	Q86US8	§508	FQNSDNPyYYPR										2
EST1A	Q86US8	§509	FQNSDNPYyYPR										1
ESYT1	Q9BSJ8	§822	HLSPyATLTVGDSSHK	6	1		1	1	2	2			1					1		2	2	5
ESYT2; ESYT2 iso2	A0FGR8, A0FGR8-2	§824; §796	NLIAFSEDGSDPyVR	2	3															1	1
Etk	P51813	365	LYLAENyCFDSIPK							1
F11R	Q9Y624	§280	KVIySQPSAR										2
FAIM3	O60667	§315	SQNNIySACPR							8			6
FAK; FAK iso2	Q05397, Q05397-2	§576; §424	YMEDSTyYK	1
FAM111A	Q96PZ2	24	IEHyFSPVSK										2
FAM111A	Q96PZ2	24	IEHyFSPVSKEQQNNCSTSLMR										1
FAM133B; FAM133A	Q6P5S6, Q8N9E0	10; 10	VAyMNPIAMAR										2
FAM168B	NP_001009993	80	VSCSPTSGAVPPYSSSPNPyQTAVYPVR										1
FcER1G	P30273	§65	SDGVyTGLSTR		1	8	1		2	6	20						2	2	2	4	4	2
FcER1G	P30273	§76	NQETyETLK			1
FcER1G	P30273	§76	NQETyETLKHEKPPQ			1				2
FcGR2A	P12318	§281	QLEETNNDyETADGGYMTLNPR								1
FcGR2A	P12318	§288	QLEETNNDYETADGGyMTLNPR						1		3										1
Fer	P16591	§714	QEDGGVySSSGLK							1
Fes	P07332	§713	EEADGVyAASGGLR								2								2	2	4	2
Fes	P07332	§713	ISDFGMSREEADGVyAASGGLR			1														3	3	4
FGFR1	P11362	§653	DIHHIDyYKK												1
Fgr	P09769, P09769	§28, §34	SyGAADHyGPDPTK							1
Fgr	P09769	§34	SYGAADHyGPDPTK		1	3				2								1	2			2
Fgr	P09769	§208	KLDMGGyYITTR		1	4				2									1			4
Fgr	P09769	§208	LDMGGyYITTR			1
Fgr	P09769	§209	KLDMGGYyITTR		1	1
Fgr	P09769	§412	LIKDDEyNPCQGSK			1				3									2		1	2
Fgr	P09769	§412	LIKDDEyNPCQGSKFPIK							3									1
FLJ14525	Q9H425	32	FTyFSSLSPMAR										1
FLNB	O75369	§2502	SSTETCySAIPK	1			1						1								1
FLT3	P36888	630	VMNATAyGISK	1									1
FLT3	P36888	§726	TWTEIFKEHNFSFyPTFQSHPNSSMPGSR										2
FLT3	P36888	§842	DIMSDSNyVVR	4	5								40	4	1				2	1	2	3
FLT3	P36888	§955	KRPSFPNLTSFLGCQLADAEEAMyQNVDGR	1									6
FLT3	P36888	§969	VSECPHTyQNR										8
FRYL	O94915	95	RQNGTEDESYEyRPR										1
Fyn; Fyn iso2	P06241, P06241-2	§28; §28	DGSLNQSSGyR										1
Fyn; Fyn iso2	P06241, P06241-2	§531; §528	KDPEERPTFEYLQSFLEDYFTATEPQyQPGENL							1
Fyn; Fyn iso2; Yes	P06241, P06241-2, P07947	§213; §213; §222	KLDNGGyYITTR	2	1
G3BP-1	Q13283	§56	NSSYVHGGLDSNGKPADAVyGQK	1		1
G6PD iso3; G6PD	NP_000393, P11413	§142; §112	NSYVAGQyDDAASYQR	2	2	4		2		1	2										1
G6PD iso3; G6PD	NP_000393, P11413	§454; §424	KPGMFFNPEESELDLTyGNRYK			1
G6PD iso3; G6PD	NP_000393, P11413	§533; §503	RVGFQyEGTYK		1	3				1								1
G6PD iso3; G6PD	NP_000393, P11413	§533; §503	VGFQyEGTYK		1	3			1	2
G6PD iso3; G6PD	NP_000393, P11413	§537; §507	RVGFQYEGTyK			1
G6PD iso3; G6PD	NP_000393, P11413	§537; §507	VGFQYEGTyK			3		1					3
Gab1; Gab1 iso2	Q13480, Q13480-2	§373; §373	TASDTDSSyCIPTAGMSPSR										1
Gab1; Gab1 iso2	Q13480, Q13480-2	§406; §406	DASSQDCyDIPR										3
Gab1; Gab1 iso2	Q13480, Q13480-2	§406; §406	KDASSQDCyDIPR										2
Gab1; Gab1 iso2	Q13480, Q13480-2	§627; §657	GDKQVEyLDLDLDSGK										4
Gab1; Gab1 iso2	Q13480, Q13480-2	§659; §689	SSGSGSSVADERVDyVVVDQQK										6
Gab1; Gab1 iso2	Q13480, Q13480-2	§659; §689	VDyVVVDQQK										1
Gab2	Q9UQC2	§293	GSLTGSETDNEDVyTFKTPSNTLCR	1																		1
Gab2	Q9UQC2	§324	EFGDLLVDNMDVPATPLSAyQIPR										2
Gab2	Q9UQC2	411	ASSCETYEyPQRGGESAGR										1
Gab2	Q9UQC2	§452	SDSTNSEDNyVPMNPGSSTLLAMER										1
Gab2	Q9UQC2	§614	KSTGSVDyLALDFQPSSPSPHR										1
Gab3	Q8WWW8	§533	KFSLDyLALDFNSASPAPMQQK										1
Gab3	Q8WWW8	§560	LLLSEEQRVDyVQVDEQK	1									3									2
Gab3	Q8WWW8	§560	VDyVQVDEQK																			1
GADD45GIP1	Q8TAE8	166	LQAEAQELLGyQVDPR			1
galectin-9	O00182	§71	FEDGGyVVCNTR	2	2	2			1
G-alpha2(i)	P04899	§61	IIHEDGySEEECR			1			2
GAPT	Q8N292	93	GNNTHDNyENVEAGPPK						1	1
GCET2	Q8N6F7	§107	VLCTRPSGNSAEEYyENVPCK											1
GDI2	P50395	§203	TDDYLDQPCyETINR	1	3									2	2						1
girdin	NP_060554	§1737	KTEDTyFISSAGKPTPGTQGK										2
girdin	NP_060554	§1771	DSNPyATLPR										5
GIT1 iso3; GIT1	Q59FC3, Q9Y2X7	§558; §545	LQPFHSTELEDDAIySVHVPAGLYR										1	2	2
GLUD1	P00367	§512	DIVHSGLAyTMER						4
GLUD1; GLUD2	P00367, P49448	§451; 451	NLNHVSyGR						6													1
GOLGA3	Q08378	512	NASLASSNNDLQVAEEQyQR	1
Golgin-84	Q8TBA6	§54	NTDYTELHQQNTDLIyQTGPK	1
GOLPH4	O00461	§673	GREEHyEEEEEEEEDGAAVAEK	1	1
GPIP137	Q14444	651	GGYDGYRPSFSNTPNSGyTQSQFSAPR										1
GPSM1	Q86YR5	311	AAEyHLR																			1
GRF-1	Q9NRY4, Q9NRY4	§1070, §1087	sVSSSPWLPQDGFDPSDyAEPMDAVVKPR	1
GRF-1	Q9NRY4	§1105	NEEENIySVPHDSTQGK	3	2	4	2	1	2	3	2		2	1	1							1
GRP94	P14625	652	LTESPCALVASQyGWSGNMER							1
GSK3B iso2; GSK3A; GSK3B	NP_002084.2, P49840, P49841	§216; §279; §216	GEPNVSyICSR	9	8	13	13	12	13	13	16		14	13	11		5	2	9	8	12	9
GSK3B iso2; GSK3A; GSK3B	NP_002084.2, P49840, P49841	§216; §279; §216	QLVRGEPNVSyICSR						1				1
GSK3B iso2; GSK3A; GSK3B	NP_002084.2, NP_002084.2, P49840, P49840, P49841, P49841	§216, §219; §279, §282; §216, §219	GEPNVSyICsR	5	4	7	5	5	1	4												1
GSR	P00390	158	LNAIyQNNLTK						1
GUK1	Q16774	§53	NPRPGEENGKDyYFVTR	1	1
H2B1K; H2BFS; H2B1D; H2B1C; H2B2F; H2B1H; H2B1N; H2B1M; H2B1L	O60814, P57053, P58876, P62807, Q5QNW6, Q93079, Q99877, Q99879, Q99880	§41; §41; §41; §41; §41; §41; §41; §41; §41	KESYSVyVYK		2								1	1
H2B1K; H2BFS; H2B1D; H2B1C; H2B2F; H2B1H; H2B1N; H2B1M; H2B1L	O60814, P57053, P58876, P62807, Q5QNW6, Q93079, Q99877, Q99879, Q99880	§43; §43; §43; §43; §43; §43; §43; §43; §43	ESYSVYVyK						1					1
H2B1K; H2BFS; H2B1D; H2B1C; H2B2F; H2B1H; H2B1N; H2B1M; H2B1L	O60814, P57053, P58876, P62807, Q5QNW6, Q93079, Q99877, Q99879, Q99880	§43; §43; §43; §43; §43; §43; §43; §43; §43	KESYSVYVyK	1	2				1				1	1
H4; H4H4	P62805, Q6DRA9	§52; §52	ISGLIyEETR	1	1						1		1	2							1
H4; H4H4	P62805, Q6DRA9	§52; §52	RISGLIyEETR		1
HBS1	Q9Y450	513	IEAGyIQTGDR	2
HCA59	Q9NZ63	§147	NAEDCLyELPENIR	1									1
HCCS	P53701	63	AYEyVECPIR		2
Hck	P08631	§209	TLDNGGFyISPR	2	1	3	3		2	4	1							2		1	2	1
Hck	P08631	§330	LHAVVTKEPIyIITEFMAK		1	1
Hck	P08631	§522	NRPEERPTFEYIQSVLDDFYTATESQyQQQP		2	1	1			3
HER2	P04626	§1248	GTPTAENPEyLGLDVPV										2
HIPK1; HIPK2	Q86Z02, Q9H2X6	§352; §361	AVCSTyLQSR	8	7	2	6	9	8	11			4				3	2	4	7	7	3
HIPK3	Q9H422	§359	TVCSTyLQSR	11	7	2	5	7	7	9			4				2		3	7	7	3
hnRNP 2H9; hnRNP 2H9 iso2	P31942, P31942-2	§296; §281	DGMDNQGGyGSVGR				1			2			3					3				1
hnRNP A0	Q13151	§180	AVPKEDIySGGGGGGSR							1			2
hnRNP A0	Q13151	§180	EDIySGGGGGGSR										3
hnRNP A0	Q13151	§180	KAVPKEDIySGGGGGGSR										2
hnRNP A1	P09651	§341	SSGPyGGGGQYFAKPR															1				1
hnRNP A1	P09651, P09651	§341, §347	SSGPyGGGGQyFAKPR										1
hnRNP A1	P09651	§347	SSGPYGGGGQyFAKPR	1	1						1		7						1
hnRNP A1; LOC120364	P09651, XP_001718736	§357; §300	NQGGyGGSSSSSSYGSGR							1			1
hnRNP A1; LOC120364	P09651, XP_001718736	§366; 309	NQGGYGGSSSSSSyGSGR							1			3					1
hnRNP A2/B1	P22626	§244	GFGDGyNGYGGGPGGGNFGGSPGYGGGR	1
hnRNP A2/B1	P22626	§331	NMGGPyGGGNYGPGGSGGSGGYGGR			1				5			3					1				1
hnRNP A2/B1	P22626	§336	NMGGPYGGGNyGPGGSGGSGGYGGR	2		1				4			7
hnRNP A2/B1	P22626	§347	NMGGPYGGGNYGPGGSGGSGGyGGR			1
hnRNP A3; RP11-223F20.1	P51991, Q5T6S7	§360; §258	SSGSPyGGGYGSGGGSGGYGSR	1	1	1				2			1									2
hnRNP A3; RP11-223F20.1	P51991, Q5T6S7	§364; §262	SSGSPYGGGyGSGGGSGGYGSR										1
hnRNP A3; RP11-223F20.1	P51991, Q5T6S7	§373; §271	SSGSPYGGGYGSGGGSGGyGSR	2			1			1			1									1
hnRNP H1; hnRNP H2	P31943, P55795	§266; §266	DLNyCFSGMSDHR										2
hnRNP K; hnRNP K iso2	P61978, P61978-2	§323; §323	GGDLMAyDRR										1
hnRNP K; hnRNP K iso2	P61978, P61978-2	§380; §380	GSyGDLGGPIITTQVTIPK																		1
hnRNP R	O43390	§435	STAYEDYyYHPPPR										2
hnRNP U; hnRNP U iso2	Q00839, Q00839-2	§473; §454	EKPYFPIPEEyTFIQNVPLEDR		1	1		1		1											1
HP1BP3 iso7; HP1BP3	Q5SSJ5, Q9UHY0	§379; §380	YVLENHPGTNSNyQMHLLK					1
Hrs	O14964	§132	VVQDTyQIMK	3	2																	1
Hrs	O14964	§132	YKVVQDTyQIMK	1	2
Hrs	O14964	§216	VCEPCyEQLNR	2	1	2	1		2	2			1									1
HS1	P14317	§198	GFGGQyGIQK						2	1	1		1								1	2
HS1	P14317	§222	SAVGFNEMEAPTTAyK										5
HSHIN1	NP_955356	§373	ESNyFGLSPEER										1
HSHIN1	NP_955356	1021	SRDEGYQyHR										1
HSP60	P10809	§227	GYISPyFINTSK						1
HSP70; HSC70; HSPA6; HSPA1L; HSPA7; HSPA2	P08107, P11142, P17066, P34931, P48741, P54652	§41; §41; §43; §43; §43; §42	TTPSyVAFTDTER	2	2	1		1	1		2										2	2
HSP70RY	P34932	§336	KEDIyAVEIVGGATR	1
HSP70RY	P34932	§336	LKKEDIyAVEIVGGATR	1		1	1		2	2				1							1
HSP75	Q12931	§498	NIyYLCAPNR	1	2	2		1
HSP90A; HSP90A iso2	P07900, P07900-2	§627; §748	DNSTMGyMAAKK										1
HSP90A; HSP90A iso2; HSP90AA5P	P07900, P07900-2, Q58FG0	§492; §613; 177	HIyYITGETK	1	2				1												2
HSP90A; HSP90A iso2; HSP90B	P07900, P07900-2, P08238	§197; §318; §192	VILHLKEDQTEyLEER	1
HSP90B	P08238	§596	LVSSPCCIVTSTyGWTANMER							1				1
HSP90B; HSP90AB2P	P08238, Q58FF8	§484; §260	SIyYITGESK	1	2	3		1	1	3	4			4	2					2	3	2
HSPC227	Q5EBL8	§10	IPYDDyPVVFLPAYENPPAWIPPHER										2
HVCN1	Q96D96	35	HFTVVGDDyHAWNINYK										6
ICAM-3	P32942	527	EESTyLPLTSMQPTEAMGEEPSR						1
ICAM-3	P32942	527	EESTyLPLTSMQPTEAMGEEPSRAE						4											1	1	4
ICT1	Q14197	49	SIYSLDKLyPESQGSDTAWR			1
ICT1	Q14197	49	SIYSLDKLyPESQGSDTAWRVPNGAK			1			1													1
IFNGR1	P15260	§311	YVSLITSyQPFSLEK												1
IL17R	Q96F46	796	QSVQSDQGyISR							1
IL2RG	P31785	325	GLAESLQPDySER												1
IL2RG	P31785	357	GGALGEGPGASPCNQHSPyWAPPCYTLKPET			1
IL6R	P08887	464	SPYDISNTDyFFPR			1		2
ILT2; LILRB1	Q8N423, Q8NHL6	§533; 533	SSPAADAQEENLyAAVK		1
InsR; InsR iso2; IGF1R	P06213, P06213-2, P08069	§1185; §1173; §1161	DIyETDYYR								3			2	2
InsR; InsR iso2; IGF1R	P06213, P06213, P06213-2, P06213-2, P08069, P08069	§1185, §1189; §1173, §1177; §1161, §1165	DIyETDyYR					2
InsR; InsR iso2; IGF1R	P06213, P06213, P06213-2, P06213-2, P08069, P08069	§1185, §1189; §1173, §1177; §1161, §1165	DIyETDyYRK			1		2		1
InsR; InsR iso2; IGF1R	P06213, P06213-2, P08069	§1189; §1177; §1165	DIYETDyYR			2		2	1		3		2	2	1							1
InsR; InsR iso2; IGF1R	P06213, P06213-2, P08069	§1189; §1177; §1165	DIYETDyYRK				1	2	1		1			2
INTS7	Q9NVH2	§935	SLEDPySQQIR										6
IQGAP1	P46940	§654	SPDVGLyGVIPECGETYHSDLAEAK				1
IQGAP1	P46940	§1510	LQQTyAALNSK	4	3	1			4	3			1							1	6
IQGAP1	P46940	1526	ATFYGEQVDyYK										1
IQGAP2	Q13576	769	ARDDyKTLVGSENPPLTVIR						2
IRAP	Q9UIQ6	§70	GLGEHEMEEDEEDyESSAK	1						1	4		2		1						1
IRS-1	P35568	§632	KGSGDyMPMSPK										3
IRS-2	Q9Y4H2	§542	DGGGGGEFYGyMTMDRPLSHCGR	1		3
IRS-2	Q9Y4H2	§598	QRPVPQPSSASLDEyTLMR	1		2			1	1					2
IRS-2	Q9Y4H2, Q9Y4H2	642, §653	sSSSNLGADDGyMPMTPGAALAGSGSGSCR			1
IRS-2	Q9Y4H2	§653	SSSSNLGADDGyMPMTPGAALAGSGSGSCR	6		7	4	5	1	5	1		1	1	2				3
IRS-2	Q9Y4H2	§675	SDDyMPMSPASVSAPK	6	2	6	5	3	5	9	1			6	13				4
IRS-2	Q9Y4H2, Q9Y4H2, Q9Y4H2	§731, §736, §742	ASsPAESsPEDSGyMR							1
IRS-2	Q9Y4H2, Q9Y4H2	§736, §742	ASSPAESsPEDSGyMR	1		1							1
IRS-2	Q9Y4H2	§742	ASSPAESSPEDSGyMR	5	3	2		1	3	2			1						1
IRS-2	Q9Y4H2	766	LLPNGDyLNVSPSDAVTTGTPPDFFSAALHPGGEPLR			1		1
IRS-2	Q9Y4H2	§823	APYTCGGDSDQyVLMSSPVGR	4		7		2					1	2	1
IRS-2	Q9Y4H2	§823	SYKAPYTCGGDSDQyVLMSSPVGR	2	3	6	2	2	3	6	1		3	1	2							1
ITGB1	P05556	§783	WDTGENPIyK					1	2		1		3				1				1	2
ITGB1	P05556	§783	WDTGENPIyKSAVTTVVNPK						1				5
ITSN2	Q9NZM3	§553	LIyLVPEK	1	1	1			1
ITSN2	Q9NZM3	§968	EEPEALyAAVNK						1													1
ITSN2	Q9NZM3	§968	REEPEALyAAVNK		1	1			2											1
Jak2	O60674	§570	REVGDyGQLHETEVLLK			1				1
JNK1; JNK1 iso2; JNK3; JNK3 iso2	P45983, P45983, P45983-2, P45983-2, P53779, P53779, P53779-2, P53779-2	§183, §185; §183, §185; §221, §223; §221, §223	TAGTSFMMtPyVVTR			1																2
JNK2; JNK2 iso2; JNK2 iso3	P45984, P45984, P45984-2, P45984-2, P45984-3, P45984-3	§183, §185; §183, §185; §183, §185	TACTNFMMtPyVVTR							1										2		1
JNK2; JNK2 iso2; JNK2 iso3	P45984, P45984-2, P45984-3	§185; §185; §185	TACTNFMMTPyVVTR																2	1
JUB	Q96IF1	169	TSGISMGyDQR										1
KCT2	Q8NC54	§243	TVEyHRLDQNVNEAMPSLK		1
KIAA1430	Q9P2B7	422	SADHPPKLyHSALNR										1
KIAA1430	Q9P2B7	464	RSEQLMDyHR										1
KIAA1430	Q9P2B7	464	SEQLMDyHR										1
KIAA1430	Q9P2B7	470	NMGyLNSSPLSR										1
KIAA1430	Q9P2B7	487	STLGQySPLR										3
KIAA1949	Q6NYC8	§230	LSPGESAyQK										1
KIF20A	O95235	§869	TPTCQSSTDCSPyAR										4
Kit	P10721	§936	QISESTNHIySNLANCSPNR						3								1			1
Kit	P10721, P10721	§936, 943	QISESTNHIySNLANCsPNR						1
LAB	Q9GZY6	§58	TySLVGQAWPGPLADMAPTRK	1						1			1
LAB	Q9GZY6	§84	LLQFyPSLEDPASSR										2
LAB	Q9GZY6	§110	HGSEEAyIDPIAMEYYNWGR										8
LAB	Q9GZY6, Q9GZY6	§110, §118	HGSEEAyIDPIAMEyYNWGR										3
LAB	Q9GZY6, Q9GZY6	§110, §119	HGSEEAyIDPIAMEYyNWGR										1
LAB	Q9GZY6	§118	HGSEEAYIDPIAMEyYNWGR							1			8
LAB	Q9GZY6, Q9GZY6	§118, §119	HGSEEAYIDPIAMEyyNWGR		1					1	2		3
LAB	Q9GZY6	§119	HGSEEAYIDPIAMEYyNWGR										2
LAB	Q9GZY6, Q9GZY6	§135, §136	FSKPPEDDDANsyENVLICK	1	2	1			1	2	5		5
LAB	Q9GZY6	§136	FSKPPEDDDANSyENVLICK	1	1	1	3	1	2	5	3		4	2						1	1
LAB	Q9GZY6	§193	TGPTSGLCPSASPEEDEESEDyQNSASIHQWR	1	1	2	1			3	1		2	2	1						1
LAIR-1	Q6GTX8	§251	ETDTSALAAGSSQEVTyAQLDHWALTQR							1
LAIR-1	Q6GTX8	§281	AVSPQSTKPMAESITyAAVAR	2	2					3			2
LAIR-1	Q6GTX8	§281	AVSPQSTKPMAESITyAAVARH	1	3					3			6
LANP-L	Q9BTT0	§235	EEIQDEEDDDDyVEEGEEEEEEEEGGLRGEK	2	2	1	1	2			2							2				1
LANP-L	Q9BTT0	§235	EEIQDEEDDDDyVEEGEEEEEEEEGGLRGEKR	1			1	1
LAPTM5	Q13571, Q13571	238, §259	VVLPsYEEALSLPSKTPEGGPAPPPySEV		1
LAPTM5	Q13571	239	VVLPSyEEALSLPSK		1
LAPTM5	Q13571	239	VVLPSyEEALSLPSKTPEGGPAPPPYSEV		1										1
LAPTM5	Q13571	§259	TPEGGPAPPPySEV		1	1		1		1					3
LAPTM5	Q13571	§259	VVLPSYEEALSLPSKTPEGGPAPPPySEV	1						1					1
Lasp-1; NEBL iso2	Q14847, Q59FZ8	§57; 132	KPYCNAHyPK		1
LAT; LAT iso2	O43561, O43561-2	§255; §226	TEPAALSSQEAEEVEEEGAPDyENLQELN								1
Lck	P06239	§192	NLDNGGFyISPR										2	2	1						1
Lck	P06239	§394	LIEDNEyTAREGAK										1
Lck	P06239	§505	SVLEDFFTATEGQyQPQP										25	3				1
Lck; Fyn; Fyn iso2; Yes; Src	P06239, P06241, P06241-2, P07947, P12931	§394; §420; §417; §426; §419	LIEDNEyTAR	3	8	2	6	3	7	10			5				2	2	4	4	6	4
LDH-A	P00338	§10	DQLIyNLLKEEQTPQNK			2
LDH-A	P00338	§239	QVVESAyEVIK	2		2			2		2			3
LDH-B	P07195	§240	MVVESAyEVIK	5	2	2	2	2	4	3	4		1	4							2
LDLR	P01130	§845	TTEDEVHICHNQDGySYPSR												1
LDLR	P01130, P01130	§845, §846	TTEDEVHICHNQDGysYPSR	2	1
leupaxin	O60711	§22	STLQDSDEySNPAPLPLDQHSR								2
LILRB4	Q8NHJ6	§360	QSPHDEDPQAVTyAK		2
LILRB4	Q8NHJ6	§360	SPHDEDPQAVTyAK		3																1
LILRB4	Q8NHJ6	§412	QAEEDRQMDTEAAASEAPQDVTyAQLHSFTLR		3
LILRB4	Q8NHJ6	442	ATEPPPSQEGASPAEPSVyATLAIH		1																1
LIM iso4; LIM iso3; LIM	NP_001011515, Q5UW38, Q96HC4	§148; §251; §251	YTEFyHVPTHSDASK										1
LIMD2	Q9BT23	§102	GNyDEGFGR										1
LIMD2	Q9BT23	§102	SKGNyDEGFGR										1
LIME1	Q9H400	§200	TEVTPAAQVDVLySR										1
LMO7; LMO7 iso2; LMO7 iso3	Q8WWI1, Q8WWI1-2, Q8WWI1-3	§185; §185; §185	KAQSNPyYNGPHLNLK				1						1
LOC148137	NP_001034976	25	SHyWPSQSQTWCPK										2
LOC148823	NP_660321, NP_660321	83, 89	SSLsSNDDGyENIDSLTR						1
LOC148823	NP_660321	89	SSLSSNDDGyENIDSLTR						1
LOC148823	NP_660321, NP_660321	89, 94	SSLSSNDDGyENIDsLTR						1
LOC148823	NP_660321	§110	SETEyALLR						3
L-plastin	P13796	§28	VDTDGNGyISFNELNDLFK	4	2	3	1	1		1				2				1
L-plastin	P13796	§124	EGICAIGGTSEQSSVGTQHSYSEEEKyAFVNWINK	1						3
L-plastin	P13796	§276	WANyHLENAGCNK																			1
L-plastin	P13796	§598	VyALPEDLVEVNPK			1
LPP	Q93052	§296	yYEGYYAAGPGYGGR										1
LPP	Q93052	§300	YYEGyYAAGPGYGGR										3
LRPPRC	Q7Z7A6	§207	LIASyCNVGDIEGASK						2
LST1	O00453	§88	ADyACIAENKPT		2		1		1	3												2
LST1	O00453	§88	EDPRADyACIAENKPT							1
LST1	O00453	§88	GTKEDPRADyACIAENKPT		1					1
LUZP1	Q86V48	§414	EFALNNENySLSNR										1
LUZP1	Q86V48	952	NVESTNSNAyTQR										3
Lyn; Lyn iso2	P07948, P07948-2	§193; §172	SLDNGGyYISPR	1	1				2		1
Lyn; Lyn iso2	P07948, P07948-2	§194; §173	SLDNGGYyISPR	2	1		2	3	3	3	2		2							1	3	1
Lyn; Lyn iso2	P07948, P07948-2	§265; §244	LGAGQFGEVWMGyYNNSTK	4	8																2	1
Lyn; Lyn iso2	P07948, P07948-2	§265; §244	RLGAGQFGEVWMGyYNNSTK	1	3															1	1
Lyn; Lyn iso2	P07948, P07948-2	§306; §285	LyAVVTR	1					3												1
Lyn; Lyn iso2	P07948, P07948-2	§316; §295	EEPIyIITEYMAK		1				3												1
Lyn; Lyn iso2	P07948, P07948-2	§316; §295	LYAVVTREEPIyIITEYMAK						1
Lyn; Lyn iso2	P07948, P07948-2	§473; §452	VENCPDELyDIMK	4	3	6	2	1	7	3	1			1				1	1	2	4
Lyn; Lyn iso2	P07948, P07948-2	§508; §487	AEERPTFDYLQSVLDDFYTATEGQyQQQP	1			1		2	3			1				1	1
Lyn; Lyn iso2	P07948, P07948-2	§508; §487	EKAEERPTFDYLQSVLDDFYTATEGQyQQQP	2	2	1	1	1	2	4			2
Lyn; Lyn iso2; Hck	P07948, P07948-2, P08631	§397; §376; §411	VIEDNEyTAR	2		1	1	2	32	2			10				3	3	3	6		11
Lyn; Lyn iso2; Hck	P07948, P07948-2, P08631	§397; §376; §411	VIEDNEyTAREGAK		1	1			4	3			1				1	2			1
MAGOH	P61326	§40	YANNSNyKNDVMIR					1
MAIR-I	Q9UGN4	§255	EVEVEySTVASPR										1
MAIR-I	Q9UGN4	§293	EEEPDSDySVIR										1
MAIR-I	Q9UGN4	§293	IAAQRPREEEPDSDySVIR							1			1
MAP4; MAP4 iso4	P27816, P27816-4	§1001; §721	KVSySHIQSK										4
MARCH7	Q9H992	§315	SLNSENSyVSPR										1
MARK2 iso13; MARK2 iso3; MARK2; MARK2 iso4	A9CP04, NP_059672, Q7KZI7, Q7KZI7-4	§533; §579; §613; §559	DQQNLPyGVTPASPSGHSQGR										1
MARK3; MARK3 iso3; MARK3 iso6	P27448, P27448-3, P27448-6	455; 432; 416	YSDHAGPAIPSVVAyPK										2
MCEMP1	Q8IX19	§38	NQGAHDPDyENITLAFK	1		2	3			5	5
MCM7	P33993	492	CSILAAANPAyGR								1
MCM7	P33993	600	EAWASKDATyTSAR			1
MELK	Q14680	§438	SAVKNEEyFMFPEPK										3
MGC14798	Q7L8W6	§97	CEGDEVEDLyELLK					1
MGC23244; MGC23244 iso2	Q96BF3, Q96BF3-2	222; 218	GQSIySTSFPQPAPR						2
MGC3232	Q8NC60	§77	FLFPEyILDPEPQPTR	1		2		4	2		2									1	1	1
MGC35274	Q8IV50	§208	DEESPyATSLYHS										2
MINK	Q8N4C8	§706	SNSAWQIyLQR										2
MINK iso4; MINK	NP_733763, Q8N4C8	§908; §937	GQSPPSKDGSGDyQSR										1
MLC1	Q15049	28	GRQDPASyAPDAKPSDLQLSK																			1
MLEC	Q14165	239	KEEEEEEEEyDEGSNLKK															1
MND1	Q9BWT6	70	IGTSNyYWAFPSK										2
moesin	P26038	§116	EGILNDDIyCPPETAVLLASYAVQSK	1
MPG	P29372	71	CLGPPTTPGPyR										2
MPO	P05164	723	NNIFMSNSyPR																1
MRLC2; MRLC3	O14950, P19105	156; 155	GNFNyIEFTR										2
MS4A6A	Q9H2W1	§242	MTHDCGyEELLTS		1
MTMR10	Q9NXD2	§708	SGPLEACyGELGQSR	2	2	2		1	1		2		1	2
MX1	P20591	§128	GKVSYQDyEIEISDASEVEKEINK																		2
MYH9	P35579	§754	ALELDSNLyR					2	1
MYO1E	Q12965	§951	NTTQNTGYSSGTQNANyPVR										4
MYO1E	Q12965	§951	RNTTQNTGYSSGTQNANyPVR										1
MYO1G	B0I1T2	§548	LLyNSTDPTLR		1	2			1
MYO9B	Q13459	1683	IQSHCSyTYGR										3
myoferlin	Q9NZM1	§458	NDVVGTTyLHLSK																		2
MYPT1	O14974	§496	LAyVAPTIPR										1
MYPT1	O14974	549	NSSVNEGSTyHK										2
MYPT1	O14974	§766	TYDETyQR										2
MYPT1	O14974	§911	SGSySYLEER										2
Nck1	P16333, P16333	§85, §105	RKPsVPDSASPADDSFVDPGERLyDLNMPAYVK	1					2
Nck1	P16333, P16333	§89, §105	RKPSVPDsASPADDSFVDPGERLyDLNMPAYVK						1
Nck1	P16333	§105	LyDLNMPAYVK	3					3	1
Nck1	P16333	§105	RKPSVPDSASPADDSFVDPGERLyDLNMPAYVK						2
Nck2	O43639	§110	DASPTPSTDAEYPANGSGADRIyDLNIPAFVK						1
nectin 1	Q15223	§468	YDEDAKRPyFTVDEAEAR			1
NEK1	Q96PY6, Q96PY6	443, 446	GQyEHyHAIFDQMQQQR										1
NFX1 iso2; NFX1 iso3	Q12986-2, Q12986-3	176; 176	KATQFVySYGR										1
NICE-4; NICE-4 iso2	Q14157, Q14157-1	§834; §834	FPLDyYSIPFPTPTTPLTGR										1
NICE-4; NICE-4 iso2	Q14157, Q14157-1	§858; §858	DGSLASNPySGDLTK	2	1	1				1			5
NIPSNAP1	Q9BPW8	261	KRGWDENVyYTVPLVR						1
NKCC1	P55011	§275	DAVVTyTAESK										8
NOB1P iso2	Q9ULX3	366	QKTNVFAPDyIAGVSPFVENDISSR										2
NOP5	Q9Y2X3	§272	TQLyEYLQNR			1
Notch 1	P46531	2324	LQSGMVPNQyNPLR										2
NUP205	Q92621	§581	DLPSADSVQyR		1
NXF1	Q9UBU9	75	YNPyTTRPNR										1
OSBP	P22059	§767	ATEDGTPYDPyKALWFER		2
OSBP	P22059	§767	EAEAMKATEDGTPYDPyKALWFER		1
p38-alpha; p38-alpha iso2	Q16539, Q16539, Q16539-2, Q16539-2	§180, §182; §180, §182	HTDDEMtGyVATR	11	9	25	5	6	4	19			1				3	8	10	13	9	34
p38-alpha; p38-alpha iso2	Q16539, Q16539-2	§182; §182	HTDDEMTGyVATR	11	7	31	37	13	24	46	42		55	12	29		15	7	19	38	12	48
p38-beta	Q15759	§182	QADEEMTGyVATR																			1
p38-delta	O15264	§182	HADAEMTGyVVTR																		1
p38-gamma	P53778	§185	QADSEMTGyVVTR	1					1		2			2					1	1		8
PABP 1; PABP 3	P11940, Q9H361	§364; §364	IVATKPLyVALAQR	2	3				1
PABP 1; PABP 4	P11940, Q13310	§54; §54	RSLGyAYVNFQQPADAER	1
PAG	Q9NWQ8	§163	SVDGDQGLGMEGPyEVLK		1				3
PAG	Q9NWQ8	§181	DSSSQENMVEDCLyETVK	1					2						1
PAG	Q9NWQ8	§181	DSSSQENMVEDCLyETVKEIK						1
PAG	Q9NWQ8	§227	AEFAEyASVDR	4	6	1	2		6	2	5			2	4						1
PAG	Q9NWQ8	§227	ELPGPQTEGKAEFAEyASVDR		1				2	1
PAG	Q9NWQ8	§317	SREEDPTLTEEEISAMySSVNKPGQLVNK	3	2	2	3		6	3	3			3	3			3		2	3
PAG	Q9NWQ8	§341	SGQSLTVPESTyTSIQGDPQR	3	1	1			5	2				2	3					1	3
PAG	Q9NWQ8	§359	SPSSCNDLyATVK	1	2	1	2		4		9			4	5					3	2	1
PAG	Q9NWQ8	§359	SPSSCNDLyATVKDFEK	1					3						2
PAG	Q9NWQ8	§387	TPNSTLPPAGRPSEEPEPDyEAIQTLNR						1
PAG	Q9NWQ8	§417	ATLGTNGHHGLVPKENDyESISDLQQGR			1			2		2			1							1
PAG	Q9NWQ8	§417	ENDyESISDLQQGR	4	2	2	1		5	1	8			5	4		1			1	5
PAI-RBP1; PAI-RBP1 iso3	Q8NC51, Q8NC51-3	§207; §207	SSFSHySGLK										1
PARD3	Q8TEW0	§388	FSPDSQyIDNR										4
PARP9	Q8IXQ6	§495	MLSLNNySVPQSTR																		5	5
PAXIP1 iso6; PAXIP1	NP_031375, Q6ZW49	738; 704	YTGyLCR					1
PCM-1	NP_006188	§965	WKNNCPFSADENyRPLAK						1
PCM-1	NP_006188	§1176	TEyMAFPKPFESSSSIGAEKPR	1	2	2			3
PDHA1; PDHA2	P08559, P08559, P29803, P29803	§293, §301; §291, §299	YHGHsMSDPGVSyR	1	2	2		3	3		1										1	1
PDHA1; PDHA2	P08559, P29803	§301; §299	YHGHSMSDPGVSyR		1	3		1	3											2	3	2
PDLIM2	Q96JY6	122	SSySSPTSLSPR										1
PECAM-1	P16284	§713	DTETVySEVR		4	1	3		6	8			2				2			2	7
PECAM-1	P16284	§713	DTETVySEVRK				1		2	1					1					2	2	1
PECAM-1	P16284	§713	KDTETVySEVR				1			1							1				1
PFTAIRE1	O94921	§146	LGEGSyATVYKGK										1
PFTAIRE1; PFTAIRE2	O94921, Q96Q40	§146; §114	LGEGSyATVYK										1
PGAM1	P18669	§26	FSGWyDADLSPAGHEEAK	1
PGAM1	P18669	§26	FSGWyDADLSPAGHEEAKR	2							1
PGAM2; PGAM1; PGAM4	P15259, P18669, Q8N0Y7	§92; §92; §92	HyGGLTGLNK	2	2				2	3	4										1	2
PGAM2; PGAM1; PGAM4	P15259, P18669, Q8N0Y7	§92; §92; §92	HyGGLTGLNKAETAAK	1	1					3											2
PGK2	P07205	196	KELDyFAK	1
PHB	P35232	§249	KLEAAEDIAyQLSR				1
piccolo; piccolo iso2	Q9Y6V0, Q9Y6V0, Q9Y6V0-2, Q9Y6V0-2	1886, 1895; 1886, 1895	EPLYGGMLIEDyIYESLVEDtYNGSVDGSLLTR			1
PIK3C2A	O00443	§73	AQVYNKQDyDLMVFPESDSQKR										1
PIK3C2B	O00750	68	QNADPSLISWDEPGVDFySKPAGR										1
PIK3C2B	O00750	§228	LLGSVDyDGINDAITR										4
PIK3CD	O00329	§484	SNPNTDSAAALLICLPEVAPHPVyYPALEK	1
PIK3CD	O00329	§485	SNPNTDSAAALLICLPEVAPHPVYyPALEK	1
PIK3CD	O00329	§936	ERVPFILTyDFVHVIQQGK	1
PIK3R1	P27986	§452	LHEyNTQFQEK	2	2																	2
PIK3R1	P27986	§467	SREYDRLyEEYTR			1	1													2	1	1
PIK3R1	P27986	§580	DQyLMWLTQK	3	4	4	1			2			2	1	2			1	1	1	1	3
PIK3R1	P27986	§580	TRDQyLMWLTQK	1		1																1
PIK3R2	O00459	§464	EYDQLyEEYTR	2	2	2	1	2	2													1
PIK3R2	O00459	§464	SREYDQLyEEYTR	2				2
PIK3R2	O00459	§467	EYDQLYEEyTR	2
PIK3R2	O00459	577	DQyLVWLTQK		1
PIK4CA; PIK4CA iso3	P42356, XP_001721999	§1096; §1182	YAGEVyGMIR	1		2	2		1	1
PIP5K	Q9Y2I7	§1772	GADSAyYQVGQTGK										2
PKCD	AAA03176	§64	STFDAHIyEGR	1		2					1
PKCD	AAA03176, AAA03176	§304, §313	RSDsASSEPVGIyQGFEK							1
PKCD	AAA03176, AAA03176	§304, §313	RSDsASSEPVGIyQGFEKK		1																1
PKCD	AAA03176, AAA03176	§306, §313	RSDSAsSEPVGIyQGFEKK		1
PKCD	AAA03176, AAA03176	§307, §313	RSDSASsEPVGIyQGFEKK	2
PKCD	AAA03176	§313	RSDSASSEPVGIyQGFEK	1	2	2	1		2	6	2										3
PKCD	AAA03176	§313	RSDSASSEPVGIyQGFEKK	1	1	2	1		1	3			1								2
PKCD	AAA03176	§313	SDSASSEPVGIyQGFEK	2					1	3	2		1								2
PKCD	AAA03176	§313	SDSASSEPVGIyQGFEKK							1
PKCD	AAA03176	§334	KTGVAGEDMQDNSGTyGK							1
PKCD	AAA03176	§334	TGVAGEDMQDNSGTyGK							2			1
PKCD	AAA03176	§374	GRGEyFAIK						1
PKCD	AAA03176	§630	DySNFDQEFLNEK	1
PKM2; PKM2 iso2	P14618, P14618-2	§105; §105	TATESFASDPILyRPVAVALDTKGPEIR	2						1
PKM2; PKM2 iso2	P14618, P14618-2	§148; §148	ITLDNAyMEKCDENILWLDYK	1			1
plakophilin 4; plakophilin 4 iso2	Q99569, Q99569-2	§372; §372	TVHDMEQFGQQQYDIyER										1
plakophilin 4; plakophilin 4 iso2	Q99569, Q99569-2	§421; §421	TYySPVYR										1
plakophilin 4; plakophilin 4 iso2	Q99569, Q99569-2	§478; §478	NNYALNTTATyAEPYRPIQYR										1
plakophilin 4; plakophilin 4 iso2	Q99569, Q99569-2	§1168; §1125	STTNyVDFYSTK										1
PLCG2	P16885	371	CIELDCWDGPDGKPVIyHGWTR	1	2
PLCG2	P16885	§759	MyVDPSEINPSMPQR										4
PLCG2	P16885	§1217	QEELNNQLFLyDTHQNLR										1
PLCG2	P16885	§1217	RQEELNNQLFLyDTHQNLR										1
PLCG2	P16885	§1217	RRQEELNNQLFLyDTHQNLR										2
PLCG2	P16885	§1264	VSNSKFyS										1
PLEKHA5	Q9HAU0	§366	LNSLPSEYESGSACPAQTVHyRPINLSSSENK										1
PMS2	P54278, P54278, P54278	624, 639, 645	VVPLDFSMSsLAKRIKQLHHEAQQsEGEQNyR														1
POP7	O75817	20	GAVEAELDPVEyTLR										1
POTEF; ACTB; ACTG1; ACTC1; ACTA1; POTE2; FKSG30; similar to cytoplasmic beta-actin; LOC653269; LOC653781	A5A3E0, P60709, P63261, P68032, P68133, Q6S8J3, Q9BYX7, XP_291828, XP_933678, XP_934799	§791; §91; §91; §93; §93; §791; §91; §91; §791; §754	IWHHTFyNELR		1	1	1				1
PPP1R14B	Q96C90	§29	VyFQSPPGAAGEGPGGADDEGPVR										1
PPP1R14B	Q96C90	§29	VyFQSPPGAAGEGPGGADDEGPVRR										3
PPP1R16B	Q96T49	536	TSPYSSNGTSVyYTVTSGDPPLLK										1
PREP	P48147	§71	MTELyDYPK	2	2			2	1
PRG2	Q6T4P5	619	AEADGGyELGDLAR								1
PRMT1; PRMT1 iso2	Q99873, Q99873-2	§299; §285	TGFSTSPESPyTHWK	2	1		1		1													1
profilin 1	P07737	§129	CyEMASHLR	2	2
PRP4	Q13523, Q13523	§837, §849	LCDFGsASHVADNDITPyLVSR						1												1
PRP4	Q13523, Q13523	§839, §849	LCDFGSAsHVADNDITPyLVSR	1	2				1		1			1						1
PRP4	Q13523	§849	LCDFGSASHVADNDITPyLVSR	6	6	6	5	3	10	12	7		7	5	5		4		3	5	5	4
PRPF31	Q8WWY3	§205	IyEYVESR					1
PRPF8	Q6P2Q9	§2091	TNHIyVSSDDIK		1
PSD3	Q9NYI0	29	AKyEFLFGR										1
PSF	P23246	§488	FAQHGTFEyEYSQR		1	1			1						1
PSMA2	P25787	§76	HIGLVySGMGPDYR						1
PSMA2	P25787	§101	KLAQQYYLVyQEPIPTAQLVQR	1
PSMA7; PSMA8	O14818, Q8TAA3	§153; 161	LYQTDPSGTyHAWK	2
PSTPIP2	Q9H939	266	DIEyFVNQR						1
PTDSS1	P48651	274	AVLQFTPASWTyVR																		1
PTPRA; PTPRA iso2	P18433, P18433-2	§798; §789	VVQEYIDAFSDyANFK	5	3	5	7	6	11	11	3		4	4	3		1			2	2	1
PTPRCAP	Q14761	65	DSGGYyHPAR										4
PTPRE; PTPRE iso2	P23469, P23469-2	§696; §638	VVQDFIDIFSDyANFK							2
PTTG1IP	P53801	§174	KYGLFKEENPyAR						1	1			1
PTTG1IP	P53801	§174	YGLFKEENPyAR		2	3			1	1	2		1	1	2			1	1			2
PXN iso2; PXN; PXN iso3	P49023, P49023-2, P49023-3	§88; §88; §88	FIHQQPQSSSPVyGSSAK							1
PXN iso2; PXN; PXN iso3	P49023, P49023-2, P49023-3	§118; §118; §118	VGEEEHVySFPNK												2					1
PXN iso2; PXN; PXN iso3	P49023, P49023-2, P49023-3	§118; §118; §118	VGEEEHVySFPNKQK						1
PYCARD	Q9ULZ3	146	VLTDEQyQAVR	1	1
Pyk2; Pyk2 iso2	Q14289, Q14289, Q14289-2, Q14289-2	§579, §580; §579, §580	YIEDEDyyKASVTR								1
Pyk2; Pyk2 iso2	Q14289, Q14289, Q14289-2, Q14289-2	§579, §580; §579, §580	YIEDEDyyKASVTRLPIK						1		1								1
Pyk2; Pyk2 iso2	Q14289, Q14289-2	§580; §580	YIEDEDYyKASVTR								2
PYM	Q9BRP8	§45	VKEGYVPQEEVPVyENKYVK										1
PYM	Q9BRP8	§49	VKEGYVPQEEVPVYENKyVK										1
PZR	O95297	§263	SESVVyADIR						1				2
RA70	O75563	§197	IyQFTAASPK			3			1	2									1			1
Rab34	Q9BZG1	§247	INSDDSNLyLTASK		1				1		2		5	1
RAB9A	P51151	§107	EFIyYADVKEPESFPFVILGNK			1
RAD18	Q9NS91	§56	FLSyKTQCPTCCVTVTEPDLK				1						1
RAN	P62826	§146	NLQyYDISAK	1
RAN	P62826	§147	NLQYyDISAK	1	1
RAN	P62826	§155	SNyNFEKPFLWLAR	1		1
RapGEF6	Q8TEU7	§1490	GLIVyCVTSPK										1
RASAL2	Q2TB22	§795	SPSQDNTDSyFR										1
RASAL3 iso2; RASAL3	BAC56928, NP_075055	50; 23	TSQTQPTATSPLTSyR										3
RASGRP2	Q7LDG7-2	189	HSSLIDIDSVPTyK										2
RAVER1	Q8IY67-2	588	LPPEPGLSDSYSFDyPSDMGPR										1
RAVER1	Q8IY67-2	647	SSGGSGGGPLSHFYSGSPTSyFTSGLQAGLK										2
RBCK1	Q9BYM8	§330	NSQEAEVSCPFIDNTySCSGK			1		1
RBM13	Q9BXY0	§33	NEySLTGLCNR	1
RBM17	Q96I25, Q96I25	§155, §161	RPDPDsDEDEDyERER				1
RBM3	P98179	§117	yYDSRPGGYGYGYGR										3
RBM3	P98179	§118	YyDSRPGGYGYGYGR										7
RBM3	P98179	§129	YYDSRPGGYGYGyGR										1
RBM3	P98179	§146	NQGGYDRySGGNYRDNYDN										1
RBM3	P98179	§155	YSGGNYRDNyDN										3
RBMX	P38159	§335	SDLySSGR										1
RBMX; RBMXL1	P38159, Q96E39	§134; 134	GGHMDDGGySMNFNMSSSR										1
RBMX; RBMXL1	P38159, Q96E39	§214; 214	DVYLSPRDDGySTKDSYSSR										1
RENT1	Q92900	§488	RFTAQGLPDLNHSQVyAVK	1					1
Ret	P07949	§687	RPAQAFPVSySSSGAR	1
Ret; Ret iso3	P07949, Q9BTB0	§905; §905	DVYEEDSyVKR	1
RFFL	Q8WZ73	§34	MQAYSNPGySSFPSPTGLEPSCK						1
RICS	O94820	§1220	YNTyVAPGR										2
RICS	O94820	§1240	VEyVSSLSSSVR										2
RICS	O94820	1401	ANVTGyFSPNDHNVVSMPPAADVK										2
Rictor	Q6R327	§863	KPVDGDNyVR										1
Rictor	Q6R327	1269	TSHyLTPQSNHLSLSK										2
Rin1	Q13671	§36	EKPAQDPLyDVPNASGGQAGGPQRPGR			1
RNaseH2A	O75792	§210	LQDLDTDYGSGyPNDPK	2	3	2			1		1											1
RNF25	Q96BH1	432	TPGSSyPR										1
RNPEP	Q9H4A4	§409	VKIEPGVDPDDTyNETPYEK		1	2
ROBO1	Q9Y6N7	§932	NGLTSTyAGIR										3
ROBO1	Q9Y6N7	§1073	FVNPSGQPTPyATTQLIQSNLSNNMNNGSGDSGEK										1
ROD1	O95758	§127	SQPVyIQYSNHR										1
RP11-535K18.3	Q8IWC1	147	FTAILyR										1
RPL3	P39023	§307	NNASTDyDLSDK	1						1
RPLP0; RPLP0-like	P05388, Q8NHW5	§24; §24	IIQLLDDyPK	2	1						2			2
RPS11; LOC727826	P62280, P62280, XP_001714901, XP_001714901	§36, §37; §36, §37	yyKNIGLGFK										1
RPS2; LOC645018	P15880, XP_935271	250; 237	TYSyLTPDLWK			1
RPS23	P62266	134	VANVSLLALyK										1
RPS27; RPS27L	P42677, Q71UM5	§31; §31	LVQSPNSyFMDVK	3	2			2
RPS3	P23396	167	FVDGLMIHSGDPVNYyVDTAVR	1
RPS3a	P61247	§256	ADGyEPPVQESV	1		1
RPS3a	P61247	§256	ATGDETGAKVERADGyEPPVQESV			1
RPSA; RPSAP12	P08865, XP_370697	§139; §139	ADHQPLTEASyVNLPTIALCNTDSPLR		1		1			1				1	1
SAHH	P23526	§193	SKFDNLyGCR			2				1
SARS2	Q9NP81	§52	EGySALPQLDIER						2											1	1	1
SCARB1	Q52LZ5	490	DKEAIQAySESLMTSAPK					1
Sec24C	P53992	296	GPQSNyGGPYPAAPTFGSQPGPPQPLPPK	1
SENP2	Q9HC62	130	SPNGISDyPK										1
SENP2	Q9HC62	§239	LKESGHGNSVCPVTSNyHSSQR										5
SEPT2	Q15019	§17	QQPTQFINPETPGyVGFANLPNQVHR										3
SEPT2	Q15019	§17	QQPTQFINPETPGyVGFANLPNQVHRK										3
SEPT9	Q9UHD8	§278	NEKAPVDFGyVGIDSILEQMR										2
SEPT9	Q9UHD8	§278	NEKAPVDFGyVGIDSILEQMRR										2
SET; SET iso2; LOC646817	Q01105, Q01105-2, XP_001721121	§146; §133; §156	IDFYFDENPyFENK					1
SF2	Q07955	§189	SHEGETAyIR	2	7	1	1		5													2
SF3A3	Q12874	§479	WQPDTEEEyEDSSGNVVNK								1
SF3A3	Q12874	§479	WQPDTEEEyEDSSGNVVNKK								2
SF3B4	Q15427	§16	NQDATVyVGGLDEK	2	1	2																1
SFRS3	P84103	§32	AFGyYGPLR					1
SFRS7 iso4; SFRS7	A6NNE8, Q16629	33; 33	AFSyYGPLR					1
SFRS9	Q13242	§70	DAEDAIyGR	1
SgK223	Q86YV5	§132	QEDAPVVyLGSFR										3
SgK223	Q86YV5	§413	EATQPEPIyAESTK		1
SgK269	XP_370878	§880	STSSPyHAGNLLQR										1
SGTA	O43765	158	AICIDPAySK	1
Shc1; Shc1 iso2; Shc1 iso3	P29353, P29353-2, P29353-3	§427; §317; §272	ELFDDPSyVNVQNLDK	3	2	2			1	2	2		5	1						2	2	2
Shc1; Shc1 iso2; Shc1 iso3	P29353, P29353-2, P29353-3	§427; §317; §272	ELFDDPSyVNVQNLDKAR										2
SHEP1; SHEP1 iso2	Q8N5H7, Q8N5H7-2	§495; §338	ASPSPSLSSYSDPDSGHyCQLQPPVR										1
SHIP	Q92835	§865	EKLyDFVKTER				1
SHIP	Q92835	§865	LyDFVKTER							2
SHIP	Q92835	§865	LyDFVKTERDESSGPK			1	1		1	6
SHIP	Q92835	§865	TREKLyDFVK				1		1	1
SHIP	Q92835	§865	TREKLyDFVKTER							2
SHIP	Q92835	§865	TREKLyDFVKTERDESSGPK										1
SHIP	Q92835	§915	APPCSGSSITEIINPNyMGVGPFGPPMPLHVK	5									8
SHIP	Q92835	§1022	NAGDTLPQEDLPLTKPEMFENPLyGSLSSFPKPAPR			3	1		1	1	1			4	1
SHIP-2	O15357	190	GSyGLDLEAVR										1
SHIP-2	O15357	§886	ERLyEWISIDKDEAGAK										1
SHIP-2	O15357	§986	NSFNNPAyYVLEGVPHQLLPPEPPSPAR	3	2	1							4							1		1
SHIP-2	O15357	§986	NSFNNPAyYVLEGVPHQLLPPEPPSPARAPVPSATK										2
SHIP-2	O15357, O15357	§986, §1003	NSFNNPAyYVLEGVPHQLLPPEPPsPARAPVPSATK	1
SHIP-2	O15357	§987	NSFNNPAYyVLEGVPHQLLPPEPPSPAR												2						2
SHIP-2	O15357, O15357	§987, §1003	NSFNNPAYyVLEGVPHQLLPPEPPsPAR	1
SHIP-2	O15357	§1135	TLSEVDyAPAGPAR	1									3		1
SHP-1	P29350	§536	GQESEyGNITYPPAMK	4	8	3			7	6	21		36	4			2		5	5	6	2
SHP-1	P29350	§536	KLEVLQSQKGQESEyGNITYPPAMK		1					1	1		7
SHP-1	P29350, P29350	§536, §541	GQESEyGNITyPPAMK										4
SHP-1	P29350	§541	GQESEYGNITyPPAMK										6
SHP-1	P29350	§541	KLEVLQSQKGQESEYGNITyPPAMK										1
SHP-1	P29350, P29350	557, §564	TSsKHKEDVyENLHTK										2
SHP-1	P29350	§564	HKEDVyENLHTK		2	3	3	1	3	6	11		21	3			1		1	3	3	3
SHP-1	P29350	§564	TSSKHKEDVyENLHTK										4
SHP-2	Q06124	§62	IQNTGDyYDLYGGEK	2	2	2		1												1		2
SHP-2	Q06124	§546	KGHEyTNIK										4
SHP-2	Q06124	§546	RKGHEyTNIK										1
SHP-2	Q06124	§584	EDSARVyENVGLMQQQK	1		1				2			3
SHP-2	Q06124	§584	VyENVGLMQQQK	3	4	1	1		2	5	3		9						1	1	1	3
SIGLEC12	Q96PQ1	588	ARPQYPQEQEAIGYEySEINIPK			1			1	1
SIGLEC5; SIGLEC11	O15389, Q96RL6	§544; 668	DQEAPSTTEySEIK		2	2			2	3								1
Siglec-9	Q9Y336	§456	GQEATDTEySEIK							5			1
SIPA1L1	O43166	1056	MNEGVSyEFKFPFR										1
SIPA1L1	O43166	1166	NSPSNLSSSSDTGSVGGTyR										1
SIPA1L3	O60292	§1169	QPSGSFSTPGSATyVR										1
SIT	Q9Y3P8	§148	IPGPGTPVKySEVVLDSEPK										3
SIT	Q9Y3P8	§188	ASFPDQAyANSQPAAS										1
Skip	Q13573	§176	AADKLAPAQyIR										1
SLAIN1	Q7L0J2	176	RSPSSQYFPSNNYQQQQyYSPQAQTPDQQPNR										1
SLAP-130	O15117	§571	TTAVEIDyDSLK	2	2	3	2		3	3	2								2	2		1
SLAP-130	O15117	§571	TTAVEIDyDSLKLK						1
SLC1A4	P43007	§10	SNETNGyLDSAQAGPAAGPGAPGTAAGR										1
SLC1A5	Q15758	§524	HyRGPAGDATVASEK										1
SLC1A5	Q15758	§524	HyRGPAGDATVASEKESVM										2
SLC38A2	Q9HAV3	§41	SHyADVDPENQNFLLESNLGK												1
SLC38A2	Q9HAV3	§41	SHyADVDPENQNFLLESNLGKK			1							1	1	1
SLC39A3	Q9BRY0	147	GHALyVEPHGHGPSLSVQGLSR		1				1
SLC4A7	Q9Y6M7	§44	AVyIGVHVPFSK										2
SLU7	O95391	284	NLDPNSAyYDPK										1
SMAP-5	Q969M3	§42	QYAGyDYSQQGR	3	1					1								1				2
SMAP-5	Q969M3	§44	QYAGYDySQQGR	1
Smc1	Q14683	714	LKySQSDLEQTK				1
SNAP23	O00161	§139	QPGPVTNGQLQQPTTGAASGGyIK										6
SNAP29	O95721	§122	SVFGGLVNyFK										2
SNAP29	O95721	§189	GAGSAMSTDAyPK										1
SNAP-gamma	Q99747	§307	KSPATPQAKPDGVTATAADEEEDEySGGLC								1
SNAP-gamma	Q99747	§307	SPATPQAKPDGVTATAADEEEDEySGGLC						1		1
snRNP 70	P08621	§126	EFEVyGPIK			1
snRNP 70	P08621	§126	EFEVyGPIKR												1
snRNP 70	P08621	§126	REFEVyGPIKR			1
snRNP B1; SNRPN; snRNP B1 iso4	P14678, P63162, Q9UIS4	15; 15; 15	MLQHIDyR		1
snRNP C	P09234	§12	FYCDYCDTyLTHDSPSVR										1
SNRPD3	P62318	62	VAQLEQVyIR										1
SPTBN1 iso2	Q01082-3	23	TSSISGPLSPAYTGQVPyNYNQLEGR										2
SPTLC2	O15270	178	GVINMGSYNyLGFAR																			1
Src	P12931	§216	KLDSGGFyITSR		1
SRP14	P37108	§27	TSGSVyITLK			1			1
SSBP1	Q04837	§73	SGDSEVyQLGDVSQK	2	2	3		2		1	2			1				2	1	2	4	2
STAM1	Q92783	§384	LMNEDPMYSMyAK	1		1							1
STAM2	O75886	§371	LVNEAPVySVYSK	1									1
STAM2	O75886	§374	LVNEAPVYSVySK		2					1			2
STAT3 iso2	P40763-2	§704	YCRPESQEHPEADPGAAPyLK	1				1	1	1			1				1	1			1
STAT3 iso3; STAT3	NP_998827, P40763	§705; §705	YCRPESQEHPEADPGSAAPyLK	1	1				1				3				1	2	2	2	1	3
STAT3 iso3; STAT3	NP_998827, P40763	§705; §705	YCRPESQEHPEADPGSAAPyLKTK										1
STAT5A; STAT5B	P42229, P51692	§694; §699	AVDGyVKPQIK	2	4				2				6								1	2
STS-1	Q8TF42	§19	EELySKVTPR																			1
STX5	Q13190	17	NTDQGVyLGLSK	1
Syk	P43405	§323	QESTVSFNPyEPELAPWAADKGPQR		1				1	2	2		2	1	2				1	1		1
Syk	P43405	§352	EALPMDTEVYESPyADPEEIRPK						1
syntenin; syntenin iso2	O00560, O00560-2	§46; §46	VDKVIQAQTAFSANPANPAILSEASAPIPHDGNLyPR			1		1			2			1	1
syntenin; syntenin iso2	O00560, O00560-2	§46; §46	VIQAQTAFSANPANPAILSEASAPIPHDGNLyPR					1						1
syntenin; syntenin iso2	O00560, O00560-2	§56; §56	LYPELSQyMGLSLNEEEIR					1
TAGLN2	P37802	§8	GPAyGLSR																			1
TAGLN2; TAGLN3	P37802, Q9UI15	§192; §192	GASQAGMTGyGMPR	2	2	4	1	2	1	4	7		43	2			1		2	1	2	6
talin 1	Q9Y490	§70	ALDyYMLR	2						1			1	2							1	2
talin 1	Q9Y490	§436	KSTVLQQQyNR										4
TANC2	NP_079461	§1725	SQSASyYPVCHSK										1
TARS	P26639	§298	IyGISFPDPK		1				1												1
TBC1D10B	NP_056342	§577	SCQGMyETMEQLR										1
TBC1D14	Q9P2M4	46	LLSAPEyGPK										1
TBCB	Q99426	§98	LGEyEDVSR						2											1		1
TBL2	Q9Y4P3	174	REDGGyTFTATPEDFPKK		1
TEC	P42680	§519	YVLDDQyTSSSGAK	2	2	2	3		4	2			12						1		1
TEC	P42680	§519	YVLDDQyTSSSGAKFPVK				1		2				2
tensin 3	Q68CZ2, Q68CZ2	§332, §354	WDsYENLSADGEVLHTQGPVDGSLyAK		1
TES	Q9UGI8	§251	EGDPAIyAER	1
TFG	Q92734	399	NRPPFGQGYTQPGPGyR										1
TFIIF	P13984	§124	AECRPAASENyMR										1
TFIIS; TFIIS iso2	P23193, P23193-2	§126; §105	DTyVSSFPR										1
TfR	P02786	§20	SAFSNLFGGEPLSyTR	2		2	1	3	2	2			5		4						1
THADA	Q9C096	§1010	DTNDyFNQAK										1
TJAP1	Q5JTD0	§352	NSPLPNCTyATR										1
TKT	P29401	§275	NMAEQIIQEIySQIQSK	2	1	4			1	5
TMEM106B	Q8N353	§90	NGDVSQFPyVEFTGR												1
TNRC6B	Q9UPQ9	§1081	DMGTTDSGPyFEK										5
TNRC6B	Q9UPQ9	§1081	DMGTTDSGPyFEKGGSHGLFGNSTAQSR										2
TPD52	P55327	96	GWQDVTATSAyK										2
TPD52	P55327	96	GWQDVTATSAyKK										1
TPD52L2	O43399	§106	SWHDVQVSSAyVK										1
TPP2	P29144	118	NGyDFYPK			1
TRIM59	Q8IWR1	278	QRPLPEVQPVEIyPR		2
TRIP6	Q15654	§131	QAYEPPPPPAyR										2
TRXR1; TRXR1 iso3	Q16881, Q16881-3	§131; §230	KVVYENAyGQFIGPHR	1		1	1			1
TSAd	Q9NP31	§216	SQDPNPQySPIIK										4
TSG101	Q99816	§390	KTAGLSDLy								1
TTC14	NP_001036066	428	yMQVIPYFLLEI				1
TTC2	Q99615	§50	DYNEAYNyYTK	1
TTC2	Q99615	§50	KDYNEAYNyYTK	1
TTC28	Q5W189	564	ASQASTHGNLAVAyQALGAHDR		1
TTK	P33981	§811	GTTEEMKyVLGQLVGLNSPNSILK										1
TUBA3D; TUBA1B; TUBA4A; TUBA3C; TUBA1A; TUBA1C; TUBA8	NP_525125, P68363, P68366, Q13748, Q71U36, Q9BQE3, Q9NY65	§103; §103; §103; §103; §103; §103; §103	QLFHPEQLITGKEDAANNyAR										2
TUBA3D; TUBA1B; TUBA4A; TUBA3C; TUBA3E; TUBA1A	NP_525125, P68363, P68366, Q13748, Q6PEY2, Q71U36	282; 282; §282; §282; 282; 282	AyHEQLSVAEITNACFEPANQMVK										1
TUBA3D; TUBA1B; TUBA4A; TUBA3C; TUBA3E; TUBA1A; TUBA1C	NP_525125, P68363, P68366, Q13748, Q6PEY2, Q71U36, Q9BQE3	§272; §272; §272; §272; §272; §272; §272	IHFPLATyAPVISAEK			2							1
TUBA3D; TUBA1B; TUBA4A; TUBA3C; TUBA3E; TUBA1A; TUBA1C; TUBA4B; TUBA8	NP_525125, P68363, P68366, Q13748, Q6PEY2, Q71U36, Q9BQE3, Q9H853, Q9NY65	§224; §224; §224; §224; §224; §224; §224; §163; §224	NLDIERPTyTNLNR			1							2
TUBA3D; TUBA1B; TUBA4A; TUBA3C; TUBA3E; TUBA1A; TUBA1C; TUBA8	NP_525125, P68363, P68366, Q13748, Q6PEY2, Q71U36, Q9BQE3, Q9NY65	§357; §357; §357; §357; 357; §357; §357; §357	VGINyQPPTVVPGGDLAK	1	1								1
TUBB	P07437	§50	ISVyYNEATGGK			2							1
TUBB; TUBB2C; TUBB3; TUBB2A; TUBB2B	P07437, P68371, Q13509, Q13885, Q9BVA1	§106; §106; §106; §106; §106	GHyTEGAELVDSVLDVVRK										1
TUBB2C	P68371	50	INVyYNEATGGK										1
TUBB4; TUBB; TUBB2C; TUBB3; TUBB2A; TUBB6; TUBB2B; LOC647000	P04350, P07437, P68371, Q13509, Q13885, Q9BUF5, Q9BVA1, XP_001718207	§340; §340; §340; §340; §340; §340; §340; §42	NSSyFVEWIPNNVK	1		2							1
Tyk2	P29597	§292	LLAQAEGEPCyIR	3	1	2	2	3	2	3	2											1
Tyk2	P29597	§433	LTADSSHyLCHEVAPPR	1
Tyro3; Mer	Q06418, Q06418, Q12866, Q12866	§681, §685; §749, §753	KIySGDyYR							1
TyroBP; TyroBP iso2	O43914, O43914-2	§91; §90	ITETESPyQELQGQR		4	5	2		2	6	5						1	4	2	2	5	3
UBAP2	Q5T6F2	§839	LPVDyYGIPFAAPTALASR										2
UBAP2	Q5T6F2	§862	DGSLANNPyPGDVTK										1
UBAP2	Q5T6F2	§1111	SQASKPAyGNSPYWTN										1
UBAP2	Q5T6F2	1116	SQASKPAYGNSPyWTN										1
UBE1	P22314	§55	NGSEADIDEGLySR	2		2		1	2		1		1	1
UBE2E1 iso2; UBE2E1; UBE2E3; UBE2E2	NP_872607, P51965, Q969T4, Q96LR5	§60; §77; §91; §85	GDNIyEWR	1
UMPS	P11172	§37	SGLSSPIyIDLR	1	1	1			1													1
UNQ5783	NP_996986	§131	TVSIPSYIEPEDDyDDVEIPANTEK										1
UPF3B; UPF3B iso2	Q9BZI7, Q9BZI7-2	160; 160	VGTIDDDPEyR										1
URP2; URP2 iso2	Q86UX7, Q86UX7-2	§11; §11	TASGDyIDSSWELR										2
URP2; URP2 iso2	Q86UX7, Q86UX7-2	§504; §500	TGSGGPGNHPHGPDASAEGLNPyGLVAPR			2				3			2									1
USP24 iso2; USP24	IPI00398505, NP_056121	§2024; §1864	VYDQTNPyTDVR							1			1									1
USP4	Q13107	252	SSASPySSVSASLIANGDSTSTCGMHSSGVSR										1
USP6NL	Q92738	812	ASPAAEDASPSGYPYSGPPPPAyHYR										1
VARS	P26640	§469	LHEEGIIyR	2							1
VASP	P50552	§39	VQIyHNPTANSFR	2	2				1												1
VAV1	P15498	§844	VGWFPANYVEEDYSEyC	19	12					5			7
VCP	P55072	§805	FPSGNQGGAGPSQGSGGGTGGSVYTEDNDDDLyG								4
vimentin	P08670	§30	SyVTTSTR										1
vimentin	P08670, P08670	§51, §61	sLYASSPGGVyATR						1				1
vimentin	P08670	§53	SLyASSPGGVYATR	2	2	2	3		2	1	4		4	2	2		1		2	1	2	2
vimentin	P08670, P08670	§53, §61	SLyASSPGGVyATR							1									1		1	1
vimentin	P08670, P08670	§56, §61	SLYASsPGGVyATR										1
vimentin	P08670	§61	SLYASSPGGVyATR	1	1	3	3		1	1	4		5	2	2		1	1	2	2	3	3
vimentin	P08670	§117	FANyIDKVR	2	1														1		1	2
VPS29	Q9UBQ0	69	GDFDENLNyPEQK	1
VPS35	Q96QK1	§507	SEDPDQQyLILNTAR		1
WASP	P42768	§291	AGISEAQLTDAETSKLIyDFIEDQGGLEAVR	2	2			1	1		1		3	2						1
WASP	P42768	§291	AGISEAQLTDAETSKLIyDFIEDQGGLEAVRQEMR	1					1				1
WASP	P42768	§291	LIyDFIEDQGGLEAVR	1				1		2				1
WASP	P42768	§291	LIyDFIEDQGGLEAVRQEMR	1
WDR18	Q9BV38	§61	NyISAWELQR	1
WDR70	Q9NW82	§618	AAEDSPyWVSPAYSK	1									1
WWP2	O00308	369	NyEQWQSQR		1								1
XRN1	Q8IZH2	1248	MQyFQPTIQEK										3
XRN1	Q8IZH2	§1394	RDEyGLPSQPK										1
YB-1	P67809	§158	NyQQNYQNSESGEKNEGSESAPEGQAQQR										2
YB-1	P67809	§162	NYQQNyQNSESGEKNEGSESAPEGQAQQR	1						1			1
YB-1	P67809	§208	RPQySNPPVQGEVMEGADNQGAGEQGRPVR										2
Yes	P07947	§537	KDPDERPTFEYIQSFLEDYFTATEPQyQPGENL														1
ZAP	Q7Z2W4	299	KFTyLGSQDR										1
ZAP	Q7Z2W4	§410	KGTGLLSSDyR										3
ZAP70	P43403	§292	IDTLNSDGyTPEPAR										1
ZCCHC6	Q5VYS8	140	DSFQENEDGyRWQDTR										1
ZDHHC18	Q9NUE0, Q9NUE0	§6, §19	MKDCEyQQISPGAAPLPAsPGAR										1
ZDHHC5	Q9C0B5	§630	GVGSPEPGPTAPyLGR										1
ZFPL1	O95159	§235	DDDRTPGLHGDCDDDKyR																			1
ZNF289	Q8N6H7	§278	LAyQELQIDR										1
ZNF289	Q8N6H7	§445	EVDAEyEAR										3
ZNF313	Q9Y508	§186	SVVCPICASMPWGDPNyR	1	1
ZNF598; ZNF598 iso2	Q86UK7, Q86UK7-2	§306; §306	RNEGVVGGEDyEEVDRYSR						1		1		1		1
ZNF598; ZNF598 iso2	Q86UK7, Q86UK7-2	§312; §312	RNEGVVGGEDYEEVDRySR										1
ZNF706	Q9Y5V0	39	AALIyTCTVCR										1
ZO2 iso6; ZO2	NP_963923, Q9UDY2	1031; 1178	GyYGQSAR										4
ZO2 iso6; ZO2	NP_963923, Q9UDY2	1031; 1178	RGyYGQSAR										2
zyxin	Q15942	§172	VSSGyVPPPVATPFSSK										5
zyxin	Q15942	§316	LGHPEALSAGTGSPQPPSFTyAQQR						2				2

## Sheet: 8_AML cell lines_TKs
Name	Hugo Name	Accession	Site	Peptides	MV(4;11)	Molm 14	Nomo-1	KY821	Marimo	ML-1	Me-F2	OCI/AML3
Protein kinase, Tyr (receptor)
Axl	AXL	P30530	§702	IYNGDyYR	1
CSFR	CSF1R	P07333	§699	KAEAMLGPSLSPGQDPEGGVDyK		1
FLT3	FLT3	P36888	630	VMNATAyGISK	1
FLT3	FLT3	P36888	§842	DIMSDSNyVVR	4	5
FLT3	FLT3	P36888	§955	KRPSFPNLTSFLGCQLADAEEAMyQNVDGR	1
InsR IGF1R	INSR IGF1R	P06213 P08069	§1185 §1161	DIyETDYYR DIyETDYyR DIyETDyYR DIyETDyYRK	1		1	1	4			3
InsR IGF1R	INSR IGF1R	P06213 P08069	§1189 §1165	DIYETDyYR DIyETDyYR DIyETDyYRK DIYETDyYRK			1	3	7	1	2	4
InsR IGF1R	INSR IGF1R	P06213 P08069	§1190 §1166	DIyETDYyR					1
Kit	KIT	P10721	§721	ESSCSDSTNEyMDMKPGVSyVVPTK							1
Kit	KIT	P10721	§730	ESSCSDSTNEyMDMKPGVSyVVPTK							1
Kit	KIT	P10721	§936	QISESTNHIySNLANCSPNR QISESTNHIySNLANCsPNR		1					6
Mer	MERTK	Q12866	§749	KIySGDyYR			1
Mer	MERTK	Q12866	§753	KIySGDyYR			1
Ret	RET	P07949	§687	RPAQAFPVSySSSGAR	1
Ret	RET	P07949	§905	DVYEEDSyVKR	1
Tyro3	TYRO3	Q06418	§681	KIySGDyYR			1
Tyro3	TYRO3	Q06418	§685	KIySGDyYR			1
Protein kinase, Tyr (non-receptor)
Abl Arg	ABL1 ABL2	P00519 P42684	§393 §439	LMTGDTyTAHAGAK	2		2			1	1
Ack	TNK2	Q07912	§518	KPTyDPVSEDQDPLSSDFK KPTyDPVSEDQDPLSSDFKR			3	2	3	1	1	1
Ack	TNK2	Q07912	§827	TMPTTQSFASDPKyATPQVIQAPGPR							3
Ack	TNK2	Q07912	§859	VSSTHyYLLPERPSYLER KVSSTHyYLLPERPSYLER				2	1		2
Ack	TNK2	Q07912	§860	VSSTHYyLLPERPSYLER					1		1
Btk	BTK	Q06187	§223	VVALyDYMPMNANDLQLR VVALyDYMPMNANDLQLRK KVVALyDYMPMNANDLQLR	4			12	11	7	3
Btk	BTK	Q06187	§225	VVALYDyMPMNANDLQLR KVVALYDyMPMNANDLQLR	1			3	1
Btk	BTK	Q06187	§344	HYVVCSTPQSQyYLAEK	1	1	1	2	2		2	2
Btk	BTK	Q06187	§361	HLFSTIPELINyHQHNSAGLISR	2						2
Btk	BTK	Q06187	§551	YVLDDEyTSSVGSK	2			1				2
Etk	BMX	P51813	365	LYLAENyCFDSIPK			1
FAK	PTK2	Q05397	§576	YMEDSTyYK	1
Fer	FER	P16591	§714	QEDGGVySSSGLK			1
Fes	FES	P07332	§713	EEADGVyAASGGLR ISDFGMSREEADGVyAASGGLR				1				2
Fgr	FGR	P09769	§28	SyGAADHyGPDPTK			1
Fgr	FGR	P09769	§34	SYGAADHyGPDPTK SyGAADHyGPDPTK		1	3	3
Fgr	FGR	P09769	§208	LDMGGyYITTR KLDMGGyYITTR KLDMGGyyITTR		2	2	6
Fgr	FGR	P09769	§209	KLDMGGYyITTR KLDMGGyyITTR				2
Fgr	FGR	P09769	§412	LIKDDEyNPCQGSK LIKDDEyNPCQGSKFPIK			6	1
Fyn	FYN	P06241	§531	KDPEERPTFEYLQSFLEDYFTATEPQyQPGENL			1
Fyn Yes	FYN YES1	P06241 P07947	§213 §222	KLDNGGyYITTR	1	1
Fyn Yes	FYN YES1	P06241 P07947	§214 §223	KLDNGGYyITTR	1	1
Fyn Yes Src	FYN YES1 SRC	P06241 P07947 P12931	§420 §426 §419	LIEDNEyTAR	3	8	10	2	3	6	7
Hck	HCK	P08631	§209	TLDNGGFyISPR	2	1	4	3		3	2	1
Hck	HCK	P08631	§330	LHAVVTKEPIyIITEFMAK		1		1
Hck	HCK	P08631	§522	NRPEERPTFEYIQSVLDDFYTATESQyQQQP	1	2	4			1
Jak2	JAK2	O60674	§570	EVGDyGQLHETEVLLK REVGDyGQLHETEVLLK			1	1			1
Lck	LCK	P06239	§394	LIEDNEyTAR	3	8	10	2	3	6	7
Lyn	LYN	P07948	§193	SLDNGGyYISPR	1	2	1		2	1	3	2
Lyn	LYN	P07948	§194	SLDNGGYyISPR	2		2		1	1	3	1
Lyn	LYN	P07948	§265	LGAGQFGEVWMGyYNNSTK RLGAGQFGEVWMGyYNNSTK	4	10
Lyn	LYN	P07948	266	LGAGQFGEVWMGYyNNSTK RLGAGQFGEVWMGYyNNSTK	1	1
Lyn	LYN	P07948	§306	LyAVVTR	1	1					3
Lyn	LYN	P07948	§316	EEPIyIITEYMAK LYAVVTREEPIyIITEYMAK		2					4
Lyn	LYN	P07948	§473	VENCPDELyDIMK	4	3	3	6	1	2	7	1
Lyn	LYN	P07948	§508	AEERPTFDYLQSVLDDFYTATEGQyQQQP EKAEERPTFDYLQSVLDDFYTATEGQyQQQP	3	2	7	1	1	2	4
Lyn Hck	LYN HCK	P07948 P08631	§397 §411	VIEDNEyTAR VIEDNEyTAREGAK	2	1	5	2	2	1	36
Pyk2	PTK2B	Q14289	§579	YIEDEDyyKASVTR YIEDEDyyKASVTRLPIK							1	2
Pyk2	PTK2B	Q14289	§580	YIEDEDYyKASVTR YIEDEDyyKASVTR YIEDEDyyKASVTRLPIK							1	4
Src	SRC	P12931	§216	KLDSGGFyITSR		1
Syk	SYK	P43405	§323	QESTVSFNPyEPELAPWAADKGPQR		1	3				2	2
Syk	SYK	P43405	§352	EALPMDTEVYESPyADPEEIRPK							1
TEC	TEC	P42680	§519	YVLDDQyTSSSGAK YVLDDQyTSSSGAKFPVK	3	2	2	2		4	7
Tyk2	TYK2	P29597	§292	LLAQAEGEPCyIR	3	1	3	2	3	2	2	2
Tyk2	TYK2	P29597	§433	LTADSSHyLCHEVAPPR	1	1

## Sheet: 6_AML patients_TKs
Name	Hugo Name	Accession	Site	Peptides	FLT3 status
					WT	WT	WT	ITD	ITD	ITD
Protein kinase, Tyr (receptor)					P1	P2	P3	P4	P5	P6
FLT3	FLT3	P36888	§842	DIMSDSNyVVR			2	1	2	2
InsR IGF1R	INSR IGF1R	P06213 P08069	§1189 §1165	DIYETDyYR						1
Kit	KIT	P10721	§936	QISESTNHIySNLANCSPNR	1			2
Protein kinase, Tyr (non-receptor)
Ack	TNK2	Q07912	§518	KPTyDPVSEDQDPLSSDFK KPTyDPVSEDQDPLSSDFKR						3
Ack	TNK2	Q07912	§859	KVSSTHyYLLPERPSYLER						1
Btk	BTK	Q06187	§551	YVLDDEyTSSVGSKFPVR					1
Fes	FES	P07332	§713	EEADGVyAASGGLR ISDFGMSREEADGVyAASGGLR			2	5	8	6
Fgr	FGR	P09769	§34	SYGAADHyGPDPTK		1	2			2
Fgr	FGR	P09769	§208	KLDMGGyYITTR						4
Fgr	FGR	P09769	§209	KLDMGGYyITTR			1
Fgr	FGR	P09769	§412	LIKDDEyNPCQGSK LIKDDEyNPCQGSKFPIK			3		1	2
Fyn Yes Src	FYN YES1 SRC	P06241 P07947 P12931	§420 §426 §419	LIEDNEyTAR	2	2	4	4	6	4
Hck	HCK	P08631	§209	TLDNGGFyISPR		2		1	2	1
Lck	LCK	P06239	§192	NLDNGGFyISPR					1
Lck	LCK	P06239	§394	LIEDNEyTAR	2	2	4	4	6	4
Lck	LCK	P06239	§505	SVLEDFFTATEGQyQPQP		1
Lyn	LYN	P07948	§193	SLDNGGyYISPR					2	1
Lyn	LYN	P07948	§194	SLDNGGYyISPR				1	1
Lyn	LYN	P07948	§265	LGAGQFGEVWMGyYNNSTK RLGAGQFGEVWMGyYNNSTK				1	3
Lyn	LYN	P07948	266	LGAGQFGEVWMGYyNNSTK						1
Lyn	LYN	P07948	§306	LyAVVTR					1
Lyn	LYN	P07948	§316	EEPIyIITEYMAK					1
Lyn	LYN	P07948	§473	VENCPDELyDIMK		1	1	2	5
Lyn	LYN	P07948	§508	AEERPTFDYLQSVLDDFYTATEGQyQQQP	1	1
Lyn Hck	LYN HCK	P07948 P08631	§397 §411	VIEDNEyTAR VIEDNEyTAREGAK	4	5	3	6	1	11
Pyk2	PTK2B	Q14289	§579	YIEDEDyyKASVTRLPIK			1
Pyk2	PTK2B	Q14289	§580	YIEDEDyyKASVTRLPIK			1
Syk	SYK	P43405	§323	QESTVSFNPyEPELAPWAADKGPQR			1	1	1	1
TEC	TEC	P42680	§519	YVLDDQyTSSSGAK			1		1	1
Tyk2	TYK2	P29597	§292	LLAQAEGEPCyIR						1
Yes	YES1	P07947	§537	KDPDERPTFEYIQSFLEDYFTATEPQyQPGENL	1

## Sheet: PXsP sites
PhosphoSitePlus™ Names	PhosphoSitePlus™ Accession Numbers	Phosphorylation Sites § denotes published site	Peptide	P1	P2	P3	P4	P5	P6
53BP1	Q12888	§380	STPFIVPSsPTEQEGR						1
53BP1	Q12888	§382	STPFIVPSSPtEQEGR						1
53BP1	Q12888, Q12888	§1094, §1101	QSQQPMKPIsPVKDPVsPASQK				2	2	1
53BP1	Q12888	§1101	QSQQPMKPISPVKDPVsPASQK						3
ACD	Q96AP0	416	SSSQPSPAICSAPATLTPRsPHASR						1
ACD	Q96AP0, Q96AP0	§425, §435	TPSsPLQSCTPSLsPR						2
ACTR8	Q9H981	§132	IPVsPEQAR					1
ACTR8	Q9H981	§132	RIPVsPEQAR				1		1
AHDC1	Q5TGY3	1011	DCSFAYGSGNSLPAsPSSAHSAGYAPPPTGGPCLPPSK						2
AKAP11	Q9UKA4	673	CQFSYPQTPAsPQCGSFDFEDKVVK						2
AKAP2	Q9Y2D5-4	§383	DALGDSLQVPVsPSSTTSSR						2
AML1; AML1 iso8	Q01196, Q01196, Q01196-8, Q01196-8	§249, 268; §276, 295	QIQPsPPWSYDQSYQYLGSIASPsVHPATPISPGR				1
AML1; AML1 iso8	Q01196, Q01196, Q01196-8, Q01196-8	§249, §276; §276, §303	QIQPsPPWSYDQSYQYLGSIASPSVHPATPIsPGR	1	1		3	1	2
AML1; AML1 iso8	Q01196, Q01196, Q01196-8, Q01196-8	253, §276; 280, §303	QIQPSPPWsYDQSYQYLGSIASPSVHPATPIsPGR					1
AML1; AML1 iso8	Q01196, Q01196, Q01196-8, Q01196-8	§266, §276; §293, §303	GSIAsPSVHPATPIsPGR						1
AML1; AML1 iso8	Q01196, Q01196, Q01196-8, Q01196-8	§266, §276; §293, §303	QIQPSPPWSYDQSYQYLGSIAsPSVHPATPIsPGR						1
AML1; AML1 iso8	Q01196, Q01196, Q01196-8, Q01196-8	§266, §276; §293, §303	QYLGSIAsPSVHPATPIsPGR						4
AML1; AML1 iso8	Q01196, Q01196-8	§276; §303	ASPSVHPATPIsPGR						2
AML1; AML1 iso8	Q01196, Q01196-8	§276; §303	GSIASPSVHPATPIsPGR						1
AML1; AML1 iso8	Q01196, Q01196-8	§276; §303	QIQPSPPWSYDQSYQYLGSIASPSVHPATPIsPGR	3		7	5		5
AML1; AML1 iso8	Q01196, Q01196-8	§276; §303	QYLGSIASPSVHPATPIsPGR						3
AML1; AML1 iso8	Q01196, Q01196-8	§276; §303	VHPATPIsPGR						2
anillin	Q9NQW6	§323	TPIsPLKTGVSKPIVK					2	2
ANKLE2	Q86XL3	§264	sLPLSPVKTAPLFSNDR						1
ANKLE2	Q86XL3	§528	AFAGPLsPAKAEDFR						2
ANKRD11	Q6UB99	§1990	SPQRFPEsPK						1
APRIN	BAA76823	§1201	SNASSSSNPsSPGRIK		1				1
APRIN	BAA76823	§1202	METVSNASSSSNPSsPGRIK					2
APRIN	BAA76823	§1202	SNASSSSNPSsPGRIK						2
ARHGAP4	P98171	860	CLVPAsPEQHVEVDK				2	1	4
ARHGAP4	P98171	860	CLVPAsPEQHVEVDKAVAQNMDSV						3
ARHGAP4	P98171	860	CLVPAsPEQHVEVDKAVAQNMDSVF		1	1
ARHGAP4	P98171	860	CLVPAsPEQHVEVDKAVAQNMDSVFK			1	2
ARHGAP4	P98171	860	RCLVPAsPEQHVEVDK						1
ARHGAP4	P98171	860	RCLVPAsPEQHVEVDKAVAQNMDSV						2
ARHGAP4	P98171	§930	GPGAPAsPSASHPQGLDTTPKPH						5
ARID1A	O14497	§363	SHHAPMsPGSSGGGGQPLAR						5
ARID4B; ARID4B iso2	Q4LE39, Q4LE39-2	§1031; §945	KAEFPSSGSNSVLNTPPTTPESPsSVTVTEGSR						1
ataxin-2	Q99700	733	AMPIPAASPTPAsPASNR						3
ataxin-2L	Q8WWM7	§683	STSTPtSPGPR	1	2	2	5		26
ataxin-2L	Q8WWM7	§684	STSTPTsPGPR						1
ATF-2	P15336, P15336	§307, 321	TQsEESRPQSLQQPATsTTETPASPAHTTPQTQSTSGR						1
ATF-2	P15336, P15336	§307, §340	TQsEESRPQSLQQPATSTTETPASPAHTTPQTQSTsGR						1
ATF7IP	Q6VMQ6	§673	HEHPPNPPVsPGKTVNDVNSNNNMSYR						4
ATF7IP	Q6VMQ6	§673	RHEHPPNPPVsPGKTVNDVNSNNNMSYR						2
AUP1	Q9Y679	§354	LRPQSAQSSFPPsPGPSPDVQLATLAQR				1
BAT8; BAT8 iso2	Q96KQ7, Q96KQ7-2	118; 118	SFPsSPSKGGSCPSR						1
BCE1	Q04727	§292	DAPIsPASIASSSSTPSSK						2
BCE1	Q04727	§292	KDAPIsPASIASSSSTPSSK						2
BCE1	Q04727	295	KDAPISPAsIASSSSTPSSK						1
Bcl-6	P41182, P41182	§333, §343	GLVSPQsPQKSDCQPNsPTESCSSK		1	1
Bcl-7C	Q8WUZ0, Q8WUZ0	§111, §126	GtEPSPGGTPQPSRPVsPAGPPEGVPEEAQPPR						3
Bcl-7C	Q8WUZ0, Q8WUZ0, Q8WUZ0	§114, §118, §126	GTEPsPGGtPQPSRPVsPAGPPEGVPEEAQPPR						2
Bcl-7C	Q8WUZ0, Q8WUZ0	§114, §126	GTEPsPGGTPQPSRPVsPAGPPEGVPEEAQPPR						1
Bcl-7C	Q8WUZ0, Q8WUZ0	§118, §126	GTEPSPGGtPQPSRPVsPAGPPEGVPEEAQPPR						2
Bcl-7C	Q8WUZ0	§126	GTEPSPGGTPQPSRPVsPAGPPEGVPEEAQPPR						5
BCLAF1; BCLAF1 iso4; LOC731605 iso3; LOC731605	Q9NYF8, Q9NYF8-4, XP_001129341, XP_001732863	§268; §268; §266; §266	NTPSQHSHSIQHsPER	1
BCLAF1; BCLAF1 iso4; LOC731605 iso3; LOC731605	Q9NYF8, Q9NYF8, Q9NYF8, Q9NYF8-4, Q9NYF8-4, Q9NYF8-4, XP_001129341, XP_001129341, XP_001129341, XP_001732863, XP_001732863, XP_001732863	282, §284, §287; 282, §284, §287; 280, 282, 285; 280, 282, 285	SGSGSVGNGSsRySPsQNSPIHHIPSRRSPAK			1
BCLAF1; BCLAF1 iso4; LOC731605 iso3; LOC731605	Q9NYF8, Q9NYF8, Q9NYF8, Q9NYF8-4, Q9NYF8-4, Q9NYF8-4, XP_001129341, XP_001129341, XP_001129341, XP_001732863, XP_001732863, XP_001732863	§284, §290, 300; §284, §290, 300; 282, 288, 298; 282, 288, 298	ySPSQNsPIHHIPSRRsPAK						1
BCLAF1; BCLAF1 iso4; LOC731605 iso3; LOC731605	Q9NYF8, Q9NYF8, Q9NYF8-4, Q9NYF8-4, XP_001129341, XP_001129341, XP_001732863, XP_001732863	§290, 300; §290, 300; 288, 298; 288, 298	YSPSQNsPIHHIPSRRsPAK						2
BCLAF1; BCLAF1 iso4; LOC731605 iso3; LOC731605	Q9NYF8, Q9NYF8-4, XP_001129341, XP_001732863	§759; §586; 584; 757	SSSSSASPsSPSSREEK						1
BCLAF1; BCLAF1 iso4; LOC731605 iso3; LOC731605	Q9NYF8, Q9NYF8-4, XP_001129341, XP_001732863	§759; §586; 584; 757	SSSSSASPsSPSSREEKESK		1	1
BCLAF1; BCLAF1 iso4; LOC731605 iso3; LOC731605	Q9NYF8, Q9NYF8-4, XP_001129341, XP_001732863	§760; §587; 585; 758	SSSSSASPSsPSSREEK						1
BCLAF1; BCLAF1 iso4; LOC731605 iso3; LOC731605	Q9NYF8, Q9NYF8-4, XP_001129341, XP_001732863	§760; §587; 585; 758	SSSSSASPSsPSSREEKESK					1
BIN1; BIN1 iso2	O00499, O00499-2	§331; §300	VNHEPEPAGGATPGATLPKsPSQLR		1		2	1
BIN1; BIN1 iso2	O00499, O00499-2	§333; §302	VNHEPEPAGGATPGATLPKSPsQLR				1
BIN2	Q9UBW5, Q9UBW5, Q9UBW5	425, §436, §444	ATAsPRPSSGNIPSsPTASGGGsPTSPR		1
BIN2	Q9UBW5, Q9UBW5	§436, §444	ATASPRPSSGNIPSsPTASGGGsPTSPR						2
BIN2	Q9UBW5, Q9UBW5, Q9UBW5	§436, §444, 447	ATASPRPSSGNIPSsPTASGGGsPTsPR						2
B-Myb	P10244	§452	KTLPFsPSQFLNFWNK		1
B-Myb	P10244	§452	TLPFsPSQFLNFWNK						3
BRD1	O95696, O95696	21, 25	HPSSPCsVKHsPTRETLTYAQAQR					1
BRD1; BRD1 iso2	O95696, Q86X06	18; 18	HPSsPCSVK	1		1	2
BRD8	Q9H0E9-2	§284	KGSLLPTsPR						2
Bright	Q99856	§77	AAAAGLGHPAsPGGSEDGPPGSEEEDAAR	1	1		2	2
Bright	Q99856	§77	AAGLGHPAsPGGSEDGPPGSEEEDAAR		2				2
Bright	Q99856	§77	AGLGHPAsPGGSEDGPPGSEEEDAAR		1				1
Bright	Q99856	§77	GLGHPAsPGGSEDGPPGSEEEDAAR		1
Bright	Q99856, Q99856	§77, 101	AAAAGLGHPAsPGGSEDGPPGSEEEDAAREGTPGsPGR			1
Bright	Q99856, Q99856	§77, 101	AAAAGLGHPAsPGGSEDGPPGSEEEDAAREGTPGsPGRGR					3
Bright	Q99856, Q99856	§77, §81	AAAAGLGHPAsPGGsEDGPPGSEEEDAAR	1				2
Bright	Q99856, Q99856	§77, §81	AAGLGHPAsPGGsEDGPPGSEEEDAAR	1	1			1	2
Bright	Q99856, Q99856	§77, §81	AGLGHPAsPGGsEDGPPGSEEEDAAR		1				1
Bright	Q99856, Q99856, Q99856	§77, §81, 101	AAAAGLGHPAsPGGsEDGPPGSEEEDAAREGTPGsPGR				1
Bright	Q99856, Q99856, Q99856	§77, §81, §88	AAAAGLGHPAsPGGsEDGPPGsEEEDAAR					6
Bright	Q99856, Q99856, Q99856	§77, §81, §88	AAGLGHPAsPGGsEDGPPGsEEEDAAR		3				2
Bright	Q99856, Q99856, Q99856	§77, §81, §88	AGLGHPAsPGGsEDGPPGsEEEDAAR		1				2
Bright	Q99856, Q99856, Q99856	§77, §81, §88	GLGHPAsPGGsEDGPPGsEEEDAAR		2
Bright	Q99856, Q99856, Q99856, Q99856	§77, §81, §88, 101	AAAAGLGHPAsPGGsEDGPPGsEEEDAAREGTPGsPGR					1
Bright	Q99856, Q99856	§77, §88	AAAAGLGHPAsPGGSEDGPPGsEEEDAAR				2	4
Bright	Q99856, Q99856	§77, §88	AAGLGHPAsPGGSEDGPPGsEEEDAAR		2			1
Bright	Q99856, Q99856	§77, §88	AGLGHPAsPGGSEDGPPGsEEEDAAR		1				1
Bright	Q99856, Q99856	§77, §88	GLGHPAsPGGSEDGPPGsEEEDAAR		1
Bright	Q99856, Q99856, Q99856	§77, §88, 101	AAAAGLGHPAsPGGSEDGPPGsEEEDAAREGTPGsPGR				1	5
Bright	Q99856, Q99856, Q99856	§77, §88, 101	AAAAGLGHPAsPGGSEDGPPGsEEEDAAREGTPGsPGRGR					2
Bright	Q99856, Q99856, Q99856	§77, §88, 101	AAGLGHPAsPGGSEDGPPGsEEEDAAREGTPGsPGR						2
Bright	Q99856, Q99856, Q99856	§77, §88, 98	AAAAGLGHPAsPGGSEDGPPGsEEEDAAREGtPGSPGRGR					1
Bright	Q99856, Q99856, Q99856	§77, 98, 101	AAAAGLGHPAsPGGSEDGPPGSEEEDAAREGtPGsPGRGR					1
Bright	Q99856, Q99856, Q99856	§77, 98, 101	AAGLGHPAsPGGSEDGPPGSEEEDAAREGtPGsPGR						1
Bright	Q99856	§81	AAAAGLGHPASPGGsEDGPPGSEEEDAAR					1
Bright	Q99856	§81	AGLGHPASPGGsEDGPPGSEEEDAAR						1
BTBD9	Q96Q07	599	APSGSSLPSsPGSNSR						2
BZRAP1	O95153	1383	RPGQCPLsPESSR	2		1	1		3
C16orf54	Q6UWD8	§194	RQRPGsPDPEWGLQPR				2	2	4
C5orf30	Q96GV9, Q96GV9	39, 42	CSStPCsPMRR		1
C9orf30	Q96H12	§274	EWPVSSFNRPFPNsP			1
C9orf30	Q96H12	§274	SSFNRPFPNsP						2
CAF-1A iso4	Q6NXG5	§779	GLLSNHTGSPRSPSTtYLHTPTPSEDAAIPSK						1
CAMKK2; CAMKK2 iso3	Q96RR4, Q96RR4-3	§129; §129	CICPSLPYsPVSSPQSSPR						1
CAMKK2; CAMKK2 iso3	Q96RR4, Q96RR4, Q96RR4-3, Q96RR4-3	§129, §133; §129, §133	CICPSLPYsPVSsPQSSPR		1				1
CAMKK2; CAMKK2 iso3	Q96RR4, Q96RR4, Q96RR4, Q96RR4-3, Q96RR4-3, Q96RR4-3	§129, §133, 137; §129, §133, 137	CICPSLPYsPVSsPQSsPRLPR		1				1
CapZIP	Q6JBY9, Q6JBY9, Q6JBY9, Q6JBY9	§116, §120, §123, 127	AMVsPFHsPPsTPSsPGVR						3
CapZIP	Q6JBY9, Q6JBY9, Q6JBY9, Q6JBY9	§116, §120, §123, 126	AMVsPFHsPPsTPsSPGVR						1
CapZIP	Q6JBY9, Q6JBY9, Q6JBY9	§116, §120, 126	AMVsPFHsPPSTPsSPGVR			1	3		6
CapZIP	Q6JBY9, Q6JBY9, Q6JBY9	§116, §120, 127	AMVsPFHsPPSTPSsPGVR		1	2	2		8
CapZIP	Q6JBY9, Q6JBY9	§116, 126	AMVsPFHSPPSTPsSPGVR				1
CapZIP	Q6JBY9, Q6JBY9	§116, 127	AMVsPFHSPPSTPSsPGVR						2
CapZIP	Q6JBY9, Q6JBY9	§120, 126	AMVSPFHsPPSTPsSPGVR						2
CapZIP	Q6JBY9, Q6JBY9	§120, 126	HsPPSTPsSPGVR						1
CapZIP	Q6JBY9, Q6JBY9	§120, 126	SPFHsPPSTPsSPGVR						1
CapZIP	Q6JBY9, Q6JBY9	§120, 127	AMVSPFHsPPSTPSsPGVR				5	1	9
CapZIP	Q6JBY9, Q6JBY9	§120, 127	HsPPSTPSsPGVR						3
CapZIP	Q6JBY9, Q6JBY9	§123, 126	AMVSPFHSPPsTPsSPGVR						1
CapZIP	Q6JBY9	126	AMVSPFHSPPSTPsSPGVR	1					4
CapZIP	Q6JBY9	126	SPPSTPsSPGVR						1
CapZIP	Q6JBY9	127	AMVSPFHSPPSTPSsPGVR						2
CapZIP	Q6JBY9	127	HSPPSTPSsPGVR		1	3			1
CASC5 iso6; CASC5	Q05C46, Q8NG31	§32; §32	HSSILKPPRsPLQDLR						1
CCDC130	Q9BQ72, Q9BQ72	300, 306	sRDVPEsPQHAADTPK						1
CCDC130	Q9BQ72	306	SRDVPEsPQHAADTPK					1
CCDC6	Q16204, Q16204	§351, §367	TVsSPIPYTPSPSSSRPIsPGLSYASHTVGFTPPTSLTR						1
CCDC6	Q16204, Q16204	§352, §367	TVSsPIPYTPSPSSSRPIsPGLSYASH						1
CCDC6	Q16204	§367	TVSSPIPYTPSPSSSRPIsPGLSYASHTVGFTPPTSLTR						1
CCDC86	Q9H6F5	§18	LGGLRPEsPESLTSV						1
CCDC86	Q9H6F5	§18	LGGLRPEsPESLTSVSR	2		2	4	6	4
CCDC86	Q9H6F5	§18	RLGGLRPEsPESLT		1				1
CCDC86	Q9H6F5	§18	RLGGLRPEsPESLTSV						2
CCDC86	Q9H6F5	§18	RLGGLRPEsPESLTSVSR					2	2
CD2BP2	O95400	§194	KGPGQPsSPQRLDR	1
CD2BP2	O95400	§195	GPGQPSsPQRLDR	1		2		1	1
CD2BP2	O95400	§195	KGPGQPSsPQRLDR	1		1		1
CDK5RAP2	Q96SN8	1350	IEEDNLTYQHLLPEsPEPSASHALSDYETSEK					1
CDYL; CDYL iso2	Q9Y232, Q9Y232-2	§201; §147	ILVPKsPVKSR				1
CENTG1; CENTG1 iso2	Q99490, Q99490, Q99490-2, Q99490-2	581, §615; 245, §279	sLPSSPSHSAASTPVAGQASNGGHTSDYSSSLPSsPNVGHR						1
CENTG1; CENTG1 iso2	Q99490, Q99490-2	584; 248	SLPsSPSHSAASTPVAGQASNGGHTSDYSSSLPSSPNVGHR						1
CENTG1; CENTG1 iso2	Q99490, Q99490-2	§585; §249	SLPSsPSHSAASTPV		2				1
CENTG1; CENTG1 iso2	Q99490, Q99490, Q99490-2, Q99490-2	§585, 614; §249, 278	SLPSsPSHSAASTPVAGQASNGGHTSDYSSSLPsSPNVGHR						1
CENTG1; CENTG1 iso2	Q99490, Q99490-2	587; 251	SLPSSPsHSAASTPV						1
CENTG1; CENTG1 iso2	Q99490, Q99490-2	589; 253	SLPSSPSHsAASTPVAGQASNGGHTSDYSSSLPSSPNVGHR						1
CENTG1; CENTG1 iso2	Q99490, Q99490-2	614; 278	AGQASNGGHTSDYSSSLPsSPNVGHR						1
CENTG1; CENTG1 iso2	Q99490, Q99490-2	614; 278	SLPSSPSHSAASTPVAGQASNGGHTSDYSSSLPsSPNVGHR						1
CENTG1; CENTG1 iso2	Q99490, Q99490-2	§615; §279	AGQASNGGHTSDYSSSLPSsPNVGHR		1				2
CENTG1; CENTG1 iso2	Q99490, Q99490-2	§615; §279	SLPSSPSHSAASTPVAGQASNGGHTSDYSSSLPSsPNVGHR						1
CEP55	Q53EZ4	§430	VAASPKSPtAALNESLVECPK						2
CEP63 iso2	Q96MT8-2	495	LELGLHECSLPVsPLGSIATR	1					5
CHD-4	Q14839	§515	WGQPPsPTPVPRPPDADPNTPSPKPLEGRPER						2
CHD-4	Q14839, Q14839, Q14839	§515, §529, §531	WGQPPsPTPVPRPPDADPNtPsPKPLEGRPER						2
CHD-4	Q14839, Q14839	§515, §531	WGQPPsPTPVPRPPDADPNTPsPKPLEGRPER						3
CHD-4	Q14839	§517	WGQPPSPtPVPRPPDADPNTPSPKPLEGRPER						1
CHD-8; CHD-8 iso2	Q9HCK8, Q9HCK8-2	§2239; §2383	APGYPsSPVTTASGTTLR					1
CHD-8; CHD-8 iso2	Q9HCK8, Q9HCK8-2	§2240; §2384	APGYPSsPVTTA		1
CHED; CHED iso2	Q14004, Q14004, Q14004-2, Q14004-2	§358, §360; §358, §360	RLPRsPsPYSR				1	1	1
CHED; CHED iso2	Q14004, Q14004, Q14004-2, Q14004-2	§360, 363; §360, 363	RLPRSPsPYsR						1
cPLA2	P47712	§505	VHNFMLGLNLNTSYPLsPL						2
DDX42	Q86XP3	§754	AGSSAAGASGWTSAGSLNSVPTNSAQQGHNSPDsPVTSAAK						1
DGKZ	Q13574	961	ILDPELLGASARPDLPTPTSPLPtSPCSPTPR						1
DGKZ	Q13574	962	ILDPELLGASARPDLPTPTSPLPTsPCSPTPR						1
DNCLI1	Q9Y6G9	§207	DFQEYVEPGEDFPAsPQR						2
DNCLI1	Q9Y6G9	§207	DFQEYVEPGEDFPAsPQRR		3	1	5	5	7
DNCLI1	Q9Y6G9	§207	LIRDFQEYVEPGEDFPAsPQRR				1	1	1
DNCLI1	Q9Y6G9	§516	KPVTVSPTTPTsPTEGEAS			3	2	1	2
DNCLI1	Q9Y6G9	§516	TRKPVTVSPTTPTsPTEGEAS						3
DNCLI1	Q9Y6G9	§516	TVSPTTPTsPTEGEAS		2	1
DNCLI1	Q9Y6G9	§518	TRKPVTVSPTTPTSPtEGEAS						1
DNCLI1	Q9Y6G9	§523	TRKPVTVSPTTPTSPTEGEAs						1
DOCK7; DOCK7 iso2; DOCK7 iso3	Q96N67, Q96N67, Q96N67-2, Q96N67-2, Q96N67-3, Q96N67-3	§894, §910; §894, §910; §894, §910	sRSLSNSNPDISGTPTsPDDEVR				1
DOCK7; DOCK7 iso2; DOCK7 iso3	Q96N67, Q96N67, Q96N67, Q96N67-2, Q96N67-2, Q96N67-2, Q96N67-3, Q96N67-3, Q96N67-3	§896, §898, §909; §896, §898, §909; §896, §898, §909	SRsLsNSNPDISGTPtSPDDEVR						1
DOCK7; DOCK7 iso2; DOCK7 iso3	Q96N67, Q96N67, Q96N67, Q96N67-2, Q96N67-2, Q96N67-2, Q96N67-3, Q96N67-3, Q96N67-3	§896, §898, §910; §896, §898, §910; §896, §898, §910	SRsLsNSNPDISGTPTsPDDEVR						1
DOCK7; DOCK7 iso2; DOCK7 iso3	Q96N67, Q96N67, Q96N67-2, Q96N67-2, Q96N67-3, Q96N67-3	§900, §910; §900, §910; §900, §910	SLSNsNPDISGTPTsPDDEVR			1
DOT1L	Q8TEK3	§1001	NSLPAsPAHQLSSSPR						1
DOT1L	Q8TEK3, Q8TEK3	§1001, 1008	NSLPAsPAHQLSsSPR					1
DOT1L	Q8TEK3, Q8TEK3	§1001, §1009	NSLPAsPAHQLSSsPR					2	1
DRP1	O00429	§616	SKPIPIMPAsPQK						4
DRP1	O00429	§616	SKPIPIMPAsPQKGHAV						3
DRP1	O00429	§616	SKPIPIMPAsPQKGHAVNLLDVPVPV						1
DRP1	O00429	§616	SKPIPIMPAsPQKGHAVNLLDVPVPVAR				4		2
DRPLA	P54259	168	PYHPPPLFPPsPQPPDSTPR				1		2
EFHD2	Q96C19	§74	ADLNQGIGEPQsPSRR						2
EFHD2	Q96C19	§74	RADLNQGIGEPQsPSRR						2
EFHD2	Q96C19	§76	ADLNQGIGEPQSPsRR						1
EFHD2	Q96C19	§76	RADLNQGIGEPQSPsRR		1
eIF3-epsilon	O00303	§258	TCFsPNRVIGLSSDLQQVGGASAR	2			1	2	4
eIF4B	P23588	§93	SRLPKsPPYTAFLGNLPYDVTEESIKEFFR						2
eIF4B	P23588	§96	SRLPKSPPyTAFLGNLPYDVTEESIKEFFR						1
eIF4G; eIF4G iso3	Q04637, Q04637-3	§1232; §1192	EAALPPVsPLKAALSEEELEKK						1
Elf-1	P32519	§187	KTKPPRPDsPATTPNISV						2
Elf-1	P32519	§187	KTKPPRPDsPATTPNISVK				1	1	4
Elf-1	P32519	§187	TKPPRPDsPATTPNISV						1
ELG	Q53F19	§500	RPHsPEKAFSSNPVVR				6	8	3
ELG	Q53F19	507	RPHSPEKAFSsNPVVR				1	1
Elk-1	P19419	§324	DLELPLsPSLLGGPGPER						1
EMSY	Q7Z589	168	sPRPASPASNVVVLPSGSTVYVK				1
EMSY	Q7Z589	§173	SPRPAsPASNVV						1
EMSY	Q7Z589	§173	SPRPAsPASNVVVLPSGSTVYVK				1		1
EMSY	Q7Z589	176	SPRPASPAsNVVVLPSGSTVYVK					1
eplin	Q9UHB6	§362	SEVQQPVHPKPLsPDSR					1	2
eplin	Q9UHB6	§365	SEVQQPVHPKPLSPDsR						1
eplin	Q9UHB6	§490	ETPHsPGVEDAPI						2
eplin	Q9UHB6	§490	ETPHsPGVEDAPIAK				2	2	3
ERF	P50548	§251	GGPEPLSPFPVsPLAGPGSLLPPQLSPALPMTPT		3
ETV3	P41162	264	GGVLNVPIsPALSLTPTIF						1
EVI5L	Q96CN4	756	ALQDALYPLsPR						1
FALZ iso3; FALZ; FALZ iso2; FALZ iso4	NP_872579, Q12830, Q12830-2, Q12830-4	§216; §77; §77; §77	VHRPRsPILEEKDIPPLEFPK						2
FAM101B	Q8N5W9, Q8N5W9	26, 34	KGDGVLDsPDSGLPPsPSPSHWGLAAGGGGGER						4
FAM101B	Q8N5W9, Q8N5W9	26, 34	KKGDGVLDsPDSGLPPsPSPSHWGLAAGGGGGER			2	2		15
FAM101B	Q8N5W9, Q8N5W9	26, 36	KKGDGVLDsPDSGLPPSPsPSHWGLAAGGGGGER						2
FAM101B	Q8N5W9, Q8N5W9	26, 38	KKGDGVLDsPDSGLPPSPSPsHWGLAAGGGGGER						1
FAM101B	Q8N5W9, Q8N5W9	§29, 34	KKGDGVLDSPDsGLPPsPSPSHWGLAAGGGGGER						1
FAM101B	Q8N5W9	34	KKGDGVLDSPDSGLPPsPSPSHWGLAAGGGGGER						3
FAM122A	Q96E09	§76	HGLLLPAsPVR				1		2
FAM122A	Q96E09, Q96E09	163, 173	QCFSPSLQsFVSSNGLPPsPIPSPTTR			1
FAM122B iso2; FAM122B	BAC86380, Q7Z309	§134; §115	RIDFTPVsPAPSPTR						4
FAM122B iso2; FAM122B	BAC86380, BAC86380, Q7Z309, Q7Z309	§134, §138; §115, §119	RIDFTPVsPAPsPTR						3
FAM122B iso2; FAM122B	BAC86380, Q7Z309	§156; §137	MFVSSSGLPPsPVPSPR				2		8
FAM122B iso2; FAM122B	BAC86380, Q7Z309	§156; §137	SSSGLPPsPVPSPR		2
FBI1	O95365, O95365	§511, §525	VRGGAPDPsPGATATPGAPAQPsSPDARR						1
FBI1	O95365, O95365	§515, §526	VRGGAPDPSPGAtATPGAPAQPSsPDAR						1
FBI1	O95365	§525	ATPGAPAQPsSPDARR						1
FBI1	O95365	§525	PGAPAQPsSPDARR		1
FBI1	O95365	§525	VRGGAPDPSPGATATPGAPAQPsSPDAR					2
FBI1	O95365	§526	ATPGAPAQPSsPDAR		3				2
FBI1	O95365	§526	ATPGAPAQPSsPDARR		3				1
FBI1	O95365	§526	GGAPDPSPGATATPGAPAQPSsPDAR						4
FBI1	O95365	§526	GGAPDPSPGATATPGAPAQPSsPDARR	1		1	2	3	4
FBI1	O95365	§526	PGAPAQPSsPDARR		3
FBI1	O95365	§526	VRGGAPDPSPGATATPGAPAQPSsPDAR	2				2	3
FBI1	O95365	§526	VRGGAPDPSPGATATPGAPAQPSsPDARR	1	1		3	1	2
FBX46	Q6PJ61	293	APDSGLPSGGGGRPGCAYPGsPGPGAR		1				2
FBXO42	Q6P3S6, Q6P3S6	§365, §373	APLsPSLNSRPsPISATPPALVPETR						1
FCHO1	O14526	523	APPLPDsPQPLASSPGPWGLEALAGGDLMPAPADPTAR						1
FCHSD2	O94868	681	SSLYFPRsPSANEK				1		2
FOXO3A	O43524	§294	WPGsPTSR				2
FOXO4	P98177	230	VLPAPPEGATPTsPVGHFAK						2
GAS7	O60861	111	YYVNTTTNETTWERPSSsPGIPASPGSHR						1
GAS7	O60861	§117	RYYVNTTTNETTWERPSSSPGIPAsPGSHR						2
GAS7	O60861	§117	YYVNTTTNETTWERPSSSPGIPAsPGSHR						5
GM1337	XP_001725384	283	AGALMALPNsPQSSGTGR						2
GRK2	P25098	§670	NKPRsPVVELSKVPLVQR						1
GTF3B	Q92994	614	VATGEALLPSsPTLGAEPARPQAV						2
GTF3B	Q92994	616	VATGEALLPSSPtLGAEPARPQAV						1
GTF3C2	Q8WUA4, Q8WUA4	§892, §901	AHFNAMFQPsSPTRRPGFsPTSHR						4
GTF3C2	Q8WUA4, Q8WUA4	§893, §901	AHFNAMFQPSsPTRRPGFsPTSHR				2	1	1
GYS1	P13807	§645	YPRPASVPPsPSLSR						1
HDAC10	Q969S8	368	SLQQQDVTAVPMsPSSHSPEGRPPPLLPGGPVCK						2
HIVEP1	NP_002105	§537	SSFTPSsPENVIGDFLLQDR			2
HMG2L1	Q9UGU5	§512	SPPTTMLLPAsPAKAPETEPIDVAAHLQLLGESLSLI						1
hnRNP H1; hnRNP H2	P31943, P55795	§104; §104	HTGPNsPDTANDGFVR	5		3	4	4	5
hnRNP H1; hnRNP H2	P31943, P55795	§104; §104	KHTGPNsPDTANDGFVR						2
hnRNP H1; hnRNP H2	P31943, P55795	§107; §107	HTGPNSPDtANDGFVR			1
IARS	P41252	1044	APLKPyPVSPSDKVLIQEK		1
IARS	P41252	1044	KAPLKPyPVSPSDK						1
IARS	P41252	§1047	APLKPYPVsPSDK						2
IARS	P41252	§1047	APLKPYPVsPSDKVLIQEK					2	2
IARS	P41252	§1047	KAPLKPYPVsPSDKVLIQEK						1
IL6R	P08887	455	DPRsPYDISNTDYFFPR						1
INCENP	Q9NQS7	§481	SKTPSsPCPASK						1
INO80C	Q6PI98	§26	KRPAsPSHNGSSGGGYGASK	1	1	3	2		4
INO80C	Q6PI98	§26	RPAsPSHNGSSGGGYGASK			2	1		6
INO80C	Q6PI98	§26	RPAsPSHNGSSGGGYGASKK			1
INO80C	Q6PI98	§28	KRPASPsHNGSSGGGYGASK				1		1
INO80C	Q6PI98	§28	RPASPsHNGSSGGGYGASK				1		1
INO80C	Q6PI98	32	KRPASPSHNGsSGGGYGASK			1
INTS5	Q6P9B9	§279	DFCVHGGAGGGAGSSGGSSSQTPSTDPFPGsPAIPAEK						1
IRF2BP2	Q7Z5L9, Q7Z5L9	§455, §460	RNsNSPPsPSSMNQR						1
IRF2BP2	Q7Z5L9	§460	NSNSPPsPSSMNQR						3
IRF2BP2	Q7Z5L9	§460	RNSNSPPsPSSMNQR			1		1	3
KBTBD11	O94819, O94819	310, 314	AGsRPQsPSGDADAR		1				3
KBTBD11	O94819, O94819	310, 314	AGsRPQsPSGDADARGDAA		2
KBTBD11	O94819, O94819	310, 314	AGsRPQsPSGDADARGDAAVYCFHAAAGEWR						2
KBTBD11	O94819	314	AGSRPQsPSGDADAR		2	3			10
KBTBD11	O94819	314	AGSRPQsPSGDADARGDAA		5				1
KBTBD11	O94819	314	AGSRPQsPSGDADARGDAAVYCFHAAAGEWR						3
KBTBD11	O94819, O94819	314, 316	AGSRPQsPsGDADAR		1
KBTBD11	O94819	316	AGSRPQSPsGDADAR			1			1
KBTBD11	O94819	316	AGSRPQSPsGDADARGDAAVYCFHAAAGEWR						1
KHNYN	O15037	10	PAsPDRFAVSAEAENK						1
KHNYN	O15037	10	PTWGARPAsPDRFAVSAEAENK				1	2	1
KHNYN	O15037	10	PTWGARPAsPDRFAVSAEAENKVR				2	2	2
KIAA0467	Q5T011	752	STSESSASFPRsPGQPSSLR				2		1
KIAA0748	O94849	307	KLPTsPYPCVFCCEEETQQR				2		2
KIAA1522 iso2; KIAA1522	NP_065939, Q9P206	§988; §929	KLQLERPVsPETQADLQR				2	2	4
KIAA1522 iso2; KIAA1522	NP_065939, Q9P206	§988; §929	LQLERPVsPETQADLQR						1
KIAA1949	Q6NYC8	489	RSVPPATPATPtSPATVDAAVPGAGK						1
KIAA1949	Q6NYC8	489	RSVPPATPATPtSPATVDAAVPGAGKK			1
KIAA1949	Q6NYC8	490	RSVPPATPATPTsPATV						3
KIAA1949	Q6NYC8	490	RSVPPATPATPTsPATVDAAVPGAGK				2		2
KIAA1949	Q6NYC8	490	RSVPPATPATPTsPATVDAAVPGAGKK				1
KIAA1949	Q6NYC8	490	SVPPATPATPTsPATVDAAVPGAGK				2		1
Kidins220	Q9ULH0	§1555	VERVPKsPEHSAEPIR						1
Kidins220	Q9ULH0	§1555	VPKsPEHSAEPIR						1
L3MBTL2	Q969R5	§66	EAGELPtSPLHLLSPGTPR						1
L3MBTL2	Q969R5	67	EAGELPTsPLHLLSPGTPR						1
lamin A/C; lamin A/C iso2	P02545, P02545-2	§22; §22	SGAQASSTPLsPTR	1	3	5	1	1	2
lamin A/C; lamin A/C iso2	P02545, P02545-2	§22; §22	SGAQASSTPLsPTRI						1
Lamin B1	P20700	§23	AGGPTTPLsPTR	1		1	2	1	1
LENG4	Q96N66	§284	AGGGPTLQCPPPsSPEKAASLEYDYETIR					1	2
LENG4	Q96N66	§285	AGGGPTLQCPPPSsPEKAASLEYDYETIR					3	1
LENG4	Q96N66	291	AGGGPTLQCPPPSSPEKAAsLEYDYETIR			1
LRCH4	O75427, O75427	§511, §521	sSSQSGSGPSsPDSVLRPR						1
LRCH4	O75427, O75427	§513, §521	SSsQSGSGPSsPDSVLRPR						1
LRCH4	O75427	§521	SSSQSGSGPSsPDSVLRPR						5
Lunapark	Q9C0E8	§182	NLSPTPAsPNQGPPPQVPVSPGPPK						2
MARK2 iso13; MARK2 iso3; MARK2; MARK2 iso4	A9CP04, NP_059672, Q7KZI7, Q7KZI7-4	§539; §585; §619; §565	DQQNLPYGVTPAsPSGHSQGR	1					2
MARK2 iso13; MARK2 iso3; MARK2; MARK2 iso4	A9CP04, NP_059672, Q7KZI7, Q7KZI7-4	§539; §585; §619; §565	GVTPAsPSGHSQGR		1				1
MCM4	P33991	§53	RGEDSTSTGELQPMPtSPGVDLQSPAAQDV						1
MCM4	P33991, P33991	§53, §61	RGEDSTSTGELQPMPtSPGVDLQsPAAQDV						1
MCM4	P33991	§54	RGEDSTSTGELQPMPTsPGVDLQSPAAQDV						3
MCM4	P33991	§54	RGEDSTSTGELQPMPTsPGVDLQSPAAQDVL						1
MCM4	P33991	§54	RRGEDSTSTGELQPMPTsPGVDLQSPA		1				4
MCM4	P33991	§54	RRGEDSTSTGELQPMPTsPGVDLQSPAAQDV		1				5
MCM4	P33991	§54	RRGEDSTSTGELQPMPTsPGVDLQSPAAQDVL						4
MCM4	P33991	§54	RRGEDSTSTGELQPMPTsPGVDLQSPAAQDVLF		2				1
MCM4	P33991, P33991	§54, §61	RGEDSTSTGELQPMPTsPGVDLQsPAAQDV						2
MCM4	P33991, P33991	§54, §61	RRGEDSTSTGELQPMPTsPGVDLQsPAAQDV						2
MCM4	P33991, P33991	§54, §61	RRGEDSTSTGELQPMPTsPGVDLQsPAAQDVL						4
MDC1	Q14676	§793	AIPGDQHPEsPVHTEPMGIQGR						5
MDC1	Q14676	797	AIPGDQHPESPVHtEPMGIQGR						1
MECT1	Q6UUV9	333	QQASPTLSPLsPITQAVAMDALSL						1
MGA; MGA iso1	NP_001074010, Q8IWI9	§449; §449	WLPSsPSGVAK				1	2	2
MGA; MGA iso1	NP_001074010, Q8IWI9	645; 645	NTPVsPGSTFPDVKPDLEDVDGV		3				1
MGA; MGA iso1	NP_001074010, Q8IWI9	645; 645	NTPVsPGSTFPDVKPDLEDVDGVL						3
MGA; MGA iso1	NP_001074010, Q8IWI9	645; 645	NTPVsPGSTFPDVKPDLEDVDGVLFV		1
MGA; MGA iso1	NP_001074010, Q8IWI9	648; 648	NTPVSPGsTFPDVKPDLEDVDGV						1
MGA; MGA iso1	NP_001074010, Q8IWI9	649; 649	NTPVSPGStFPDVKPDLEDVDGVLFV		1	1
MGA; MGA iso1	NP_001074010, Q8IWI9	772; 772	QLPLAPATSFPFWNLTGTNPAsPDAGFPFVSR						2
MGA; MGA iso1	NP_001074010, Q8IWI9	772; 772	TGTNPAsPDAGFPFVSR						2
MGA; MGA iso1	NP_001074010, Q8IWI9	772; 772	TSFPFWNLTGTNPAsPDAGFPFVSR		4				2
MGA; MGA iso1	NP_001074010, Q8IWI9	§924; §924	SILPYPVsPK				1		1
MGC22793	Q8TAP8	§87	FRLTPPsPVRSEPQPAVPQELEMPVLK				1
MGC22793	Q8TAP8	§87	LTPPsPVRSEPQPAVPQELEMPVLK						2
MLK4; MLK4 iso2	Q5TCX8, Q5TCX8-2	111; 111	NYVAPCRPAASPAPPPsRPSSPVHVAFER						1
MLKL	Q8NB16	§125	MPVsPISQGASWAQEDQQDADEDRR						4
MLL	Q03164, Q03164	3508, §3518	ALSSAVQAsPTSPGGSPSsPSSGQR			1
MLL	Q03164, Q03164	§3511, §3517	ALSSAVQASPTsPGGSPsSPSSGQR					2
MLL	Q03164, Q03164	§3511, §3518	ALSSAVQASPTsPGGSPSsPSSGQR	2		1	2		1
MLL	Q03164, Q03164	§3511, §3518	QASPTsPGGSPSsPSSGQR						1
MLL2 iso4; MLL2; MLL2 iso2	NP_003473, O14686, O14686-2	§4822; §4547; §4242	IPNSYEVLFPEsPAR						2
MLL3	Q8NEZ4, Q8NEZ4	§2937, §2946	SDNSDIRPSGsPPPPTLPAsPSNHVSSLPPFIAPPGR					1	1
MLL3	Q8NEZ4	4267	NSENKESIPSLPQsPMRETPSK				1		4
MLL4	Q9UMN6	§821	VAASMPLsPGGQMEEVAGAVK			1			4
MRGBP	Q9NV56	§195	VLTANSNPSsPSAAK	2		5			2
MRGBP	Q9NV56	§195	VTDKVLTANSNPSsPSAAK	1				1
MSH6	P52701	§14	LYSFFPKsPALSDANK						2
MSH6	P52701	§14	QSTLYSFFPKsPALSDANK				3		1
MTMR6	Q9Y217	§561	ELLHSVHPEsPNLK				2		3
MYPT1	O14974	408	AVTTPTVSSGQATPtSPIKK						1
MYPT1	O14974	§409	AVTTPTVSSGQATPTsPIKK						1
MYPT1	O14974	§409	AVTTPTVSSGQATPTsPIKKFPTTATK						1
MYPT1	O14974	§409	VSSGQATPTsPIKK						1
NCoA6	Q14686	1091	SLQGPASVPPsPDKQR						1
NFAT2	O95644, O95644, O95644	278, 282, 290	QPPYsPHHsPTPSPHGsPR						1
NFAT4	Q12968, Q12968	261, 268	SSVTDENWLSPRPAsGPSSRPtSPCGK						1
NFAT4	Q12968	269	PASGPSSRPTsPCGK						1
NFAT4	Q12968	269	SSVTDENWLSPRPASGPSSRPTsPCGK						2
NFkB-p105	P19838, P19838	§903, §907	TTSQAHsLPLsPASTR						2
NFkB-p105	P19838	§907	TTSQAHSLPLsPASTR	1	1		2	2	4
NHSL2	NP_001013649	§1034	LPLsPIITLEEDTKCPATGDDLQSLGQR			1			2
NIBP	Q6ZQT3	§1051	MAIQVDKFNFESFPEsPGEKGQFANPK				2	3	9
NIBP	Q6ZQT3	§1051	QVDKFNFESFPEsPGEKGQFANPK						1
NOT2	Q9NZN8, Q9NZN8	§101, §126	SLsQGTQLPSHVTPTTGVPTMSLHTPPsPSR						1
NOT2	Q9NZN8	§126	SLHTPPsPSR		1
NSUN2	NP_060225	§743	AGEPNsPDAEEANSPDVT		1
NSUN2	NP_060225	§743	AGEPNsPDAEEANSPDVTAGCDPA		2
NSUN2	NP_060225	§743	AGEPNsPDAEEANSPDVTAGCDPAGVHPPR		1	1	4	5	9
NSUN2	NP_060225, NP_060225	§743, §751	AGEPNsPDAEEANsPDVTAGCDPAGVHPPR	3	1	2	5	6	4
NuMA-1	Q14980	76	KHPsSPECLVSAQK						2
NuMA-1	Q14980	77	KHPSsPECLVSAQK	1				1	2
NUP188	Q5SRE5	§1708	RGAPsSPATGVLPSPQGK						2
NUP188	Q5SRE5	§1709	RGAPSsPATGVLPSPQGK						1
NUP88	Q99567	497	CITSTYECLIWPLLStVHPASPPLLCTR						1
p66A	Q86YP4, Q86YP4	§100, §114	RPPsPDVIVLSDNEQPSsPR						2
p66A	Q86YP4, Q86YP4	§100, §114	RPPsPDVIVLSDNEQPSsPRVNGLTTV						2
p70S6K; p70S6K iso2	P23443, P23443-2	§444; §421	tPVSPVKFSPGDFWGR				1
p70S6K; p70S6K iso2	P23443, P23443-2	§447; §424	TPVsPVKFSPGDFWGR				3	1	3
PARVA	Q9NVD7, Q9NVD7	§14, §19	SPSVPKsPTPKsPPSR						1
PBXIP1	Q96AQ6	43	ALQAPHsPSKTDGK						2
PCM-1	NP_006188	1107	GSSASHPPsPSLFCPF						1
PCM-1	NP_006188	1107	GSSASHPPsPSLFCPFSFPTQPV		1	2			1
PDCD4	Q53EL6	§93	SGLTVPtSPKGR						1
PDCD4	Q53EL6	§94	SGLTVPTsPKGR				1	1	2
PDE12	Q6L8Q7	§219	EAKPGAAEPEVGVPSSLSPsSPSSSWTETDVEER						1
PDE12	Q6L8Q7	§220	EAKPGAAEPEVGVPSSLSPSsPSSSWTETDVEER			1			3
PDE12	Q6L8Q7	§220	SLSPSsPSSSWTETDVEER		1				2
PDLIM2	Q96JY6	§197	AGDSAVLVLPPsPGPR						7
PEX14	O75381	232	QFPPsPSAPK				1		1
PEX14	O75381	232	QFPPsPSAPKIPSWQIPVK				1		1
PEX14	O75381	232	RQFPPsPSAPK				3		2
PHF15	Q6IE80, Q6IE80	652, 657	RTsSHLPsSPAAGDCPI						1
PHF17	Q6IE81	740	VPTtPASPVKNWGGFR						1
PHF17	Q6IE81	§743	VPTTPAsPVKNWGGFR						2
PHF17	Q6IE81	§743	VPTTPAsPVKNWGGFRIPK						2
PHF2	O75151	654	ALRPPtSPGVFGALQNFKEDKPKPV						1
PHF2	O75151	§655	ALRPPTsPGVFGALQNFK						1
PHF2	O75151	§655	ALRPPTsPGVFGALQNFKEDKPKPV						1
PHKA2	P46019	1046	SSTPSSPtGTSSSDSGGHHIGWGER						1
PLCL2	Q9UPR0	17	GGAAGGALPTsPGPALGAK						2
plectin 1 iso10; plectin 1; plectin 1 iso2; plectin 1 iso11; plectin 1 iso6	NP_958785, NP_958785, Q15149, Q15149, Q15149-2, Q15149-2, Q15149-4, Q15149-4, Q6S382, Q6S382	§4252, §4263; §4385, §4396; §4275, §4286; §4248, §4259; §4234, §4245	SsSVGSSSSYPIsPAVSR				1
plectin 1 iso10; plectin 1; plectin 1 iso2; plectin 1 iso11; plectin 1 iso6	NP_958785, NP_958785, Q15149, Q15149, Q15149-2, Q15149-2, Q15149-4, Q15149-4, Q6S382, Q6S382	§4253, §4263; §4386, §4396; §4276, §4286; §4249, §4259; §4235, §4245	SRSSsVGSSSSYPIsPAVSR				1
plectin 1 iso10; plectin 1; plectin 1 iso2; plectin 1 iso11; plectin 1 iso6	NP_958785, NP_958785, Q15149, Q15149, Q15149-2, Q15149-2, Q15149-4, Q15149-4, Q6S382, Q6S382	§4253, §4263; §4386, §4396; §4276, §4286; §4249, §4259; §4235, §4245	SSsVGSSSSYPIsPAVSR					1	2
plectin 1 iso10; plectin 1; plectin 1 iso2; plectin 1 iso11; plectin 1 iso6	NP_958785, NP_958785, Q15149, Q15149, Q15149-2, Q15149-2, Q15149-4, Q15149-4, Q6S382, Q6S382	§4256, §4263; §4389, §4396; §4279, §4286; §4252, §4259; §4238, §4245	SSSVGsSSSYPIsPAVSR			2
plectin 1 iso10; plectin 1; plectin 1 iso2; plectin 1 iso11; plectin 1 iso6	NP_958785, Q15149, Q15149-2, Q15149-4, Q6S382	§4263; §4396; §4286; §4259; §4245	SSSVGSSSSYPIsPAVSR		1		3	4	1
PLEKHA6	Q9Y2H5	459	SHSVPRsPSQGSYSR			1
POLR2A	P24928, P24928	1815, 1822	YTPQsPTYTPSsPSYSPSSPSYSPTSPK			1
POLR2A	P24928, P24928	1815, 1825	YTPQsPTYTPSSPSySPSSPSYSPTSPK						1
POLR2A	P24928, P24928	1839, §1850	yTPTSPSYSPSsPEYTPTSPK						1
POLR2A	P24928, P24928	1840, §1850	YtPTSPSYSPSsPEYTPTSPK			1
POLR2A	P24928	§1843	YTPTsPSYSPSSPEYTPTSPK						2
POLR2A	P24928, P24928, P24928	§1843, §1849, 1857	YTPTsPSYSPsSPEYTPTsPKYSPTSPK						1
POLR2A	P24928, P24928	§1843, §1850	YTPTsPSYSPSsPEYTPTSPK						1
PPAT	Q13057	§178	LLYSDYGIGEVPVEPLDVPLPSTIRPAsPVAGSPK						1
PPAT	Q13057	§178	SDYGIGEVPVEPLDVPLPSTIRPAsPVAGSPK						2
PPP1R3D	O95685	§78	SLPSsPERR	1
PRAM1	Q96QH2	252	KLWQPEAGEATPRsPQPELS						2
PRAM1	Q96QH2	252	KLWQPEAGEATPRsPQPELSTFPK				1		4
PRAM1	Q96QH2	252	LWQPEAGEATPRsPQPELSTFPK						1
PRAM1	Q96QH2	455	HPLsPGFGAAGTPR			1	3		6
PRP4	Q13523, Q13523, Q13523	328, 335, 341	KPIKsPSKDASsGKENRsPSR						1
PRP4	Q13523, Q13523	328, 341	KPIKsPSKDASSGKENRsPSR			1
PRP4	Q13523	330	KPIKSPsKDASSGK						2
PSD4	Q8NDX1, Q8NDX1	134, §143	QNTASPGsPVNSHLPGsPK						2
RAI1	Q7Z5J4	§1358	APGASPGNPLsPSLSDKDR				1
RAMA1	Q8IX90	§155	SPRsPQLSDFGLER						1
RanBP10	Q6VN20, Q6VN20, Q6VN20	§361, §365, §369	SQDsYPGsPSLsPR		3	1			2
RanBP10	Q6VN20	§365	SQDSYPGsPSLSPR	1	1	1			2
RanBP10	Q6VN20, Q6VN20	§365, §369	SQDSYPGsPSLsPR		2	2	2	1	1
RanBP10	Q6VN20	§367	SQDSYPGSPsLSPR					1
RANBP9	Q96S59, Q96S59, Q96S59	§477, §482, §485	SQDSYPVsPRPFsSPsMSPSHGMNIHNLASGK		1
RANBP9	Q96S59, Q96S59, Q96S59	§477, §483, §485	SQDSYPVsPRPFSsPsMSPSHGMNIHNLASGK					1
RANBP9	Q96S59, Q96S59	§477, §485	SQDSYPVsPRPFSSPsMSPSHGMNIHNLASGK				2
RANBP9	Q96S59, Q96S59	§477, §487	SQDSYPVsPRPFSSPSMsPSHGMNIHNLASGK					2
RANBP9	Q96S59, Q96S59, Q96S59	§477, §487, 499	SQDSYPVsPRPFSSPSMsPSHGMNIHNLAsGK					1
RAP140	Q9UK61, Q9UK61	971, 978	QRsSDYQFPsSPFTDTLK				1
RAP140	Q9UK61, Q9UK61	971, 979	QRsSDYQFPSsPFTDTLK						2
RAP140	Q9UK61, Q9UK61	972, 979	QRSsDYQFPSsPFTDTLK				1		1
RASGRP2	Q7LDG7-2	455	SKSSPtSPTSCTPPPRPPVLEEWTSAAKPK						2
Rb	P06400, P06400	§788, §790	TNILQYASTRPPTLSPIPHIPRsPyKFPSSPLR						1
Rb	P06400	§794	SPYKFPsSPLRIPGGNIYISPLK				3	4	2
Rb	P06400	§795	FPSsPLRIPGGNIYISPLK						2
Rb	P06400	§795	SPYKFPSsPLR						1
RBM15	Q96T37, Q96T37	§670, §674	HCAPsPDRsPELSSSR	1
RERE	Q9P2R6, Q9P2R6	§594, §599	KKQPAsPDGRtSPINEDI						2
RERE	Q9P2R6, Q9P2R6	§594, §599	KKQPAsPDGRtSPINEDIR	1				1	3
RERE	Q9P2R6, Q9P2R6	§594, §600	KKQPAsPDGRTsPINEDI						1
RERE	Q9P2R6, Q9P2R6	§594, §600	KKQPAsPDGRTsPINEDIR				2
RERE	Q9P2R6, Q9P2R6	§594, §600	KQPAsPDGRTsPINEDIR			1			1
RERE	Q9P2R6, Q9P2R6	§594, §600	QPAsPDGRTsPINEDIR						2
RFC1	P35251	§156	NKPLsPIKLTPT						1
RFX7	Q2KHR2	321	TPQNVPAsPGGDR						2
RFX7	Q2KHR2	1028	LTPVsPVQHQGATVNNTNKQEGFAVPAPLDNK						1
RFX7	Q2KHR2	1036	LTPVSPVQHQGAtVNNTNKQEGFAVPAPLDNK						1
RGS12	O14924	§850	ALPDSQQVPSsPASK			1			2
RGS14	O43566	§479	ATHPPPAsPSSLVK						3
RLF	Q13129	§632	GICPKsPSAIPEQNHSLNDQAK						1
RPRC1	Q3KQU3	§70	QLPLEPEsPSGQVGPRPAPPQEESPSSEAK						1
RPRC1	Q3KQU3	§72	QLPLEPESPsGQVGPRPAPPQEESPSSEAK						1
RPRC1	Q3KQU3, Q3KQU3	468, 479	ARPsSPSTSWHRPAsPCPSPGPGHTLPPKPPSPR						1
RPRC1	Q3KQU3	469	ARPSsPSTSW						1
RPRC1	Q3KQU3	469	ARPSsPSTSWHR						1
RPRC1	Q3KQU3, Q3KQU3, Q3KQU3	469, 473, 496	ARPSsPSTsWHRPASPCPSPGPGHTLPPKPPsPR						1
RPRC1	Q3KQU3, Q3KQU3	469, 479	ARPSsPSTSWHRPAsPCPSPGPGHTLPPKPPSPR				1
RPRC1	Q3KQU3, Q3KQU3, Q3KQU3	469, 479, 496	ARPSsPSTSWHRPAsPCPSPGPGHTLPPKPPsPR						1
RPRC1	Q3KQU3, Q3KQU3, Q3KQU3	469, 489, 496	ARPSsPSTSWHRPASPCPSPGPGHtLPPKPPsPR						1
RPRD2	Q5VT52, Q5VT52	§479, §485	NTGVSPASRPsPGTPTsPSNLTSGLK						1
RPRD2	Q5VT52	§482	NTGVSPASRPSPGtPTSPSNLTSGLK						1
RPRD2	Q5VT52	§484	NTGVSPASRPSPGTPtSPSNLTSGLK				1	1	2
RPRD2	Q5VT52	§485	GVSPASRPSPGTPTsPSNLTSGLK						2
RPRD2	Q5VT52	§485	NTGVSPASRPSPGTPTsPSNLTSGLK				1	1	2
SACS	Q9NZJ4	§4264	DSAPSTPTsPTEFLTPGLR						2
SAKS1	Q04323	§200	KYGGSVGSQPPPVAPEPGPVPSsPSQEPPTKR						1
SAPS2 iso2	O75170-2	770	AFSPAsPCAWNVCVTR						2
SAS10	Q9NQZ2	§37	AGPTLTDENGDDLGLPPsPGDTSYYQDQVDDFHEAR	1					4
SATB1	Q01826	313	TPLPNLHPGLVSTPIsPQLV						1
SCML2	Q9UQR0, Q9UQR0	§499, §511	QSTKRsPQQTVPYVVPLsPK						1
SDS3	Q9H7L9	§234	RPAsPSSPEHLPATPAESPAQR	1		1			2
SDS3	Q9H7L9, Q9H7L9	§234, §236	RPAsPsSPEHLPATPAESPAQR						1
SDS3	Q9H7L9, Q9H7L9	§234, §237	RPAsPSsPEHLPATPAESPAQR						1
SDS3	Q9H7L9	§236	RPASPsSPEHLPATPAESPAQR						1
SEC16A iso4; SEC16A	A4QN18, A4QN18, NP_055681, NP_055681	§1063, §1064; §1436, §1437	MEQVssRPTSPEKFSVPHVCAR						1
SEC16A iso4; SEC16A	A4QN18, NP_055681	§1067; §1440	SSRPtSPEKFSVPHVCAR						2
Sec24B	O95487	§1224	DSRPLsPILHIVK						2
Sec24B	O95487	§1224	DSRPLsPILHIVKDESPAK						3
senataxin	Q7Z333	1663	NSCNVLHPQsPNNSNR			1	3	2	4
SENP3	Q9H4L4	§232	WTPKsPLDPDSGLLSCTLPNGFGGQSGPEGER	2			4	2	5
SENP3	Q9H4L4	238	WTPKSPLDPDsGLLSCTLPNGFGGQSGPEGER			1
SENP6	Q9GZR1	221	HCSTYQPTPPLsPASKK						1
SFRS2IP	Q99590, Q99590	§796, §798	FHsPsTTWSPNKDTPQEK						1
SFRS2IP	Q99590, Q99590	§796, §802	FHsPSTTWsPNKDTPQEK						2
SFRS2IP	Q99590, Q99590	§798, §802	FHSPsTTWsPNKDTPQEK						1
SH3BP1	Q9Y3L3, Q9Y3L3	641, 651	RSPAsPSPASPGPAsPSPV						2
SHARP	Q96T58, Q96T58	§736, §740	RPQsPGAsPSQAER						1
SHD iso2; SHD	NP_064594, Q96IW2	222; 222	RPPPRsPQPAER			1
SHEP1; SHEP1 iso2	Q8N5H7, Q8N5H7-2	§440; §283	VHAAPAAPSATALPAsPVAR						3
SI1; SI1 iso3	Q9P2N6, Q9P2N6, Q9P2N6, Q9P2N6-3, Q9P2N6-3, Q9P2N6-3	511, §523, §536; 511, §523, §536	GsRPASPAAKLPAsPSGSEDLSSVSSsPTSSPK	1			2
SI1; SI1 iso3	Q9P2N6, Q9P2N6, Q9P2N6, Q9P2N6-3, Q9P2N6-3, Q9P2N6-3	511, §523, 538; 511, §523, 538	GsRPASPAAKLPAsPSGSEDLSSVSSSPtSSPK			1
SI1; SI1 iso3	Q9P2N6, Q9P2N6, Q9P2N6-3, Q9P2N6-3	511, 527; 511, 527	GsRPASPAAKLPASPSGsEDLSSVSSSPTSSPK				1
SI1; SI1 iso3	Q9P2N6, Q9P2N6, Q9P2N6-3, Q9P2N6-3	§515, §523; §515, §523	GSRPAsPAAKLPAsPSGSEDLSSV						1
SI1; SI1 iso3	Q9P2N6, Q9P2N6, Q9P2N6-3, Q9P2N6-3	§515, §523; §515, §523	GSRPAsPAAKLPAsPSGSEDLSSVSSSPTSSPK				1		2
SI1; SI1 iso3	Q9P2N6, Q9P2N6, Q9P2N6, Q9P2N6-3, Q9P2N6-3, Q9P2N6-3	§515, §523, §536; §515, §523, §536	GSRPAsPAAKLPAsPSGSEDLSSVSSsPTSSPK						3
SI1; SI1 iso3	Q9P2N6, Q9P2N6, Q9P2N6-3, Q9P2N6-3	§515, §525; §515, §525	GSRPAsPAAKLPASPsGSEDLSSVSSSPTSSPK				1
SI1; SI1 iso3	Q9P2N6, Q9P2N6, Q9P2N6-3, Q9P2N6-3	§515, 527; §515, 527	GSRPAsPAAKLPASPSGsEDLSSV		1
SI1; SI1 iso3	Q9P2N6, Q9P2N6, Q9P2N6-3, Q9P2N6-3	§515, 527; §515, 527	GSRPAsPAAKLPASPSGsEDLSSVSSSPTSSPK					2
SI1; SI1 iso3	Q9P2N6, Q9P2N6-3	§523; §523	LPAsPSGSEDLSSVSSSPTSSPK				1	2	2
SI1; SI1 iso3	Q9P2N6, Q9P2N6-3	527; 527	LPASPSGsEDLSSVSSSPTSSPK	1
SI1; SI1 iso3	Q9P2N6, Q9P2N6-3	632; 606	RHHPsSPLPGSK						2
SIPA1	Q96FS4	878	TAKPSVPSADSETPLtQDRPGSPSGSEDKGNPAPELR						1
SIPA1	Q96FS4	§884	ATTAKPSVPSADSETPLTQDRPGsPSGSEDKGNPAPELR						2
SIPA1	Q96FS4	§884	LATTAKPSVPSADSETPLTQDRPGsPSGSEDKGNPAPELR						2
SIPA1	Q96FS4	§884	TTAKPSVPSADSETPLTQDRPGsPSGSEDKGNPAPELR						1
SIPA1	Q96FS4	886	TAKPSVPSADSETPLTQDRPGSPsGSEDKGNPAPELR						1
SIPA1	Q96FS4	888	TQDRPGSPSGsEDKGNPAPELR						1
SirT6	Q8N6T7	337	RERPtSPAPHRPPK		3				3
SirT6	Q8N6T7	338	RERPTsPAPHRPPK						1
SirT6	Q8N6T7	338	RERPTsPAPHRPPKR						1
SKI	P12755	383	LSAFRPWsPAVSASEK						1
SLAIN2	Q9P270	§247	SSDRNPPLsPQSSIDSELSASELDEDSIGSNYK			1		2	1
SLC26A6	Q9BXS9	§752	ALQHPRPVPDsPVSVTRL						1
SLC26A6	Q9BXS9	§752	HLFASVHDAVTFALQHPRPVPDsPVSVTRL					1
SLC26A6	Q9BXS9	757	HLFASVHDAVTFALQHPRPVPDSPVSVtRL					1
SLC46A1	Q96NT5	§458	ADPHLEFQQFPQsP						1
SLX4	NP_115820, NP_115820	1315, 1323	FSVIRPQtPPPQTPSsCLTPVSPGTSDGRR	1
SLX4	NP_115820, NP_115820	1315, 1329	FSVIRPQtPPPQTPSSCLTPVsPGTSDGRR					1	2
SLX4	NP_115820, NP_115820	1320, 1329	FSVIRPQTPPPQtPSSCLTPVsPGTSDGRR						1
SLY	O75995	113	KALSEEMADTLEEGSASPTsPDYSLDSPGPEK						2
SNAP190	Q5SXM2	§1224	GTPGsPSGTQEPR		1				2
SNCAIP	Q9Y6H5, Q9Y6H5	§556, 566	sLPSSPSSPSsPASR			1
SNCAIP	Q9Y6H5	560	SLPSsPSSPSSPASR			2
SNCAIP	Q9Y6H5, Q9Y6H5	560, 566	SLPSsPSSPSsPASR			4
SNCAIP	Q9Y6H5	563	SLPSSPSsPSSPASR			2
SOLH	O75808	335	RYTPAsPSSPDFTTWSCAK						1
SOLH	O75808	335	YTPAsPSSPDFTTWSCAK						1
SOLH	O75808	337	YTPASPsSPDFTTWSCAK						1
SP140L	Q9H930	180	QGEVPEsPEAR	2	1	3			1
SP2	Q02086	§78	KLVPIKPAPLPLsPGKNSFGILSSK						1
SP2	Q02086	§78	LVPIKPAPLPLsPGKNSFGILSSK						1
SPTBN1; SPTBN1 iso2	Q01082, Q01082-3	§2102; §2089	RPPsPEPSTK						6
SQSTM1	Q13501	§272	LTPVsPESSSTEEK	4	4	6	2	2	3
SQSTM1	Q13501	§272	SRLTPVsPESSSTEEK	2	4	5	5	4	3
SRGAP2 iso2; SRGAP2	A2RUF3, O75044	§206; §206	QTPRsPDSTANV						1
SRGAP2 iso2; SRGAP2	A2RUF3, O75044	§206; §206	QTPRsPDSTANVR	1		3	2	1
SRm300	Q9UQ35	§317	RGEGDAPFSEPGTTsTQRPSSPETATK				1
SRm300	Q9UQ35	§318	GEGDAPFSEPGTTStQRPSSPETATK		1
SRm300	Q9UQ35	§318	RGEGDAPFSEPGTTStQRPSSPETATK				1	1
SRm300	Q9UQ35	§322	GEGDAPFSEPGTTSTQRPsSPETATK				1	1	2
SRm300	Q9UQ35	§322	RGEGDAPFSEPGTTSTQRPsSPETATK					2	2
SRm300	Q9UQ35	§323	GEGDAPFSEPGTTSTQRPSsPETATK		1	1	1	1
SRm300	Q9UQ35	§323	RGEGDAPFSEPGTTSTQRPSsPETATK	2		1	2	1	2
SRm300	Q9UQ35	§323	SEPGTTSTQRPSsPETATK		1				2
SRm300	Q9UQ35	§328	RGEGDAPFSEPGTTSTQRPSSPETAtK						1
SRm300	Q9UQ35	§2449	MGQAPSQSLLPPAQDQPRsPVPSAFSDQSR						3
SRp46	Q9BRL6, Q9BRL6	§273, §281	SKRPPKsPEEEGQMsS						1
SRp46	Q9BRL6, Q9BRL6	§273, 282	SKRPPKsPEEEGQMSs						1
SRRP35	Q8WXF0	105	HPCsPSDHRR	2					1
STAT1	P42224	§727	LQTTDNLLPMsPEEFDEVSR				1	2	5
STMN1	P16949	§38	ESVPEFPLsPPK						3
STMN1	P16949	§38	SKESVPEFPLsPPK				3	2	16
STMN1	P16949	§38	SKESVPEFPLsPPKK						3
STMN1	P16949	§38	SKESVPEFPLsPPKKK						8
SUHW4	Q6N043	104	AFKPTSQHYTNPTSNPVPAsPINFHPESR						2
SUHW4	Q6N043	104	GITAAFKPTSQHYTNPTSNPVPAsPINFHPESR						2
SUHW4	Q6N043	104	TAAFKPTSQHYTNPTSNPVPAsPINFHPESR						2
SYNPO2	NP_597734	§777	SSSSQPVTPVsPVWSPGVAPTQPPAFPTSNPSK					2	1
TANC2	NP_079461, NP_079461	1556, §1579	sQSGSPVRYQQETSVSQLPGRPKsPLSK						1
TANC2	NP_079461	§1579	YQQETSVSQLPGRPKsPLSK						1
TDP1	Q9NUW8	§61	KIsPVKFSNTDSVLPPKR					1	2
tensin 1	Q9HBL0	§1177	AQFSVAGVHTVPGsPQAR						4
tensin 3	Q68CZ2	850	ESMCSTPAFPVsPETPYVK				6	2	4
TEP1	Q99973	397	RPPRsPGMEPPFSHR					1	5
TERF2IP	Q9NYB0	§203	YLLGDAPVsPSSQK						2
TFII-I; TFII-I iso2	P78347, P78347-2	§674; §633	RPRsPGSNSKVPEIEVTVEGPNNNNPQTSAV						1
TFII-I; TFII-I iso2	P78347, P78347-2	§674; §633	RPRsPGSNSKVPEIEVTVEGPNNNNPQTSAVR				2		1
TFII-I; TFII-I iso2	P78347, P78347-2	§677; §636	RPRSPGsNSKVPEIEVTVEGPNNNNPQTSAVR						1
THAP4	Q8WY91, Q8WY91, Q8WY91	401, 404, 412	VsVPyPSSLLSPsR		1
Tip60; Tip60 iso2	Q92993, Q92993-2	§90; §90	NGLPGSRPGsPER						2
TLE3; TLE3 iso3	Q04726, Q04726-3	§285; §285	DAPtSPASVASSSSTPSSK						1
TLE3; TLE3 iso3	Q04726, Q04726-3	§285; §285	KDAPtSPASVASSSSTPSSK			1		1
TLE3; TLE3 iso3	Q04726, Q04726-3	§286; §286	DAPTsPASVASSSSTPSSK						2
TLE3; TLE3 iso3	Q04726, Q04726-3	§286; §286	KDAPTsPASVASSSSTPSSK						1
TLE3; TLE3 iso3	Q04726, Q04726-3	§289; §289	KDAPTSPAsVASSSSTPSSK			1
TLK1 iso1; TLK1	Q9UKI8, Q9UKI8-2	188; 209	SPQNSHSHSTPSSSVRPNsPSPT		1				2
TNRC15 iso1; TNRC15	Q6Y7W6, Q6Y7W6-3	§236; §258	WRPHsPDGPR	1		1	2	2	4
TNRC15 iso4	NP_001096618	§236	WRPHsPGWR						1
TORC2	Q53ET0	§433	RVPLsPLSLLAGPADAR						3
TORC2	Q53ET0	§433	VPLsPLSLLAGPADAR						1
TPX2	Q9ULW0	§486	VLPITVPKsPAFALK						1
Trap170	O60244	§1112	AGNWPGsPQVSGPSPAAR						2
Trap170	O60244, O60244	§1112, §1119	AGNWPGsPQVSGPsPAAR		1
Trap240	Q9UHV7, Q9UHV7, Q9UHV7	2018, 2022, 2026	NILPAsPTGsPVHsPGSHYPHGGDAGK						1
TRF2	Q15554	§323	DLVLPTQALPAsPALK					2
TRIM11	Q96F44	85	RLHPPsPVPQGVCPAHREPLAAFCGDELR				3	3	2
TRS85	Q9Y2L5	§971	RPEFFTFGGNTAVLTPLsPSASENCSAYK				2		3
TTC9	Q92623	105	DSRPAsPAGALKPGR						3
UBF	P17480	§484	GKLPEsPKR						2
UBF	P17480	§484	GKLPEsPKRAEEIWQQSVIGDYLAR				2	3
UBR4; UBR4 iso3	Q5T4S7, Q5T4S7-3	§2719; §2730	HVTLPSsPR						2
UBXN7	O94888	350	SRKsPHKDLGHR	5
UHRF1BP1L	A0JNW5	§418	DHNVGSPPKsPTHASPQHTQTEKDYPLK						1
UKp68; UKp68 iso4	Q6PJT7, Q6PJT7-4	§620; §455	NGDECAYHHPIsPCK	1				1	4
UKp68; UKp68 iso4	Q6PJT7, Q6PJT7-4	§620; §455	NGDECAYHHPIsPCKAFPNCK				3	4	2
UNK	Q9C0B0	357	LYMPSAAGDSVPVsPSSPHAPDLSALLCR						1
VGLL4	Q14135	§52	TGPPPIsPSKR						2
VGLL4	Q14135	274	RGQPAsPSAHMV						1
VGLL4	Q14135	274	RGQPAsPSAHMVSHSHSPSVVS						1
VGLL4	Q14135	276	RGQPASPsAHMVSHSHSPSVVS						2
VGLL4	Q14135, Q14135	276, 283	RGQPASPsAHMVSHsHSPSVVS						1
vinexin; vinexin iso2	O60504, O60504-2	§544; §202	HPsSPSALR						1
vinexin; vinexin iso2	O60504, O60504-2	§545; §203	HPSsPSALR		2	2			5
WDR47	O94967	§297	LSPYPSsPMR			1
WTAP	Q15007	§306	EGNTTEDDFPSsPGNGNK	11	7	8	9	7	5
WTAP	Q15007	§306	EGNTTEDDFPSsPGNGNKSSNSSEER		1			1	2
WTAP	Q15007	§306	TSGSGFHREGNTTEDDFPSsPGNGNK				3	2
XPG	P28715	§526	ELTPAsPTCTNSVSK						1
XRCC1	P18887, P18887	§447, §453	TKPTQAAGPSsPQKPPtPEET		1
ZBED4	O75132	623	TEVSETARPsSPDTR	2		1
ZBED4	O75132	624	TEVSETARPSsPDTR	1		3	1	1	3
ZBED4	O75132	624	TEVSETARPSsPDTRVPR	1			1	1	1
ZBTB48	P10074, P10074	171, 179	GSHsPQRPQLHsPAQSEGPSSLCGK						3
ZC3H13	Q5T200	643	DQRPSsPIRHQGR	1	1	1
ZC3H4	Q9UPT8	566	HEPLsPQQLQQQDMYNK						8
ZC3H4	Q9UPT8	566	HEPLsPQQLQQQDMYNKK						1
ZCCHC11	Q5TAX3	155	SEKVPsSPAEAEKGPSLLLK						1
ZCCHC11	Q5TAX3	§156	SEKVPSsPAEAEKGPSLLLK						1
ZDHHC18	Q9NUE0	§19	MKDCEYQQISPGAAPLPAsPGAR						2
ZFPL1	O95159	189	FYSQAPRPPAsPGRPEQHTVIHMGNPEPLTHAPR						2
ZNF219	Q9P2Y4	114	THQPERPRsPAAR			1
ZNF219	Q9P2Y4	§698	VPSGETPPsPSQEGEEGSGLSRPGEAGLGGQER						1
ZNF219	Q9P2Y4	700	VPSGETPPSPsQEGEEGSGLSRPGEAGLGGQER						2
ZNF687	Q8N1G0	§140	MQNGFGSPEPSLPGTPHsPAPPSGGTWK	1			2	2	4
ZNF687	Q8N1G0	§140	MQNGFGSPEPSLPGTPHsPAPPSGGTWKEK						4
ZNF768	Q9H5H4, Q9H5H4, Q9H5H4	62, 69, 76	GLEPQsPGFEPQsPEFEPQsPR						1
ZNF768	Q9H5H4, Q9H5H4	§125, §132	YEPQsPGYEPRsPGYEPR						3
ZNF768	Q9H5H4, Q9H5H4, Q9H5H4	128, §132, §139	YEPQSPGyEPRsPGYEPRsPGYESESSR						1
ZNF828	Q96JM3	§87	HAsPDKWNDKPK					2	4
ZNF828	Q96JM3, Q96JM3	§204, §214	LAPVPsPEPQKPAPVsPESVK						5
ZNF828	Q96JM3	§214	LAPVPSPEPQKPAPVsPESVK						3
ZNF828	Q96JM3, Q96JM3	§308, §319	RPAPAVsPGSWKPGPPGsPRPWK				2		1
ZNF828	Q96JM3, Q96JM3	311, §319	RPAPAVSPGsWKPGPPGsPRPWK				1		1
ZNF828	Q96JM3, Q96JM3, Q96JM3	§376, §382, §386	SSSVsPSSWKsPPAsPESWK				1		4
ZNF828	Q96JM3, Q96JM3, Q96JM3	§376, §382, §386	SSSVsPSSWKsPPAsPESWKSGPPELR						1
ZNF828	Q96JM3, Q96JM3	§382, §386	SSSVSPSSWKsPPAsPESWK						2
ZNF828	Q96JM3, Q96JM3	§382, §386	SSSVSPSSWKsPPAsPESWKSGPPELR						2
ZNF828	Q96JM3	§386	SPPAsPESWK	2			4	5	6
ZNF828	Q96JM3	§386	SPPAsPESWKSGPPELR						1
ZNF828	Q96JM3, Q96JM3, Q96JM3, Q96JM3	§416, §427, §432, §436	AVPPVsPELRKPGPPLsPEIRsPAGsPELR						4
ZNF828	Q96JM3	§427	KPGPPLsPEIR				1		6
ZNF828	Q96JM3, Q96JM3	§427, §432	KPGPPLsPEIRsPAGSPELR				2		5
ZNF828	Q96JM3, Q96JM3, Q96JM3	§427, §432, §436	KPGPPLsPEIRsPAGsPELR		1	1			5
ZNF828	Q96JM3, Q96JM3, Q96JM3, Q96JM3	§427, §432, §436, §443	KPGPPLsPEIRsPAGsPELRKPsGSPDLWK				1

## Sheet: PXtP sites
PhosphoSitePlus™ Names	PhosphoSitePlus™ Accession Numbers	Phosphorylation Sites § denotes published site	Peptide	P1	P2	P3	P4	P5	P6
Abl; Abl iso2	P00519, P00519-2	§852; §871	GSALGTPAAAEPVtPTSK						2
AHNAK	NP_001611, NP_001611, NP_001611	§5780, §5782, §5793	HRsNsFSDEREFSGPsTPTGTLEFEGGEVSLEGGK						2
AHNAK	NP_001611, NP_001611, NP_001611	§5780, §5782, §5794	HRsNsFSDEREFSGPStPTGTLEFEGGEVSLEGGK						1
AHNAK	NP_001611, NP_001611, NP_001611	§5780, §5782, §5796	HRsNsFSDEREFSGPSTPtGTLEFEGGEVSLEGGKVK						1
AHNAK	NP_001611, NP_001611, NP_001611	§5780, §5784, §5793	HRsNSFsDEREFSGPsTPTGTLEFEGGEVSLEGGK						1
AHNAK	NP_001611, NP_001611	§5780, §5794	sNSFSDEREFSGPStPTGTLEFEGGEVSLEGGK			1			1
AHNAK	NP_001611, NP_001611	§5780, §5794	sNSFSDEREFSGPStPTGTLEFEGGEVSLEGGKVK						1
AHNAK	NP_001611, NP_001611	§5782, §5794	SNsFSDEREFSGPStPTGTLEFEGGEVSLEGGK						1
AHNAK	NP_001611, NP_001611	§5782, §5794	SNsFSDEREFSGPStPTGTLEFEGGEVSLEGGKVK						1
AHNAK	NP_001611, NP_001611	§5782, 5807	SNsFSDEREFSGPSTPTGTLEFEGGEVsLEGGKVK	1
AHNAK	NP_001611, NP_001611	§5790, §5793	HRSNSFSDEREFsGPsTPTGTLEFEGGEVSLEGGK				1
AHNAK	NP_001611, NP_001611, NP_001611	§5790, §5793, §5794	HRSNSFSDEREFsGPstPTGTLEFEGGEVSLEGGK						1
AHNAK	NP_001611, NP_001611, NP_001611	§5790, §5793, §5798	HRSNSFSDEREFsGPsTPTGtLEFEGGEVSLEGGK						1
AHNAK	NP_001611, NP_001611	§5790, §5794	HRSNSFSDEREFsGPStPTGTLEFEGGEVSLEGGK					1	1
AHNAK	NP_001611, NP_001611	§5790, §5798	HRSNSFSDEREFsGPSTPTGtLEFEGGEVSLEGGK					1
AHNAK	NP_001611	§5793	EFSGPsTPTGTLEFEGGEVSLEGGK						2
AHNAK	NP_001611	§5794	EFSGPStPTGTLEFEGGEV						1
AHNAK	NP_001611	§5794	EFSGPStPTGTLEFEGGEVSLEGGK	1
AHNAK	NP_001611	§5794	EFSGPStPTGTLEFEGGEVSLEGGKVK				1
AHNAK	NP_001611	§5794	SNSFSDEREFSGPStPTGTLEFEGGEVSLEGGK	2
AHNAK	NP_001611	§5794	SNSFSDEREFSGPStPTGTLEFEGGEVSLEGGKVK	1
AHNAK	NP_001611	§5796	EFSGPSTPtGTLEFEGGEVSLEGGK					1
AHNAK	NP_001611, NP_001611	§5796, §5798	HRSNSFSDEREFSGPSTPtGtLEFEGGEVSLEGGK						1
ALP	Q9H0A0	223	SSHVATMEALPPQtPDESLGPSDLELR						5
AML2	Q13761	231	GSLSTTSHFSSQPQtPIQGTSELNPFSDPR						2
AML2	Q13761	231	SHFSSQPQtPIQGTSELNPFSDPR						2
AMPD2; AMPD2 iso2	Q01433, Q01433-2	289; 208	TYEQGPDtPV		1
AMPD2; AMPD2 iso2	Q01433, Q01433-2	289; 208	TYEQGPDtPVSADAPVHPPALEQHPYEH				2
ANKZF1	Q9H8Y5	§607	AQVPGPLtPEMEAR						1
APBB1IP	Q7Z5R6, Q7Z5R6	§526, 534	RSsDTSGSPAtPLKAK						1
ARHGAP17	Q68EM7, Q68EM7, Q68EM7, Q68EM7	751, §757, §759, §762	GLEQPsHTPPQtPtPPsTPPLGK			1
ARHGAP17	Q68EM7, Q68EM7, Q68EM7, Q68EM7	751, §757, §759, 763	ALPSEHGLEQPsHTPPQtPtPPStPPLGK						1
ARHGAP17	Q68EM7, Q68EM7, Q68EM7, Q68EM7	751, §757, §759, 763	GLEQPsHTPPQtPtPPStPPLGK						2
ARHGAP17	Q68EM7, Q68EM7, Q68EM7, Q68EM7	§753, §757, §759, §762	GLEQPSHtPPQtPtPPsTPPLGK						2
ARHGAP17	Q68EM7, Q68EM7, Q68EM7	§753, §759, §762	GLEQPSHtPPQTPtPPsTPPLGK						1
ARHGAP17	Q68EM7, Q68EM7, Q68EM7	§753, §759, 763	GLEQPSHtPPQTPtPPStPPLGK						1
ATF7; ATF7 iso2	P17544, P17544, P17544-2, P17544-2	§108, §112; §97, §101	AAAGPLDMsLPStPDIK	1			2		3
ATF7; ATF7 iso2	P17544, P17544-2	§112; §101	AAAGPLDMSLPStPDIK				2	1	2
AUP1	Q9Y679	§433	GTQSLPTASASKFPSSGPVtPQPT						3
BAT5	O95870	§32	APASVPEtPTAVTAPHSSSWDTYYQPR						1
BAT5	O95870	§32	DSERAPASVPEtPTAV						2
BAT5	O95870	§32	DSERAPASVPEtPTAVTAPHSSSWDTYYQPR				2		1
BAT5	O95870	34	APASVPETPtAVTAPHSSSWDTYYQPR						1
BAT5	O95870	34	ERDSERAPASVPETPtAVTAPHSSSWDTYYQPR						1
BCDIN3	Q7L2J0	§291	GGSESHPVPPTAPLtPLLHGEGASQQPR						2
BCDIN3	Q7L2J0	§291	GQHHQQQQAAGGSESHPVPPTAPLtPLLHGEGA						3
BCDIN3	Q7L2J0	§291	GQHHQQQQAAGGSESHPVPPTAPLtPLLHGEGASQQPR	1			7	5	8
Bcl-11A iso8; Bcl-11A; Bcl-11A iso3	B3KNX8, B3KNX8, Q9H165, Q9H165, Q9H165-3, Q9H165-3	201, §208; 201, §208; 201, §208	IYLEsEHGSPLtPR						1
Bcl-11A iso8; Bcl-11A; Bcl-11A iso3	B3KNX8, B3KNX8, Q9H165, Q9H165, Q9H165-3, Q9H165-3	§205, §208; §205, §208; §205, §208	IYLESEHGsPLtPR	1			3		2
Bcl-11A iso8; Bcl-11A; Bcl-11A iso3	B3KNX8, Q9H165, Q9H165-3	§208; §208; §208	IYLESEHGSPLtPR						2
BIRC6	Q9NR09	1682	TTPLFMTPPLtPPNEAV						1
BRIP1	Q9BX63	§113	HFNYPStPPSER						2
BTBD14A	Q96BF6, Q96BF6	567, 571	EQGGGGPsRPQtPAAAAR		1
C10orf54	Q9H7M9, Q9H7M9, Q9H7M9	280, 284, 287	HLLsEPStPLsPPGPGDVFF						2
C10orf54	Q9H7M9, Q9H7M9	280, 287	HLLsEPSTPLsPPGPGDVFFPSLDPVPDSPNFEVI						1
C10orf54	Q9H7M9	283	HLLSEPsTPLSPPGPGDVFFPSLDPVPDSPNFEV			1
C10orf54	Q9H7M9	283	HLLSEPsTPLSPPGPGDVFFPSLDPVPDSPNFEVI			1
C10orf54	Q9H7M9, Q9H7M9	283, 284	HLLSEPstPLSPPGPGDVFFPSLDPVPDSPNFEVI						1
C10orf54	Q9H7M9, Q9H7M9	283, 287	HLLSEPsTPLsPPGPGDVFF						1
C10orf54	Q9H7M9	284	HLLSEPStPLSPPGPGDVFF			1			1
C10orf54	Q9H7M9	284	HLLSEPStPLSPPGPGDVFFPSLDPVPDSPNFEVI		1	3		3	2
C10orf54	Q9H7M9, Q9H7M9	284, 287	HLLSEPStPLsPPGPGDVFF						1
C10orf54	Q9H7M9, Q9H7M9	284, 287	HLLSEPStPLsPPGPGDVFFPSLDPVPDSPNFEVI						1
C10orf54	Q9H7M9, Q9H7M9	284, 298	HLLSEPStPLSPPGPGDVFFPsLDPVPDSPNFEVI						1
C10orf54	Q9H7M9, Q9H7M9	284, 305	HLLSEPStPLSPPGPGDVFFPSLDPVPDsPNFEVI						2
C10orf54	Q9H7M9	287	HLLSEPSTPLsPPGPGDVFFPSLDPVPDSPNFEVI		1
C14orf43	Q6PJG2, Q6PJG2	655, §661	SFELPPYtPPPILsPVR						1
CABIN1	Q9Y6J0	1814	QQPTPLtPAQPAPAPAPATTTGTR				2		1
capicua	Q96RK0	§583	AQESGQGSTAGPLRPPPPGAGGPAtPSK						2
capicua	Q96RK0	§583	AQESGQGSTAGPLRPPPPGAGGPAtPSKATR					1
CapZIP	Q6JBY9, Q6JBY9, Q6JBY9, Q6JBY9	§116, §120, §124, 127	AMVsPFHsPPStPSsPGVR						2
CapZIP	Q6JBY9, Q6JBY9, Q6JBY9	§116, §120, 126	AMVsPFHsPPSTPsSPGVR						2
CapZIP	Q6JBY9, Q6JBY9, Q6JBY9	§120, §123, 127	AMVSPFHsPPsTPSsPGVR						2
CapZIP	Q6JBY9, Q6JBY9	§120, §124	AMVSPFHsPPStPSSPGVR						4
CapZIP	Q6JBY9, Q6JBY9, Q6JBY9	§120, §124, 127	AMVSPFHsPPStPSsPGVR						3
CCDC88B	A6NC98, A6NC98	1471, 1475	EGPEVQEPEKRPLtPSLsQ						2
CCDC9	Q9Y3X0, Q9Y3X0	381, §386	EGAASPAPEtPQPTsPETSPK						2
CCDC9	Q9Y3X0, Q9Y3X0	381, 389	EGAASPAPEtPQPTSPEtSPK			2			2
CCDC9	Q9Y3X0, Q9Y3X0	381, 390	EGAASPAPEtPQPTSPETsPK			1
CCDC94	Q9BW85	301	EANPTPLtPGASSLSQL						2
CCDC94	Q9BW85	301	KEANPTPLtPGASSLSQL						1
CDK10	Q15131	§196	AYGVPVKPMtPK						1
CHD-3	NP_001005271, NP_001005271, NP_001005271, NP_001005271	§1591, 1599, §1608, §1616	AsSPTKTSPtTPEASATNsPCTSKPAtPAPSEKGEGIR	1				1
CHD-3	NP_001005271, NP_001005271, NP_001005271, NP_001005271	1592, 1599, §1608, §1616	ASsPTKTSPtTPEASATNsPCTSKPAtPAPSEKGEGIR					1
CHD-3	NP_001005271, NP_001005271, NP_001005271, NP_001005271	1592, 1599, §1608, 1620	ASsPTKTSPtTPEASATNsPCTSKPATPAPsEKGEGIR			1
CHD-3	NP_001005271, NP_001005271, NP_001005271, NP_001005271	1594, 1599, §1608, 1620	ASSPtKTSPtTPEASATNsPCTSKPATPAPsEKGEGIR			1
CHD-3	NP_001005271, NP_001005271, NP_001005271, NP_001005271	1594, §1600, §1608, §1616	ASSPtKTSPTtPEASATNsPCTSKPAtPAPSEKGEGIR						2
CHD-4	Q14839, Q14839	§515, §529	WGQPPsPTPVPRPPDADPNtPSPKPLEGRPER						1
CHD-4	Q14839, Q14839, Q14839	§515, §529, §531	WGQPPsPTPVPRPPDADPNtPsPKPLEGRPER	1			2	4	6
CHD-4	Q14839, Q14839	§529, §531	WGQPPSPTPVPRPPDADPNtPsPKPLEGRPER				2	1	2
CHD-4	Q14839, Q14839, Q14839	§1535, §1540, §1545	MSQPGsPSPKtPTPStPGDTQPNTPAPVPPAEDGIK						2
CHD-4	Q14839, Q14839, Q14839	§1535, §1540, §1553	MSQPGsPSPKtPTPSTPGDTQPNtPAPVPPAEDGIK						1
CHD-4	Q14839, Q14839, Q14839	§1535, §1542, §1545	MSQPGsPSPKTPtPStPGDTQPNTPAPVPPAEDGIK						1
CHD-4	Q14839, Q14839, Q14839	§1540, §1542, §1545	MSQPGSPSPKtPtPStPGDTQPNTPAPVPPAEDGIK						1
CHD-4	Q14839, Q14839	§1545, §1553	TPTPStPGDTQPNtPAPVPPAEDGIK	1			2
CHD-9	Q3L8U1	2113	TEPLtPNPA		1
CHD-9	Q3L8U1	2113	TEPLtPNPASK	1
CHED iso2	Q14004-2	§1086	SQGSSNVAPGEKQTDPsTPQQESSKPLGGIQPSSQTIQPK						2
CHED iso2	Q14004-2	§1087	SQGSSNVAPGEKQTDPStPQQESSKPLGGIQPSSQTIQPK				2	2	1
CHED iso2	Q14004-2	1092	SQGSSNVAPGEKQTDPSTPQQEsSKPLGGIQPSSQTIQPK						1
CHED; CHED iso2	Q14004, Q14004-2	§1146; §1086	QTDPsTPQQESSKPLGGIQPSSQTIQPK				1
CHED; CHED iso2	Q14004, Q14004-2	§1147; §1087	QTDPStPQQESSKPLGGIQPSSQTIQPK	1	1		1	3	3
CHED; CHED iso2	Q14004, Q14004-2	1153; 1093	QTDPSTPQQESsKPLGGIQPSSQTIQPK				2	1	1
CHED; CHED iso2	Q14004, Q14004-2	1225; 1165	ENGSGHEASLQLRPPPEPsTPVSGQDDLIQHQDMR						1
CIAPIN1	Q6FI81	136	ELQREPLtPEEVQSVR						1
CIZ1	Q9ULV3	567	AFSTVPLtPVPRPSDSVSSTPAATSTPSK						3
CIZ1	Q9ULV3	573	AFSTVPLTPVPRPsDSVSSTPAATSTPSK				1
CK1-D; CK1-D iso2	P48730, P48730-2	§347; §347	LRGTQEVAPPTPLtPTSHTANTSPRPV						3
CPNE8	Q86YQ8	§554	GIKPSPAPPPYtPPTHVLQTQI						2
CUTL1	P39880, P39880	1100, 1104	DSKPPEPSDPPASDsQPTtPLPLSGHSAL						1
DEAF-1	O75398	171	GLKGPAAPLtPGPQSPPTPLAPGQEK						2
DEAF-1	O75398, O75398	171, §176	GLKGPAAPLtPGPQsPPTPLAPGQEK						1
DEAF-1	O75398, O75398	171, §176	GPAAPLtPGPQsPPTPLAPGQEK						1
DLG5	Q8TDM6	1479	MEQDEGPStPPAK						2
DMAP1	Q9NPF5	§445	DTIIDVVGAPLtPNSR	1			2	3	4
DMAP1	Q9NPF5	§445	DTIIDVVGAPLtPNSRK				2	2	1
DYSF	O75923	184	LDQSGGPGAPtTPR		1
DYSF	O75923	185	LDQSGGPGAPTtPR		3				1
E2A; E2A iso2	P15923, P15923, P15923, P15923-2, P15923-2, P15923-2	351, §355, §359; 351, §355, §359	ALASIYSPDHSSNNFSsSPStPVGsPQGLAGTSQWPR						3
E2F8	A0AVK6	58	EGSQGEPWtPTANLK						2
EED	AAC23685	§131	ESGTNTERPDtPTNTPNAPGR						1
EED	AAC23685	§131	ESGTNTERPDtPTNTPNAPGRK						1
EED	AAC23685	§131	SIESGTNTERPDtPTNTPNAPGR						2
EED	AAC23685	§131	SIESGTNTERPDtPTNTPNAPGRK						2
eEF1D; eEF1D iso2; eEF1D iso4	P29692, P29692, P29692-2, P29692-2, Q9BW34, Q9BW34	§147, §162; §513, §528; §416, §431	QVEPPAKKPAtPAEDDEDDDIDLFGsDNEEEDKEAA						2
EGFR	P00533	§693	ELVEPLtPSGEAPNQALLR						1
eIF4G3	O43432, O43432	1110, 1116	FSALQPPAPsGSTPStPVEFDSRR						1
EPC1	Q9H2F5	535	HFRPRTPsLHDSDNDELSCR					1	2
ERF	P50548	§526	GEGPGEAGGPLtPR	2	2	2	2	1	5
ERF	P50548	§526	VRGEGPGEAGGPLtPR	2					3
ESYT2; ESYT2 iso2	A0FGR8, A0FGR8, A0FGR8-2, A0FGR8-2	§701, §705; §673, §677	SHMSGSPGPGGSNtAPStPVIGGSDKPGMEEK				2
EZH2	Q15910, Q15910	§362, §366	GRLPNNsSRPsTPTINVLESK				1
EZH2	Q15910, Q15910	§363, §366	LPNNSsRPsTPTINVLESK					1	1
EZH2	Q15910, Q15910	§363, §367	LPNNSsRPStPTINVLESK				1
EZH2	Q15910	§366	LPNNSSRPsTPTINVLESK					1
EZH2	Q15910, Q15910	§366, §367	GRLPNNSSRPstPTINVLESK				1	1
EZH2	Q15910, Q15910	§366, 369	GRLPNNSSRPsTPtINVLESK						1
EZH2	Q15910	§367	LPNNSSRPStPTINVLESK						2
FAM125B	Q9H7P6, Q9H7P6	201, 207	NHDSsQPTTPsQSSAASTPAPNLPR						3
FAM29A	Q7Z4H7	§584	NQIPRtPENLITEIR						1
FBXL10	Q8NHM5	493	STTLAVDYPKtPTGSPATEVSAK						2
FBXL10	Q8NHM5, Q8NHM5	493, 495	STTLAVDYPKtPtGSPATEVSAK						1
FBXL10	Q8NHM5, Q8NHM5	493, §497	AVDYPKtPTGsPATEVSAK			1
FBXL11 iso3; FBXL11	BAG09936, Q9Y2K7	§274; §713	SCDEPLtPPPHSPT	2	1				2
FBXL11 iso3; FBXL11	BAG09936, BAG09936, Q9Y2K7, Q9Y2K7	§274, §279; §713, §718	SCDEPLtPPPHsPT		4				1
FBXL11 iso3; FBXL11	BAG09936, BAG09936, Q9Y2K7, Q9Y2K7	§274, §279; §713, §718	SCDEPLtPPPHsPTSML						1
FBXL11 iso3; FBXL11	BAG09936, BAG09936, Q9Y2K7, Q9Y2K7	§274, §279; §713, §718	SCDEPLtPPPHsPTSMLQLIHDPVSPR				3	1
FBXL11 iso3; FBXL11	BAG09936, BAG09936, BAG09936, Q9Y2K7, Q9Y2K7, Q9Y2K7	§274, §279, §292; §713, §718, §731	SCDEPLtPPPHsPTSMLQLIHDPVsPR	1		1	2		6
FBXL11 iso3; FBXL11	BAG09936, BAG09936, Q9Y2K7, Q9Y2K7	§274, §281; §713, §720	SCDEPLtPPPHSPt						1
FBXL11 iso3; FBXL11	BAG09936, BAG09936, Q9Y2K7, Q9Y2K7	§274, §281; §713, §720	SCDEPLtPPPHSPtSML						1
FBXL11 iso3; FBXL11	BAG09936, BAG09936, Q9Y2K7, Q9Y2K7	§274, §281; §713, §720	SCDEPLtPPPHSPtSMLQLIHDPVSPR				2
FBXL11 iso3; FBXL11	BAG09936, BAG09936, Q9Y2K7, Q9Y2K7	§274, §282; §713, §721	SCDEPLtPPPHSPTsMLQLIHDPVSPR	2			1	1	1
FBXL11 iso3; FBXL11	BAG09936, BAG09936, BAG09936, Q9Y2K7, Q9Y2K7, Q9Y2K7	§281, §282, §292; §720, §721, §731	SCDEPLTPPPHSPtsMLQLIHDPVsPR						1
FBXL20	Q96IG2	§417	VHAYFAPVtPPPSVGGSR				1		2
FBXL20	Q96IG2, Q96IG2	§417, §421	VHAYFAPVtPPPsVGGSR				1		1
FIR	Q9UHX1	§314	AVTPPMPLLTPAtPGGLPPAAAVAAAAATAK			1	5		1
FLNA	P21333	2599	AGNNMLLVGVHGPRtPCEEILVK					2
FLNB	O75369	§518	QKDFLDGVYAFEYYPsTPGR					1
FLNB	O75369	§519	QKDFLDGVYAFEYYPStPGR					1
helicase B	Q8NG08	979	KSSGDSGGPsTPSASPLPV						1
helicase B	Q8NG08	980	KSSGDSGGPStPSASPLPV						1
helicase B	Q8NG08, Q8NG08	980, 984	KSSGDSGGPStPSAsPLPV						2
HEXIM2	Q96MH2, Q96MH2, Q96MH2, Q96MH2	§29, §32, 39, §46	TSGAPGsPQtPPERHDsGGSLPLtPR						1
HEXIM2	Q96MH2, Q96MH2, Q96MH2	§29, §32, §46	TSGAPGsPQtPPERHDSGGSLPLtPR				1	3	2
HSPA12B	Q96MM6, Q96MM6	§42, §46	TQESCGIAPLtPSQsPKPEVR						2
HUWE1	Q7Z6Z7	2743	SNDSTEQNLSDGTPMPDsYPTTPSSTDAATSESK						1
HUWE1	Q7Z6Z7	2751	SNDSTEQNLSDGTPMPDSYPTTPSStDAATSESK						3
HUWE1	Q7Z6Z7, Q7Z6Z7	3906, §3927	EsQLAHIKDEPPPLSPAPLTPAtPSSLDPFFSR	1					1
HUWE1	Q7Z6Z7	§3919	ESQLAHIKDEPPPLsPAPLTPATPSSLDPFFSR				1
HUWE1	Q7Z6Z7, Q7Z6Z7	§3919, §3924	ESQLAHIKDEPPPLsPAPLtPATPS		1				1
HUWE1	Q7Z6Z7, Q7Z6Z7	§3919, §3924	ESQLAHIKDEPPPLsPAPLtPATPSSLDPFFSR				2		2
HUWE1	Q7Z6Z7, Q7Z6Z7, Q7Z6Z7	§3919, §3924, §3927	ESQLAHIKDEPPPLsPAPLtPAtPSSLDPFFSR	2	1		4	1	5
HUWE1	Q7Z6Z7, Q7Z6Z7, Q7Z6Z7	§3919, §3924, §3927	ESQLAHIKDEPPPLsPAPLtPAtPSSLDPFFSREPS						1
HUWE1	Q7Z6Z7, Q7Z6Z7, Q7Z6Z7	§3919, §3924, §3927	HIKDEPPPLsPAPLtPAtPSSLDPFFSR						2
HUWE1	Q7Z6Z7, Q7Z6Z7	§3919, §3927	ESQLAHIKDEPPPLsPAPLTPAtPSSLDPFFSR				1		1
HUWE1	Q7Z6Z7	§3924	ESQLAHIKDEPPPLSPAPLtPATPSSLDPFFSR				1
HUWE1	Q7Z6Z7, Q7Z6Z7	§3924, §3927	ESQLAHIKDEPPPLSPAPLtPAtPSSLDPFFSR						2
INTS8	Q75QN2	18	EAATSSRPCtPPQTCW					1	1
INTS8	Q75QN2	18	EAATSSRPCtPPQTCWFEFL	1		1	2	1	2
INTS8	Q75QN2	18	MSAEAADREAATSSRPCtPPQTCW						2
INTS8	Q75QN2	18	MSAEAADREAATSSRPCtPPQTCWFEFL	2			2	3	1
INTS8	Q75QN2	22	EAATSSRPCTPPQtCWFEFL	1		1			1
INTS8	Q75QN2	22	MSAEAADREAATSSRPCTPPQtCWFEFL					1
JAZF1	Q86VZ6, Q86VZ6	109, 113	HSSGSLtPPVtPPITPSSSFR					2
JMJD1B	Q7LBC6	1307	DLLHSGPGKLPQtPLDTGIPFPPVFSTSSAGVK	1			2		1
JMJD1B	Q7LBC6	1311	DLLHSGPGKLPQTPLDtGIPFPPVFSTSSAGVK				1
KIAA0467	Q5T011	1535	ASTFPPAPVPGEPVtPPSK						2
KIAA0528	Q86YS7	285	EIPFNEDPNPNTHSSGPStPLKNQTYSFSPSK						2
KIF18B	XP_085634, XP_085634	§665, §676	RGsLPDTQPSQGPsTPKGER		1				1
KIF18B	XP_085634, XP_085634	§665, §677	RGsLPDTQPSQGPStPKGER						1
KIF18B	XP_085634	§677	GSLPDTQPSQGPStPKGER						2
Lamin B1	P20700	§20	AGGPTtPLSPT		1	1
Lamin B1	P20700	§20	AGGPTtPLSPTR	2		3			2
Lamin B1	P20700, P20700	§20, §23	AGGPTtPLsPTR						2
Lamin B2	Q03252	§14	AGGPAtPLSPTR	4		4	2	2	2
Lamin B2	Q03252, Q03252	§14, §17	AGGPAtPLsPTR						1
LIG1	P18858	182	TEAEVATEKEGEDGDQPtTPPKPLK		1				1
LIG1	P18858	§183	EAEVATEKEGEDGDQPTtPPKPLK						2
LIG1	P18858	§183	ESLTEAEVATEKEGEDGDQPTtPPKPLK						1
LIG1	P18858	§183	TEAEVATEKEGEDGDQPTtPPKPLK						2
LIG1	P18858	§183	TEKEGEDGDQPTtPPKPLK		1				2
LOK	O94804	§951	LSEEAECPNPsTPSKAAK						1
LOK	O94804	§952	LSEEAECPNPStPSK			3			2
LSP1	P33241, P33241, P33241, P33241	§175, §177, §184, §193	CQQPRtPsPLVLEGtIEQSSPPLsPTTK						4
LSP1	P33241, P33241, P33241, P33241	§175, §177, 188, §193	CQQPRtPsPLVLEGTIEQsSPPLsPTTK						14
LSP1	P33241, P33241, P33241, P33241	§175, §177, 188, §196	CQQPRtPsPLVLEGTIEQsSPPLSPTtK						1
LSP1	P33241, P33241, P33241, P33241	§175, §177, §189, §193	CQQPRtPsPLVLEGTIEQSsPPLsPTTK						46
LSP1	P33241, P33241, P33241, P33241	§175, §177, §189, §195	CQQPRtPsPLVLEGTIEQSsPPLSPtTK						1
LSP1	P33241, P33241, P33241, P33241	§175, §177, §189, §196	CQQPRtPsPLVLEGTIEQSsPPLSPTtK						1
LSP1	P33241, P33241, P33241	§175, 188, §193	CQQPRtPSPLVLEGTIEQsSPPLsPTTK						2
MAP1A	P78559	§504	ELSSEPQtPPAQK						1
MAP1A	P78559	1834	NEPtTPSWLADIPPWVPK				1
MAP1A	P78559	1835	NEPTtPSWLADIPPWVPK				2		2
MAP1A	P78559	1837	NEPTTPsWLADIPPWVPK			1	1
MAP1B	P46821	§1788	SDISPLtPR						1
MAPKAPK2	P49137	§334	MTITEFMNHPWIMQSTKVPQtPLHTSR				1
MAPKAPK2	P49137	§334	VPQtPLHTSR						1
MAPKAPK2	P49137	§338	MTITEFMNHPWIMQSTKVPQTPLHtSR					1
MAPKBP1	O60336	1079	GLQEGSPQtPDQEQFLK						1
MAPKBP1	O60336	1079	QEGSPQtPDQEQFLK						1
MDC1	Q14676	1343	STSTDQPVtPKPTSR						1
MDC1	Q14676	§1425	LEPSTSTDQPVtPEPTSQATR	1		1	2	1	1
MDC1	Q14676, Q14676	§1425, §1466	TSTDQPVtPEPTSQATR						2
MDC1	Q14676	§1466	TPETVVPTAPELQPSTSTDQPVtPEPTSQATR						2
MDC1	Q14676	1548	TSTDQPVtPEPTSR						1
MDC1	Q14676	§1664	TPKPVEPAASDLEPFtPTDQSVTPEAI						1
MEK1	Q02750	§386	GLNQPStPTHAAGV		2	1			2
MFF; MFF iso2; MFF iso5	Q9GZY8, Q9GZY8-2, Q9GZY8-5	§137; §111; §111	VLTLSERPLDFLDLERPPtTPQNEEIR						1
MFF; MFF iso2; MFF iso5	Q9GZY8, Q9GZY8-2, Q9GZY8-5	§138; §112; §112	VLTLSERPLDFLDLERPPTtPQNEEIR						2
MLL2 iso4; MLL2; MLL2 iso2	NP_003473, NP_003473, O14686, O14686, O14686-2, O14686-2	1151, 1164; 876, 889; 571, 584	SELKGsPVLLDPEELAPVtPMEVYPECK				1
MLL2 iso4; MLL2; MLL2 iso2	NP_003473, O14686, O14686-2	1164; 889; 584	LLDPEELAPVtPMEVYPECK						2
MLL2 iso4; MLL2; MLL2 iso2	NP_003473, O14686, O14686-2	§2239; §1964; §1659	HQPsTPDPFLKPR						1
MLL2 iso4; MLL2; MLL2 iso2	NP_003473, O14686, O14686-2	§2240; §1965; §1660	HQPStPDPFLKPR						3
MLL2 iso4; MLL2; MLL2 iso2	NP_003473, O14686, O14686-2	2332; 2057; 1752	TPDVFKAPLtPR						3
MLP	P49006	§178	GAEASAASEEEAGPQATEPStPSGPESGPTPASAEQNE			2			1
MPG	P29372	67	CLGPPTtPGPYR				1		1
MSL3L1	Q8N5Y2, Q8N5Y2	§400, §405	SSsPIPLtPSKEGSAVFAGFEGR						2
MSL3L1	Q8N5Y2, Q8N5Y2	§407, §411	SSSPIPLTPsKEGsAVFAGFEGR						1
MYO9B	Q13459, Q13459	§1267, §1271	VSPPAPGsAPEtPEDK						3
MYO9B	Q13459, Q13459	§1267, §1271	VSPPAPGsAPEtPEDKSKPCGSPR	1	1	2	2		1
MYO9B	Q13459, Q13459, Q13459	§1267, §1271, 1276	VSPPAPGsAPEtPEDKsKPCGSPR						1
MYO9B	Q13459, Q13459, Q13459	§1267, §1271, §1281	VSPPAPGsAPEtPEDKSKPCGsPR		3	1	3		3
MYO9B	Q13459	§1271	VSPPAPGSAPEtPEDK			1			2
MYST2	O95251	§88	SQQQPTPVtPK						2
NBEAL2	Q6ZNJ1	§1867	DNLGEVPLtPTEEASLPLAVTK				4	3	4
NBEAL2	Q6ZNJ1	§1867	SALRDNLGEVPLtPTEEASLPLAVTK						2
NGLY1	Q96IV0	137	SSQQPAASTQLPTtPSSNPSGLNQHTR						2
NICE-4; NICE-4 iso2	Q14157, Q14157-1	§843; §843	FPLDYYSIPFPTPtTPLTGR						1
NIPBL; NIPBL iso2	Q6KC79, Q6KC79, Q6KC79-2, Q6KC79-2	702, 713; 702, 713	SRPEtPKQKGESRPEtPKQK	1
NIPBL; NIPBL iso2	Q6KC79, Q6KC79-2	724; 724	SDGHPEtPKQK	2
NIPBL; NIPBL iso2	Q6KC79, Q6KC79-2	757; 757	NEGRPEtPKHR	2		2
Nogo; Nogo iso2	Q9NQC3, Q9NQC3-2	172; 172	WTPPAPAPAAPPStPAAPK						3
NUP214	P35658, P35658	§433, §437	SPGsTPTtPTSSQAPQK						1
NUP35	Q8NFH5	48	MGDLPAPVtPQPR				2		4
ORAI1	Q96D31	§295	GDHPLtPGSHYA				2		2
ORAI1	Q96D31	§295	LQDQLDHRGDHPLtPGSHYA				3		1
p67phox	P19878	§233	ASVVDQDSFSGFAPLQPQAAEPPPRPKtPEIFR		1				4
PAK1	Q13153	§212	SVIEPLPVtPTR						2
PAK1	Q13153	§212	SVIEPLPVtPTRDVATSPISPTENNTTPPDALTR				1		3
PAK1	Q13153, Q13153	§212, §223	SVIEPLPVtPTRDVATSPIsPTENNTTPPDALTR						3
PAK1	Q13153, Q13153, Q13153	§212, §223, §230	SVIEPLPVtPTRDVATSPIsPTENNTtPPDALTR						1
PBXIP1	Q96AQ6, Q96AQ6	129, 132	TGLGPDTQDLEGQSPPQsLPsTPK			1			1
PBXIP1	Q96AQ6, Q96AQ6	129, 133	TGLGPDTQDLEGQSPPQsLPStPK						2
PCIF1	Q9H4Z3, Q9H4Z3	135, §144	IEIPVtPTGQSVPSsPSIPGTPTLK				1
PCIF1	Q9H4Z3, Q9H4Z3	137, 143	IEIPVTPtGQSVPsSPSIPGTPTLK						1
PCIF1	Q9H4Z3, Q9H4Z3, Q9H4Z3	137, 143, 150	IEIPVTPtGQSVPsSPSIPGtPTLK						1
PCIF1	Q9H4Z3, Q9H4Z3, Q9H4Z3	137, §144, 150	IEIPVTPtGQSVPSsPSIPGtPTLK						1
PHF12	Q96QT6	586	QGWPRPLtPPAAGGLQNHTV						2
PIP5K iso3; PIP5K	Q53ST3, Q53ST3, Q9Y2I7, Q9Y2I7	§20, 34; §20, 34	sPTSPSHLTHFKPLtPDQDEPPFK						1
PIP5K iso3; PIP5K	Q53ST3, Q53ST3, Q9Y2I7, Q9Y2I7	22, 34; 22, 34	SPtSPSHLTHFKPLtPDQDEPPFK						2
PIP5K iso3; PIP5K	Q53ST3, Q9Y2I7	34; 34	SPTSPSHLTHFKPLtPDQDEPPFK						1
Pnk1	Q9UNF8	§118	TPESQPDtPPGTPLVSQDEKR						2
Pnk1	Q9UNF8	§118	WEETRTPESQPDtPPGTPLVSQDEKR						2
PPARBP	Q15648	§1032	SPSHSSSNRPFtPPTSTGGSK						1
PPARBP	Q15648, Q15648	§1032, 1040	SPSHSSSNRPFtPPTSTGGsKSPGSAGR						1
PPP1CA	P62136	§320	YGQFSGLNPGGRPItPPR	1					5
PPP1CA	P62136	§320	YGQFSGLNPGGRPItPPRNSAK						2
PPP1CA	P62136	§325	YGQFSGLNPGGRPITPPRNsAK						1
PPP1CB	P62140	§316	YQYGGLNSGRPVtPPR				2	1	2
PPP1CC; PPP1CC iso2	P36873, P36873-2	311; 311	KKPNATRPVtPPR						1
PRI2	P49643	470	KEPIQPEtPQPKPSVQK						2
PRR14	Q9BWN1	229	ALPADPLESPPTAPDPALELPsTPPPSSLLRPR						2
PUM1	Q14671	514	GGASQRPLtPNQNQQGQQTDPLVA		2				4
PUM1	Q14671	514	GGASQRPLtPNQNQQGQQTDPLVAA						1
PUM1	Q14671	514	GGASQRPLtPNQNQQGQQTDPLVAAA		2
pumilio 2	Q8TB72	396	AGAGQRPLtPNQGQQGQQAESL		2
pumilio 2	Q8TB72	396	AGAGQRPLtPNQGQQGQQAESLA	2	2	1			2
pumilio 2	Q8TB72	396	AGAGQRPLtPNQGQQGQQAESLAA		2
pumilio 2	Q8TB72	396	AGAGQRPLtPNQGQQGQQAESLAAA		1
pumilio 2	Q8TB72	396	AGAGQRPLtPNQGQQGQQAESLAAAA	2		1		2	1
pumilio 2	Q8TB72	396	AGAGQRPLtPNQGQQGQQAESLAAAAAANPT		1
pumilio 2	Q8TB72	396	AGAGQRPLtPNQGQQGQQAESLAAAAAANPTL	2
pumilio 2	Q8TB72	396	AGAGQRPLtPNQGQQGQQAESLAAAAAANPTLAF		1
pumilio 2	Q8TB72	408	AGAGQRPLTPNQGQQGQQAEsLAAAAAANPTLAFGQGLAT		1
Pyk2; Pyk2 iso2	Q14289, Q14289-2	§839; §797	SLDPMVYMNDKsPLTPEKEVGYLEFTGPPQKPPR				1
Pyk2; Pyk2 iso2	Q14289, Q14289-2	§842; §800	SLDPMVYMNDKSPLtPEKEVGYLEFTGPPQKPPR				4	2	4
RACK7; RACK7 iso6	Q9ULU4, Q9ULU4, Q9ULU4-6, Q9ULU4-6	§756, 760; §611, 615	TPPSTTVGSHsPPEtPVLTR						1
RalGAPB	Q86X10	§733	TNSGISSASGGSTEPtTPDSERPAQALLR						1
RalGAPB	Q86X10	734	TNSGISSASGGSTEPTtPDSERPAQALLR						1
RALGPS2	Q86X27	§326	SVAAEGALLPQtPPSPR						2
RALGPS2	Q86X27, Q86X27	§326, §329	KSVAAEGALLPQtPPsPR						1
RALGPS2	Q86X27, Q86X27	§326, §329	SVAAEGALLPQtPPsPR						2
Rap1GAP2; Rap1GAP2 iso2	Q684P5, Q684P5, Q684P5, Q684P5-2, Q684P5-2, Q684P5-2	588, 589, 593; 573, 574, 578	ARCDSTssTPKtPDGGHSSQEIK						2
Rap1GAP2; Rap1GAP2 iso2	Q684P5, Q684P5-2	590; 575	CDSTSStPKTPDGGHSSQEIK						1
Rap1GAP2; Rap1GAP2 iso2	Q684P5, Q684P5-2	593; 578	CDSTSSTPKtPDGGHSSQEIK						1
Rb	P06400	§373	KSNLDEEVNVIPPHtPVR						1
Rb-like 1; Rb-like 1 iso2	P28749, P28749-2	§369; §369	SFAPStPLTGR	1
Rb-like 2	Q08999, Q08999	§639, §642	ADEICIAGsPLtPR						1
Rb-like 2	Q08999, Q08999	§639, §642	CIAGsPLtPR		3
Rb-like 2	Q08999	§642	ADEICIAGSPLtPR						2
Rb-like 2	Q08999	§642	CIAGSPLtPR						1
RBM9 iso6	O43251-6	67	TEEAAADGGGGMQNEPLtPGYHGFPAR						3
RBM9 iso6	O43251-6	70	TEEAAADGGGGMQNEPLTPGyHGFPAR						1
RFX7	Q2KHR2, Q2KHR2	314, 321	QAPKtPQNVPAsPGGDR			3
RFXANK	O14593	46	SLFPCtPEPVNPEPDASVSSPQAGSSLK	1			2	1
RFXANK	NP_604389	46	SLFPCtPEPVNPEPDASVSSPQGSSLK	2			2	2
RGPD3; RanBP2; RGPD4; LOC100133510	A6NKT7, A6NKT7, P49792, P49792, Q7Z3J3, Q7Z3J3, XP_001719668, XP_001719668	793, 800; 792, §799; 793, 800; 792, 799	sYKYSPKtPPRWAEDQNSLLK						1
RKHD2	Q5U5Q3, Q5U5Q3, Q5U5Q3	§537, 540, §545	RGsQPsTPRLsPTFPESIEHPLAR						1
RKHD2	Q5U5Q3, Q5U5Q3, Q5U5Q3	§537, 541, §545	RGsQPStPRLsPTFPESIEHPLAR						1
ROD1	O95758	118	NYYTPItPHLR						1
RoXaN	Q9UGR2, Q9UGR2	233, 240	GsPALLPStPTMPLFPHVLDLLAPLDSSR						2
RoXaN	Q9UGR2	239	GSPALLPsTPTMPLFPHVLDLLAPLDSSR			2
RoXaN	Q9UGR2	240	GSPALLPStPTMPLFPHVLDLLAPLDSSR						1
RoXaN	Q9UGR2	240	LLPStPTMPLFPHVLDLLAPLDSSR						1
RoXaN	Q9UGR2	242	GSPALLPSTPtMPLFPHVLDLLAPLDSSR						1
RPS3	P23396	§220	DEILPtTPISEQKGGKPEPPAMPQPVPTA						1
RPS3	P23396	§220	KPLPDHVSIVEPKDEILPtTPISEQK				1		2
RPS3	P23396	§220	SIVEPKDEILPtTPISEQK						1
RPS3	P23396	§221	DEILPTtPISEQK					2	2
RPS3	P23396	§221	DEILPTtPISEQKGGKPEPPAMPQPVPTA						1
RPS3	P23396	§221	KPLPDHVSIVEPKDEILPTtPISEQK					1	4
RPS3	P23396	§221	SIVEPKDEILPTtPISEQK						2
RRP12	Q5JTH9	77	LGKSEAPEtPMEEEAELVLTEK				2	1	3
SAMHD1	Q9Y3Z3	§18	CDDsPRTPSNTPSAEADWSPGLELHPDYK					1
SAMHD1	Q9Y3Z3, Q9Y3Z3	§18, §21	CDDsPRtPSNTPSAEADWSPGLELHPDYK	1				1	1
SAMHD1	Q9Y3Z3, Q9Y3Z3, Q9Y3Z3	§18, §21, §33	CDDsPRtPSNTPSAEADWsPGLELHPDYK		1			5	4
SAMHD1	Q9Y3Z3, Q9Y3Z3	§18, 23	CDDsPRTPsNTPSAEADWSPGLELHPDYK					1	1
SAMHD1	Q9Y3Z3, Q9Y3Z3, Q9Y3Z3	§18, 23, §33	CDDsPRTPsNTPSAEADWsPGLELHPDYK					1	1
SAMHD1	Q9Y3Z3, Q9Y3Z3	§18, §25	CDDsPRTPSNtPSAEADWSPGLELHPDYK				1
SAMHD1	Q9Y3Z3, Q9Y3Z3	§18, §33	CDDsPRTPSNTPSAEADWsPGLELHPDYK						1
SAMHD1	Q9Y3Z3	§21	CDDSPRtPSNTPSAEADWSPGLELHPDYK	1			2	3	4
SAMHD1	Q9Y3Z3, Q9Y3Z3	§21, §25	CDDSPRtPSNtPSAEADWSPGLELHPDYK					1
SAMHD1	Q9Y3Z3, Q9Y3Z3	§21, 27	CDDSPRtPSNTPsAEADWSPGLELHPDYK	1
SAMHD1	Q9Y3Z3, Q9Y3Z3	§21, §33	CDDSPRtPSNTPSAEADWsPGLELHPDYK		1			2	3
SAMHD1	Q9Y3Z3	23	CDDSPRTPsNTPSAEADWSPGLELHPDYK				2	1	2
SDS3	Q9H7L9, Q9H7L9, Q9H7L9	§234, §237, §244	RPAsPSsPEHLPAtPAESPAQR			1	2		2
SEC16A iso4; SEC16A	A4QN18, A4QN18, NP_055681, NP_055681	§216, §220; §589, §593	GSVsQPStPSPPKPTGIFQTSANSSFEPVK						1
SETD1A	O15047	§540	DTGSEVPSGSGHGPCtPPPAPA	2	4	1	2	2	6
SETD1A	O15047	§540	DTGSEVPSGSGHGPCtPPPAPANFEDVAPTGSGEPGATR				1	3
SETD1B	XP_037523	1629	ELLLLPGQPQtPVFPSTHDPR						1
SFRS10	P62995	§201	RPHtPTPGIY					2	2
SFRS10	P62995	§201	RPHtPTPGIYMGR	2			3	1	4
SFRS10	P62995	§201	RPHtPTPGIYMGRPT						1
SFRS10	P62995	§201	RPHtPTPGIYMGRPTYGSSR	9		2	6	2	20
SFRS10	P62995	§203	RPHTPtPGIYMGRPTYGSSR						2
SHARP	Q96T58	§1619	EVEKQEDTENHPKtPESAPENK						1
SHARP	Q96T58	2460	VHSIIESDPVtPPSDPSIPIPTLPSVTAAK						2
SHARP	Q96T58	3284	ILTVTPSNQLQGLPLtPPVVVTHGVQIVH				1
SHARP	Q96T58	3467	QPLFVPTTSGPStPPGLVLPHTEFQPAPK	1		2	2	1	2
SHIP	Q92835	1108	SQGKPKtPVSSQAPVPAK						1
Sin3A	Q96ST3	284	SPPVQPHtPVTI						1
SLX4	NP_115820, NP_115820	1315, 1322	FSVIRPQtPPPQTPsSCLTPVSPGTSDGRR						1
SLX4	NP_115820, NP_115820	1315, 1323	FSVIRPQtPPPQTPSsCLTPVSPGTSDGRR						1
SLX4	NP_115820, NP_115820	1315, 1329	FSVIRPQtPPPQTPSSCLTPVsPGTSDGRR						2
SLX4	NP_115820, NP_115820	1320, 1329	FSVIRPQTPPPQtPSSCLTPVsPGTSDGRR						1
SMARCE1	Q969G3	21	RPSYAPPPTPAPATQMPsTPGFVGYNPYSHLAYNNYR				2		1
SMARCE1	Q969G3	22	RPSYAPPPTPAPATQMPStPGFVGYNPYSHLAYNNYR						1
SNX16	P57768	§109	DTEEQNPETVNWEDRPStPTILGYEVMEER	1		2	1	2	2
SNX16	P57768	§109	NWEDRPStPTILGYEVMEER		1
SNX16	P57768	111	DTEEQNPETVNWEDRPSTPtILGYEVMEER	1				1
SNX16	P57768	111	NWEDRPSTPtILGYEVMEER						2
SNX2	O60749	104	AEATEEVSLDSPEREPILSSEPSPAVTPVtPTTLIAPR						2
SNX2	O60749	104	LSSEPSPAVTPVtPTTLIAPR						5
SNX2	O60749	104	SEPSPAVTPVtPTTLIAPR				1		1
SNX2	O60749	104	SLDSPEREPILSSEPSPAVTPVtPTTLIAPR						4
spastin	Q9UBP0	302	TNKPsTPTTATR			1
spastin	Q9UBP0	§306	TNKPSTPTtATR			1
SPT5	O00267	§1034	VVSISSEHLEPItPTKNNK				1		2
SRm160 iso3; SRm160	A9Z1X7, A9Z1X7, Q8IYB3, Q8IYB3	§397, §401; §402, §406	HRPsPPAtPPPK	57	47	69	6		33
SRm160 iso3; SRm160	A9Z1X7, A9Z1X7, Q8IYB3, Q8IYB3	§397, §401; §402, §406	HRPsPPAtPPPKTR				1
SRm160 iso3; SRm160	A9Z1X7, A9Z1X7, A9Z1X7, A9Z1X7, Q8IYB3, Q8IYB3, Q8IYB3, Q8IYB3	§397, §401, 406, §411; §402, §406, 411, §416	HRPsPPAtPPPKtRHSPtPQQSNR						1
SRm160 iso3; SRm160	A9Z1X7, A9Z1X7, A9Z1X7, Q8IYB3, Q8IYB3, Q8IYB3	§397, §401, §409; §402, §406, §414	HRPsPPAtPPPKTRHsPTPQQSNR	4			4	1
SRm160 iso3; SRm160	A9Z1X7, A9Z1X7, A9Z1X7, A9Z1X7, Q8IYB3, Q8IYB3, Q8IYB3, Q8IYB3	§397, §401, §409, §411; §402, §406, §414, §416	HRPsPPAtPPPKTRHsPtPQQSNR	1			2
SRm160 iso3; SRm160	A9Z1X7, A9Z1X7, A9Z1X7, A9Z1X7, Q8IYB3, Q8IYB3, Q8IYB3, Q8IYB3	§397, §401, §409, 415; §402, §406, §414, 420	HRPsPPAtPPPKTRHsPTPQQsNR						1
SRm160 iso3; SRm160	A9Z1X7, A9Z1X7, A9Z1X7, Q8IYB3, Q8IYB3, Q8IYB3	§397, §401, §411; §402, §406, §416	HRPsPPAtPPPKTRHSPtPQQSNR				1
SRm160 iso3; SRm160	A9Z1X7, A9Z1X7, A9Z1X7, A9Z1X7, Q8IYB3, Q8IYB3, Q8IYB3, Q8IYB3	§397, 406, §409, §411; §402, 411, §414, §416	HRPsPPATPPPKtRHsPtPQQSNR	1
SRm300	Q9UQ35, Q9UQ35	§1404, §1415	AGMSSNQSISsPVLDAVPRTPsRER						2
SRm300	Q9UQ35, Q9UQ35, Q9UQ35, Q9UQ35	§1421, §1423, §1424, §1434	SSsAssPEMKDGLPRtPSRR						1
SRm300	Q9UQ35, Q9UQ35, Q9UQ35	§1421, §1424, §1434	SSsASsPEMKDGLPRtPSRR						1
SRm300	Q9UQ35, Q9UQ35, Q9UQ35	§1421, §1424, §1436	SSsASsPEMKDGLPRTPsRR				1
SRm300	Q9UQ35, Q9UQ35	§1423, §1436	SSSAsSPEMKDGLPRTPsRR	1
SRm300	Q9UQ35, Q9UQ35	§1424, §1434	SSSASsPEMKDGLPRtPSRR	1		1	1	1
SRm300	Q9UQ35	§1434	DGLPRtPSRR	1	1
SRm300	Q9UQ35, Q9UQ35	§1463, §1472	HSLSGSsPGMKDIPRtPSR						4
SRm300	Q9UQ35	§1492	ALPQtPRPR				1
SRm300	Q9UQ35	§2289	AVNLADPRtPTAPAVNLAGAR						1
SRm300	Q9UQ35	§2289	NLADPRtPTAPAVNLAGAR						4
SRm300	Q9UQ35	§2289	TAVAPSAVNLADPRtPTAPAVNLAGAR	2			4	3	3
STIM1	Q13586, Q13586	626, 628	SHSPSSPDPDtPsPVGDSR						1
STX7	O15400	78	ETDKYIKEFGSLPtTPSEQR				1	2	2
STX7	O15400	§79	EFGSLPTtPSEQR	2			2	1	2
SUHW4	Q6N043	922	SSDVSEQGSIHLEPLtPSEVLEYEATEILQK						3
TCF19	Q9Y242	263	VDKAPLtPTGNR						1
TMEM201	Q5SNT2	553	LLLFPSPPGEAPTtPSSSDEHSPHNGSLF						1
TNRC18	O15417	2146	GGAVERPLtPAPR	1	1		1		2
TPR	P12270	2125	FFDDEDRTVPSTPtLVVPHR						1
TPX2	Q9ULW0	§369	CRDPQtPVLQTK						1
Trap240	Q9UHV7	474	RPLtPFHHR						1
TReP-132	Q96PN7, Q96PN7	730, §746	QGSGLFSNVLIsGHGPGAHPQLPLTPLtPTPR				1		1
TReP-132	Q96PN7	§743	QGSGLFSNVLISGHGPGAHPQLPLtPLTPTPR	1				1
TReP-132	Q96PN7, Q96PN7	§743, §746	QGSGLFSNVLISGHGPGAHPQLPLtPLtPTPR	1				2	3
TReP-132	Q96PN7, Q96PN7	§743, §746	SGHGPGAHPQLPLtPLtPTPR						2
TReP-132	Q96PN7, Q96PN7	§743, 748	QGSGLFSNVLISGHGPGAHPQLPLtPLTPtPR	1				1	1
UBR1	Q8IWV7	§21	MEISAELPQtPQR	1			2	3	4
UBR1	Q8IWV7	§21	SAELPQtPQR		4
USP32	Q8NFA0	1326	DPALCQHKPLtPQGDELSEPR						1
VASP	P50552, P50552	§322, 335	MKsSSSVTTSETQPCtPSSSDYSDLQR						1
VASP	P50552, P50552	§323, 335	MKSsSSVTTSETQPCtPSSSDYSDLQR						1
VASP	P50552, P50552	325, 335	MKSSSsVTTSETQPCtPSSSDYSDLQR						1
VASP	P50552	335	SSSSVTTSETQPCtPSSSDYSDLQR			1	2	1	3
VCIP135	Q96JH7, Q96JH7, Q96JH7, Q96JH7	§745, 750, §761, §768	tVSPStIRDGPSSAPAtPTKAPYsPTTSK						1
VCIP135	Q96JH7, Q96JH7, Q96JH7, Q96JH7	§745, §756, §761, §768	tVSPSTIRDGPsSAPAtPTKAPYsPTTSK						1
VCIP135	Q96JH7, Q96JH7, Q96JH7	§747, §757, §761	TVsPSTIRDGPSsAPAtPTKAPYSPTTSK						1
VCIP135	Q96JH7, Q96JH7, Q96JH7	§756, §761, §768	DGPsSAPAtPTKAPYsPTTSKEK						1
VPS13D	Q5THJ4	§1761	EVQDKDYPLtPPPSPTVDEPK	1				1
VPS13D	Q5THJ4, Q5THJ4	§1761, 1765	EVQDKDYPLtPPPsPTVDEPK				2	1	4
VPS13D	Q5THJ4, Q5THJ4	§1761, 1765	QKEVQDKDYPLtPPPsPTVDEPK						1
VPS13D	Q5THJ4, Q5THJ4	§1761, §1767	EVQDKDYPLtPPPSPtVDEPK	1
WDR75	Q8IWA0	693	QLLAEESLPTtPFYFILGK						1
WHSC2	Q9H3P2	§178	TLAGPLtPPVK						2
WRNIP1	Q96S55, Q96S55, Q96S55	§75, §85, §87	RRLsESSALKQPAtPtAAESSEGEGEEGDDGGETESR						1
WRNIP1	Q96S55, Q96S55, Q96S55	§75, §85, §91	RLsESSALKQPAtPTAAEsSEGEGEEGDDGGETESR	1					3
WRNIP1	Q96S55, Q96S55, Q96S55	§75, §85, §91	RRLsESSALKQPAtPTAAEsSEGEGEEGDDGGETESR	1
WRNIP1	Q96S55, Q96S55, Q96S55, Q96S55	§75, §85, §91, §92	RLsESSALKQPAtPTAAEssEGEGEEGDDGGETESR						3
WRNIP1	Q96S55, Q96S55, Q96S55, Q96S55	§75, §85, §91, §92	RRLsESSALKQPAtPTAAEssEGEGEEGDDGGETESR	1					2
WRNIP1	Q96S55, Q96S55, Q96S55	§75, §85, §92	RLsESSALKQPAtPTAAESsEGEGEEGDDGGETESR						2
WRNIP1	Q96S55, Q96S55, Q96S55	§75, §85, §92	RRLsESSALKQPAtPTAAESsEGEGEEGDDGGETESR						1
WRNIP1	Q96S55, Q96S55, Q96S55	77, §85, §91	RLSEsSALKQPAtPTAAEsSEGEGEEGDDGGETESR		1
WRNIP1	Q96S55, Q96S55, Q96S55, Q96S55	77, §85, §91, §92	RLSEsSALKQPAtPTAAEssEGEGEEGDDGGETESR						1
WRNIP1	Q96S55, Q96S55, Q96S55	§78, §85, §91	RLSESsALKQPAtPTAAEsSEGEGEEGDDGGETESR				1
WRNIP1	Q96S55, Q96S55, Q96S55, Q96S55	§78, §85, §91, §92	RRLSESsALKQPAtPTAAEssEGEGEEGDDGGETESR						2
WRNIP1	Q96S55, Q96S55, Q96S55	§78, §85, §92	RLSESsALKQPAtPTAAESsEGEGEEGDDGGETESR			1
WRNIP1	Q96S55, Q96S55, Q96S55	§78, §85, §92	RRLSESsALKQPAtPTAAESsEGEGEEGDDGGETESR						1
WRNIP1	Q96S55, Q96S55, Q96S55	§78, §87, §91	RLSESsALKQPATPtAAEsSEGEGEEGDDGGETESR	1
XRCC1	P18887, P18887	§446, §453	TKPTQAAGPsSPQKPPtPEET		1
YEATS2	Q9ULM3, Q9ULM3, Q9ULM3	§463, 473, §478	IVsGSPISTPSPsPLPRtPTSTPVHVK						1
ZC3H18	Q86VM9	§796	SSQQPStPQQAPPGQPQQGTFVAHK	4					4
ZC3H18	Q86VM9	§796	SSQQPStPQQAPPGQPQQGTFVAHKEI						2
ZCCHC8	Q6NZY4	§496	GTPPLtPSDSPQTR						1
ZFR	Q96KR1	553	QDTVSEPVTPAsLAALQSDVQPVGHDYVEEVRNDEGK				1
ZNF185; ZNF185 iso1	NP_009081, O15231	§446; §214	GGQGDPAVPAQQPADPsTPER						1
ZNF185; ZNF185 iso1	NP_009081, O15231	§446; §214	GGQGDPAVPAQQPADPsTPERQSSPSGSEQLVR				4	1	2
ZNF185; ZNF185 iso1	NP_009081, NP_009081, O15231, O15231	§446, §447; §214, §215	GGQGDPAVPAQQPADPstPERQSSPSGSEQLVR		1		1	1
ZNF185; ZNF185 iso1	NP_009081, NP_009081, O15231, O15231	§446, §452; §214, §220	GGQGDPAVPAQQPADPsTPERQsSPSGSEQLVR					1
ZNF185; ZNF185 iso1	NP_009081, NP_009081, O15231, O15231	§446, §453; §214, §221	GGQGDPAVPAQQPADPsTPERQSsPSGSEQLVR		1
ZNF185; ZNF185 iso1	NP_009081, NP_009081, O15231, O15231	§446, §455; §214, §223	GGQGDPAVPAQQPADPsTPERQSSPsGSEQLVR				1
ZNF185; ZNF185 iso1	NP_009081, O15231	§447; §215	GGQGDPAVPAQQPADPStPER	1	4		4	1	3
ZNF185; ZNF185 iso1	NP_009081, O15231	§447; §215	GGQGDPAVPAQQPADPStPERQSSPSGSEQLV		2
ZNF185; ZNF185 iso1	NP_009081, O15231	§447; §215	GGQGDPAVPAQQPADPStPERQSSPSGSEQLVR				2	1	2
ZNF185; ZNF185 iso1	NP_009081, O15231	§447; §215	PAQQPADPStPER		1
ZNF185; ZNF185 iso1	NP_009081, O15231	§447; §215	QQPADPStPER		1
ZNF185; ZNF185 iso1	NP_009081, NP_009081, O15231, O15231	§447, §452; §215, §220	GGQGDPAVPAQQPADPStPERQsSPSGSEQLVR	1			2		1
ZNF185; ZNF185 iso1	NP_009081, NP_009081, O15231, O15231	§447, §453; §215, §221	GGQGDPAVPAQQPADPStPERQSsPSGSEQLVR	1	2			1	1
ZNF185; ZNF185 iso1	NP_009081, NP_009081, O15231, O15231	§452, §453; §220, §221	GGQGDPAVPAQQPADPSTPERQssPSGSEQLVRR				1
ZNF185; ZNF185 iso1	NP_009081, O15231	512; 280	GGQGDPAVPTQQPADPsTPEQQNSPSGSEQFV		1
ZNF185; ZNF185 iso1	NP_009081, O15231	512; 280	GGQGDPAVPTQQPADPsTPEQQNSPSGSEQFVRR				1
ZNF185; ZNF185 iso1	NP_009081, NP_009081, O15231, O15231	512, 519; 280, 287	GGQGDPAVPTQQPADPsTPEQQNsPSGSEQFVR					1
ZNF185; ZNF185 iso1	NP_009081, NP_009081, O15231, O15231	512, 519; 280, 287	GGQGDPAVPTQQPADPsTPEQQNsPSGSEQFVRR						1
ZNF185; ZNF185 iso1	NP_009081, O15231	513; 281	GGQGDPAVPTQQPADPStPEQQNSPSGSEQFVR		1		5	3	3
ZNF185; ZNF185 iso1	NP_009081, O15231	513; 281	GGQGDPAVPTQQPADPStPEQQNSPSGSEQFVRR				2		3
ZNF185; ZNF185 iso1	NP_009081, NP_009081, O15231, O15231	513, 519; 281, 287	GGQGDPAVPTQQPADPStPEQQNsPSGSEQFVR		2		4	1	1
ZNF185; ZNF185 iso1	NP_009081, NP_009081, O15231, O15231	513, 521; 281, 289	GGQGDPAVPTQQPADPStPEQQNSPsGSEQFVR						1
ZNF185; ZNF185 iso1	NP_009081, NP_009081, O15231, O15231	513, 521; 281, 289	GGQGDPAVPTQQPADPStPEQQNSPsGSEQFVRR		1		1
ZNF185; ZNF185 iso1	NP_009081, NP_009081, O15231, O15231	513, 523; 281, 291	GGQGDPAVPTQQPADPStPEQQNSPSGsEQFVRR				1
ZNF262	Q5VZL5	217	AANQVEETLHTHLPQtPETNFR				3		2
ZNF262	Q5VZL5	217	SSFFDKAANQVEETLHTHLPQtPETNFR				1		1
ZNF609	O15014	§746	ESSKELESPLtPGKVCR				2
ZNF609	O15014	823	LENTTPTQPLtPLHVV						2
ZXDC	Q2QGD7	171	RAPQASGPsTPGYR					1	3
ZZEF1	O43149, O43149	§1518, §1520	LPSSSGLPAADVSPATAEEPLsPsTPTRRPPFTR						2
