# Supplementary material for: Survey of Activated FLT3 Signaling in Leukemia
Source: PLoS One. 2011 Apr 28;6(4):e19169. doi: 10.1371/journal.pone.0019169 (PMC3084268; doi:10.1371/journal.pone.0019169)
Supplement: Table S3 — Phosphotyrosine SILAC data of MV(4,11), Molm 14, SEM, and K562 cell lines, and phosphoserine (PXSP) and phosphothreonine (PXTP) SILAC data of MV(4,11), SEM, and K562 cell lines, treated with FLT3 inhibitor (MLN518). ‘Y*’ ‘s’, and ‘t’ in peptide indicates phosphorylated tyrosine, serine, or threonine residue, respectively. ‘§’ indicates known phosphorylation. Results from duplicate run were combined. (XLS) [file pone.0019169.s006.xls]

## Sheet: SILAC-PY
					Fold Change
Name	Protein Type	PhosphoSite® Accession	Site(s)	Peptide	MV4	Molm	SEM	K562
53BP2	Transcriptional regulator	Q13625	350	VAAVGPY*IQSSTMPR#			>35.79
53BP2	Transcriptional regulator	Q13625	350	VAAVGPY*IQSSTMPR#			>40.84
A6r	Protein kinase, atypical	Q6IBS0	§309	KIEIGDGAELTAEFLY*DEVHPK		-1.21951
A6r	Protein kinase, atypical	Q6IBS0	§309	KIEIGDGAELTAEFLY*DEVHPK	1.87	2.34
Abi-1	Adaptor/scaffold	Q8IZP0	22	ALIESY*QNLTR#				1.08
Abi-1	Adaptor/scaffold	Q8IZP0	§212	TLEPVKPPTVPNDY*MTSPAR				-1.72414
Abl	Protein kinase, Tyr (non-receptor)	P00519	§139	NAAEY*LLSSGINGSFLVR#				1.45
Abl	Protein kinase, Tyr (non-receptor)	P00519	§139	NAAEY*LLSSGINGSFLVR#				2.2
Abl	Protein kinase, Tyr (non-receptor)	P00519	§185	INTASDGK@LY*VSSESR#				1.25
Abl	Protein kinase, Tyr (non-receptor)	P00519	§185	INTASDGKLY*VSSESR				1.15
Abl	Protein kinase, Tyr (non-receptor)	P00519	§185	INTASDGKLY*VSSESR				1.25
Abl	Protein kinase, Tyr (non-receptor)	P00519	§185	LY*VSSESR#				1.04
Abl	Protein kinase, Tyr (non-receptor)	P00519	§226	NKPTVY*GVSPNYDKWEM^ER				-1.31579
Abl	Protein kinase, Tyr (non-receptor)	P00519	§226	NKPTVY*GVSPNYDKWEM^ER				-1.21951
Abl	Protein kinase, Tyr (non-receptor)	P00519	§226	NKPTVY*GVSPNYDKWEM^ER				-1.21951
Abl	Protein kinase, Tyr (non-receptor)	P00519	§226	NKPTVY*GVSPNYDKWEM^ER				-1.20482
Abl	Protein kinase, Tyr (non-receptor)	P00519	§226	NKPTVY*GVSPNYDKWEMER				-1.53846
Abl	Protein kinase, Tyr (non-receptor)	P00519	§226	NKPTVY*GVSPNYDKWEMER				-1.35135
Abl	Protein kinase, Tyr (non-receptor)	P00519	§226	NKPTVY*GVSPNYDKWEMER				-1.21951
Abl	Protein kinase, Tyr (non-receptor)	P00519	§226	NKPTVY*GVSPNYDKWEMER				-1.20482
Abl	Protein kinase, Tyr (non-receptor)	P00519	§253	LGGGQY*GEVYEGVWK				1.13
Abl	Protein kinase, Tyr (non-receptor)	P00519	§253	LGGGQY*GEVYEGVWK				1.13
Abl	Protein kinase, Tyr (non-receptor)	P00519	§253	LGGGQY*GEVYEGVWK				1.14
Abl	Protein kinase, Tyr (non-receptor)	P00519	§253	LGGGQY*GEVYEGVWK@K@				-1.05263
Abl	Protein kinase, Tyr (non-receptor)	P00519	§253	LGGGQY*GEVYEGVWK@K@				1.07
Abl	Protein kinase, Tyr (non-receptor)	P00519	§253	LGGGQY*GEVYEGVWK@K@				1.1
Abl	Protein kinase, Tyr (non-receptor)	P00519	§253	LGGGQY*GEVYEGVWKK				-1.05263
Abl	Protein kinase, Tyr (non-receptor)	P00519	§253	LGGGQY*GEVYEGVWKK				1.03
Abl	Protein kinase, Tyr (non-receptor)	P00519	§253	LGGGQY*GEVYEGVWKK				1.07
Abl	Protein kinase, Tyr (non-receptor)	P00519	§257	LGGGQYGEVY*EGVWK				1.02
Abl	Protein kinase, Tyr (non-receptor)	P00519	§257	LGGGQYGEVY*EGVWK				1.02
Abl	Protein kinase, Tyr (non-receptor)	P00519	§257	LGGGQYGEVY*EGVWK				1.04
Abl	Protein kinase, Tyr (non-receptor)	P00519	§257	LGGGQYGEVY*EGVWK				1.04
Abl	Protein kinase, Tyr (non-receptor)	P00519	§257	LGGGQYGEVY*EGVWKK				-1.05263
Abl	Protein kinase, Tyr (non-receptor)	P00519	§257	LGGGQYGEVY*EGVWKK				1.03
Abl	Protein kinase, Tyr (non-receptor)	P00519	§257	LGGGQYGEVY*EGVWKK				1.03
Abl	Protein kinase, Tyr (non-receptor)	P00519	§469	MERPEGCPEKVY*ELMR				-1.35135
Abl Arg	Protein kinase, Tyr (non-receptor)	P00519 P42684	§115 §161	NGQGWVPSNY*ITPVNSLEK				-1.85185
Abl Arg	Protein kinase, Tyr (non-receptor)	P00519 P42684	§115 §161	NGQGWVPSNY*ITPVNSLEK				-1.6129
Abl Arg	Protein kinase, Tyr (non-receptor)	P00519 P42684	§115 §161	NGQGWVPSNY*ITPVNSLEK				-1.5625
Abl Arg	Protein kinase, Tyr (non-receptor)	P00519 P42684	§115 §161	NGQGWVPSNY*ITPVNSLEK				-1.5625
Abl Arg	Protein kinase, Tyr (non-receptor)	P00519 P42684	§115 §161	NGQGWVPSNY*ITPVNSLEK				-1.5625
Abl Arg	Protein kinase, Tyr (non-receptor)	P00519 P42684	§115 §161	NGQGWVPSNY*ITPVNSLEK@				-1.85185
Abl Arg	Protein kinase, Tyr (non-receptor)	P00519 P42684	§115 §161	NGQGWVPSNY*ITPVNSLEK@				-1.6129
Abl Arg	Protein kinase, Tyr (non-receptor)	P00519 P42684	§115 §161	NGQGWVPSNY*ITPVNSLEK@				-1.5625
Abl Arg	Protein kinase, Tyr (non-receptor)	P00519 P42684	§128 174	HSWY*HGPVSR				-1.2987
Abl Arg	Protein kinase, Tyr (non-receptor)	P00519 P42684	§393 §439	LM^TGDTY*TAHAGAK				1.03
Abl Arg	Protein kinase, Tyr (non-receptor)	P00519 P42684	§393 §439	LM^TGDTY*TAHAGAK				1.06
Abl Arg	Protein kinase, Tyr (non-receptor)	P00519 P42684	§393 §439	LM^TGDTY*TAHAGAK@				1.04
Abl Arg	Protein kinase, Tyr (non-receptor)	P00519 P42684	§393 §439	LM^TGDTY*TAHAGAK@				1.06
Abl Arg	Protein kinase, Tyr (non-receptor)	P00519 P42684	§393 §439	LMTGDTY*TAHAGAK				1.01
Abl Arg	Protein kinase, Tyr (non-receptor)	P00519 P42684	§393 §439	LMTGDTY*TAHAGAK				1.01
Abl Arg	Protein kinase, Tyr (non-receptor)	P00519 P42684	§393 §439	LMTGDTY*TAHAGAK				1.01
Abl Arg	Protein kinase, Tyr (non-receptor)	P00519 P42684	§393 §439	LMTGDTY*TAHAGAK				1.02
Abl Arg	Protein kinase, Tyr (non-receptor)	P00519 P42684	§393 §439	LMTGDTY*TAHAGAK				1.02
Abl Arg	Protein kinase, Tyr (non-receptor)	P00519 P42684	§393 §439	LMTGDTY*TAHAGAK@				1.01
Abl Arg	Protein kinase, Tyr (non-receptor)	P00519 P42684	§393 §439	LMTGDTY*TAHAGAK@				1.02
Ack	Protein kinase, Tyr (non-receptor)	Q07912	§518	KPTY*DPVSEDQDPLSSDFKR		-1.08696
Ack	Protein kinase, Tyr (non-receptor)	Q07912	§518	KPTY*DPVSEDQDPLSSDFKR	-1.14943	1
Ack	Protein kinase, Tyr (non-receptor)	Q07912	§857	KVSSTHY*YLLPERPSYLER	1.83
actin, beta actin, gamma 1	Cytoskeletal protein	P60709 P63261	§166 166	TTGIVMDSGDGVTHTVPIY*EGYALPHAILR	1.7
actin, beta actin, gamma 1	Cytoskeletal protein	P60709 P63261	§166 166	TTGIVMDSGDGVTHTVPIY*EGYALPHAILR	1.76
actin, beta actin, gamma 1	Cytoskeletal protein	P60709 P63261	§166 166	TTGIVMDSGDGVTHTVPIY*EGYALPHAILR#	1.76
actin, beta actin, gamma 1	Cytoskeletal protein	P60709 P63261	§218 218	EK@LCY*VALDFEQEMATAASSSSLEK@	1	1.17
actin, beta actin, gamma 1	Cytoskeletal protein	P60709 P63261	§218 218	EK@LCY*VALDFEQEMATAASSSSLEK@	1.35	1.36
actin, beta actin, gamma 1	Cytoskeletal protein	P60709 P63261	§218 218	EKLCY*VALDFEQEMATAASSSSLEK	1	1.17
actin, beta actin, gamma 1	Cytoskeletal protein	P60709 P63261	§218 218	EKLCY*VALDFEQEMATAASSSSLEK	1.35	1.36
actin, beta actin, gamma 1	Cytoskeletal protein	P60709 P63261	§218 218	LCY*VALDFEQEMATAASSSSLEK		1.04
actin, beta actin, gamma 1	Cytoskeletal protein	P60709 P63261	§218 218	LCY*VALDFEQEMATAASSSSLEK		1.04
actin, beta actin, gamma 1	Cytoskeletal protein	P60709 P63261	§218 218	LCY*VALDFEQEMATAASSSSLEK		1.13
actin, beta actin, gamma 1	Cytoskeletal protein	P60709 P63261	§218 218	LCY*VALDFEQEMATAASSSSLEK@	1.34
actin, beta actin, gamma 1	Cytoskeletal protein	P60709 P63261	§218 218	LCY*VALDFEQEMATAASSSSLEK@	1.36
actin, beta actin, gamma 1	Cytoskeletal protein	P60709 P63261	§294 294	DLY*ANTVLSGGTTMYPGIADR	1.31
actin, beta actin, gamma 1	Cytoskeletal protein	P60709 P63261	§294 294	DLY*ANTVLSGGTTMYPGIADR	1.53
actin, beta actin, gamma 1	Cytoskeletal protein	P60709 P63261	§294 294	DLY*ANTVLSGGTTMYPGIADR	1.68	1.77
actin, beta actin, gamma 1	Cytoskeletal protein	P60709 P63261	§294 294	DLY*ANTVLSGGTTMYPGIADR#		-1.1236
actin, beta actin, gamma 1	Cytoskeletal protein	P60709 P63261	§294 294	DLY*ANTVLSGGTTMYPGIADR#	1.22	1.4
actin, beta actin, gamma 1	Cytoskeletal protein	P60709 P63261	§294 294	K@DLY*ANTVLSGGTTMYPGIADR#		2.77
actin, beta actin, gamma 1	Cytoskeletal protein	P60709 P63261	§294 294	KDLY*ANTVLSGGTTM^YPGIADR		1.87
actin, beta actin, gamma 1	Cytoskeletal protein	P60709 P63261	198 198	GY*SFTTTAER		1.6
actin, beta actin, gamma 1	Cytoskeletal protein	P60709 P63261	198 198	GY*SFTTTAER		1.75		-1.75439
actin, beta actin, gamma 1 actin, alpha 1	Cytoskeletal protein	P60709 P63261 P68133	53 53 §55	DSY*VGDEAQSK@R#	5.99
actin, beta actin, gamma 1 actin, alpha 1	Cytoskeletal protein	P60709 P63261 P68133	53 53 §55	DSY*VGDEAQSK@R#	6.29	3.61
actin, beta actin, gamma 1 actin, alpha 1 FKSG30 similar to cytoplasmic beta-actin	Cytoskeletal protein	P60709 P63261 P68133 Q9BYX7 XP_291828	91 91 §93 91 91	IWHHTFY*NELR	1.5
actin, beta actin, gamma 1 actin, alpha 1 FKSG30 similar to cytoplasmic beta-actin	Cytoskeletal protein	P60709 P63261 P68133 Q9BYX7 XP_291828	91 91 §93 91 91	IWHHTFY*NELR#	-1.44928
ACTN4 ACTN1	Cytoskeletal protein	O43707 P12814	§265 246	AIMTYVSSFY*HAFSGAQK				1.06
ACTN4 ACTN1	Cytoskeletal protein	O43707 P12814	§265 246	AIMTYVSSFY*HAFSGAQK				1.22
ACTN4 ACTN1	Cytoskeletal protein	O43707 P12814	§265 246	AIMTYVSSFY*HAFSGAQK@				1.22
adaptin 1, beta	Adaptor/scaffold	Q10567	277	DLDYY*GTLLK@K@		2.69
ADD2	Cytoskeletal protein	P35612	§489	SSSGMPIR#IENPNQFVPLY*TDPQEVLEMR#	1.71
ADD3	Cytoskeletal protein	Q9UEY8	446	WLNSPNTY*MK@			14.1
AHNAK	Adaptor/scaffold	NP_001611	964	VKGEY*DMTVPK	1.67
AK2	Kinase (non-protein)	P54819	199	LQAYHTQTTPLIEY*YR		1.06
AK2	Kinase (non-protein)	P54819	199	LQAYHTQTTPLIEY*YR	1.55	1.18
AK2	Kinase (non-protein)	P54819	199	LQAYHTQTTPLIEY*YR#	1.26
AK2	Kinase (non-protein)	P54819	199	LQAYHTQTTPLIEY*YR#	1.39
AK2	Kinase (non-protein)	P54819	199	LQAYHTQTTPLIEY*YR#	1.55
AK2	Kinase (non-protein)	P54819	200	LQAYHTQTTPLIEYY*R#		1.18
AKAP8	Adaptor/scaffold	O43823	311	QFQLY*EEPDTK@	2.49
ALDH9A1	Enzyme, misc.	P49189	476	VTIEY*YSQLK@	1.37
ALDH9A1	Enzyme, misc.	P49189	476	VTIEY*YSQLK@	1.62
aldolase A	Enzyme, misc.	P04075	2	PY*QYPALTPEQK	1.85
aldolase A	Enzyme, misc.	P04075	2	PY*QYPALTPEQK	1.85
aldolase A	Enzyme, misc.	P04075	2	PY*QYPALTPEQK	1.94	-1.23457
aldolase A	Enzyme, misc.	P04075	2	PY*QYPALTPEQK	1.94	-1.06383
aldolase A	Enzyme, misc.	P04075	2	PY*QYPALTPEQK@	1.85
aldolase A	Enzyme, misc.	P04075	2	PY*QYPALTPEQK@	1.85
aldolase A	Enzyme, misc.	P04075	2	PY*QYPALTPEQK@	1.94	-1.06383
aldolase A	Enzyme, misc.	P04075	2	PY*QYPALTPEQK@	1.94	-1.06383
aldolase A	Enzyme, misc.	P04075	2	PY*QYPALTPEQK@K@	1.19
aldolase A	Enzyme, misc.	P04075	2	PY*QYPALTPEQK@K@	2.45
aldolase A	Enzyme, misc.	P04075	4	PYQY*PALTPEQK@K@	1.25
ANKRD13	Unknown function	Q8IZ07	524	SQELSGPASNGGISQTNTYDAQY*ER#			>18.63
ANXA11	Calcium-binding protein	P50995	482	SLY*HDISGDTSGDYR#K@	1.41
ANXA11	Calcium-binding protein	P50995	482	SLY*HDISGDTSGDYR#K@	1.44
ANXA2	Calcium-binding protein	P07355	§23	LSLEGDHSTPPSAY*GSVK			9.11
ANXA2	Calcium-binding protein	P07355	§23	LSLEGDHSTPPSAY*GSVK			10.1
ANXA2	Calcium-binding protein	P07355	§23	LSLEGDHSTPPSAY*GSVK@			9.11
ANXA2	Calcium-binding protein	P07355	§23	LSLEGDHSTPPSAY*GSVK@			9.11
ANXA2	Calcium-binding protein	P07355	§23	LSLEGDHSTPPSAY*GSVK@			9.11
ANXA2	Calcium-binding protein	P07355	§23	LSLEGDHSTPPSAY*GSVK@			10.1
ANXA2	Calcium-binding protein	P07355	§23	LSLEGDHSTPPSAY*GSVK@			10.1
ANXA6	Calcium-binding protein	P08133	29	YRGSIHDFPGFDPNQDAEALY*TAMK	1.08
ANXA6	Calcium-binding protein	P08133	29	YRGSIHDFPGFDPNQDAEALY*TAMK	1.63
ANXA6	Calcium-binding protein	P08133	94	LIVGLMR#PPAY*CDAK@	1.14
ANXA6	Calcium-binding protein	P08133	94	LIVGLMRPPAY*CDAK	1.14
apollon	Ubiquitin conjugating system	Q9NR09	104	VIFVDDY*AVGCR#K@			< -13.76
apollon	Ubiquitin conjugating system	Q9NR09	104	VIFVDDY*AVGCR#K@			< -8.18
APPL2	Receptor, channel, transporter or cell surface protein	Q06481	750	MQNHGY*ENPTYK@	4.75
ARAP3	G protein or regulator	Q8WWN8	684	ATYSGFLY*CSPVSNK@				1.04
ARAP3	G protein or regulator	Q8WWN8	882	TLY*LQGEGR#				1.1
ARAP3	G protein or regulator	Q8WWN8	882	TLY*LQGEGR#				1.25
ARD1A	Enzyme, misc.	P41227	145	YYADGEDAY*AMKR	1.18
ARD1A	Enzyme, misc.	P41227	145	YYADGEDAY*AMKR	1.34
ARHGAP12	G protein or regulator	Q8IWW6	§243	ATT*PPNQGRPDS*PVY*ANLQELK				-1.05263
Arp3	Cytoskeletal protein	P61158	109	AEPEDHY*FLLTEPPLNTPENR	1.3	-1.13636
Arp3	Cytoskeletal protein	P61158	109	AEPEDHY*FLLTEPPLNTPENR#	1.3
ARPC3	Cytoskeletal protein	O15145	46	DTDIVDEAIY*YFK	1.45	1.06
ARPC3	Cytoskeletal protein	O15145	46	DTDIVDEAIY*YFK	1.47	1.06
ARPC3	Cytoskeletal protein	O15145	46	DTDIVDEAIY*YFK@	1.45	1.07
ARPC3	Cytoskeletal protein	O15145	46	DTDIVDEAIY*YFK@	1.45	1.07
ARPC3	Cytoskeletal protein	O15145	46	ETK@DTDIVDEAIY*YFK@		1.02
ARPC3	Cytoskeletal protein	O15145	46	ETKDTDIVDEAIY*YFK		1.02
ARRB2	Adaptor/scaffold	P32121	404	LK@GMK@DDDY*DDQLC	4.79
ARRB2	Adaptor/scaffold	P32121	404	LK@GMK@DDDY*DDQLC	5.69
ATP1A1	Enzyme, misc.	P05023	260	GIVVY*TGDR	2.27	1.78	-1.96078
ATP1A1	Enzyme, misc.	P05023	260	GIVVY*TGDR	2.37	1.95	-1.75439	-1.02041
ATP1A1	Enzyme, misc.	P05023	260	GIVVY*TGDR#	2.27
ATP1A1	Enzyme, misc.	P05023	260	GIVVY*TGDR#	2.37			-1.03093
ATP1A1	Enzyme, misc.	P05023	684	DMTSEQLDDILK@Y*HTEIVFAR#	2.05
ATP1A1	Enzyme, misc.	P05023	684	DMTSEQLDDILK@Y*HTEIVFAR#	2.09
ATP5H	Receptor, channel, transporter or cell surface protein	O75947	55	LAALPENPPAIDWAY*YK@	1.3	1.38
ATP6V1E1 ATP6V1E2	Receptor, channel, transporter or cell surface protein	P36543 Q96A05	56 56	IMEY*YEK@K@	-3.0303	1.03
ATP6V1E1 ATP6V1E2	Receptor, channel, transporter or cell surface protein	P36543 Q96A05	56 56	IMEY*YEK@K@	-2.38095	1.06
ATP6V1E1 ATP6V1E2	Receptor, channel, transporter or cell surface protein	P36543 Q96A05	56 56	LK@IMEY*YEK@	1.19
ATP6V1E1 ATP6V1E2	Receptor, channel, transporter or cell surface protein	P36543 Q96A05	56 56	LKIMEY*YEK	1.17
ATP8B4	Unknown function	NP_079113	1164	THY*NSTSWIENLCK@K@			>25.97
BAP37	Transcriptional regulator	Q99623	248	MLGEALSK@NPGY*IK@	1.48
BAP37	Transcriptional regulator	Q99623	248	MLGEALSK@NPGY*IK@	1.66
BAP37	Transcriptional regulator	Q99623	248	MLGEALSKNPGY*IK	1.23	1.02
BAP37	Transcriptional regulator	Q99623	248	MLGEALSKNPGY*IK	1.25	1.09
BAT2 iso2	Unknown function	O95875	1094	SEGSEY*EEIPK@	3.18
BAT2 iso2	Unknown function	O95875	1094	SEGSEY*EEIPK@	3.42
BAT2D1	Unknown function	Q9Y520	243	LNGQQAALASQY*R#			21.44
BAT2D1	Unknown function	Q9Y520	243	LNGQQAALASQY*R#			>17.90
BAT2D1	Unknown function	Q9Y520	1973	LPSAQTPNGTDY*VASGK@	2.77
BCAP	Adaptor/scaffold	Q6ZUJ8	594	DR#PQSSIY*DPFAGMK@			18.26
BCAP	Adaptor/scaffold	Q6ZUJ8	594	DR#PQSSIY*DPFAGMK@			19.4
BCAP	Adaptor/scaffold	Q6ZUJ8	594	DR#PQSSIY*DPFAGMK@			20.74
BCAP	Adaptor/scaffold	Q6ZUJ8	594	DR#PQSSIY*DPFAGMK@	1.96		21.59
BCAP	Adaptor/scaffold	Q6ZUJ8	694	HSQHLPAK@VEFGVY*ESGPR#	1.44		13.95
BCAP	Adaptor/scaffold	Q6ZUJ8	694	HSQHLPAK@VEFGVY*ESGPR#			13.87
BCAP	Adaptor/scaffold	Q6ZUJ8	694	HSQHLPAK@VEFGVY*ESGPR#			13.95
BCAP	Adaptor/scaffold	Q6ZUJ8	694	HSQHLPAKVEFGVY*ESGPR		1.24
BCAP	Adaptor/scaffold	Q6ZUJ8	694	HSQHLPAKVEFGVY*ESGPR		1.35	13.95
BCAP	Adaptor/scaffold	Q6ZUJ8	694	VEFGVY*ESGPR#	1.41		3.08
BCAP	Adaptor/scaffold	Q6ZUJ8	694	VEFGVY*ESGPR#	1.49	2.81	5.83
BCAP	Adaptor/scaffold	Q6ZUJ8	694	VEFGVY*ESGPR#K@			6.16
BCAP	Adaptor/scaffold	Q6ZUJ8	694	VEFGVY*ESGPR#K@			10.64
BCAP	Adaptor/scaffold	Q6ZUJ8	§419	SHIK@EELMHGEEADAVY*ESMAHLSTDLLMK@	4.58
BCAP	Adaptor/scaffold	Q6ZUJ8	§419	SHIK@EELMHGEEADAVY*ESMAHLSTDLLMK@	4.81
BCAP	Adaptor/scaffold	Q6ZUJ8	§570	SQER#PGNFY*VSSESIR#		1.15	35.85
BCAP	Adaptor/scaffold	Q6ZUJ8	§570	SQER#PGNFY*VSSESIR#		1.57	36.98
BCAP	Adaptor/scaffold	Q6ZUJ8	§570	SQER#PGNFY*VSSESIR#	1.04	1.91	36.98
BCAP	Adaptor/scaffold	Q6ZUJ8	§570	SQER#PGNFY*VSSESIR#			17.72
BCAP	Adaptor/scaffold	Q6ZUJ8	§570	SQER#PGNFY*VSSESIR#			19.76
BCAP	Adaptor/scaffold	Q6ZUJ8	§570	SQER#PGNFY*VSSESIR#			35.85
BCAP	Adaptor/scaffold	Q6ZUJ8	§570	SQERPGNFY*VSSESIR	-1.14943		17.72
BCAP	Adaptor/scaffold	Q6ZUJ8	§570	SQERPGNFY*VSSESIR	-1.13636		19.76
BCAP	Adaptor/scaffold	Q6ZUJ8	§570	SQERPGNFY*VSSESIR	1		35.85
BCAP	Adaptor/scaffold	Q6ZUJ8	§570	SQERPGNFY*VSSESIR	1.04		36.98
Bcr	Protein kinase, Ser/Thr (non-receptor)	P11274	852	SYTFLISSDY*ER#				1.32
Bcr	Protein kinase, Ser/Thr (non-receptor)	P11274	852	SYTFLISSDY*ER#				1.63
Bcr	Protein kinase, Ser/Thr (non-receptor)	P11274	§177	GHGQPGADAEK@PFY*VNVEFHHER#				-1.20482
Bcr	Protein kinase, Ser/Thr (non-receptor)	P11274	§177	GHGQPGADAEK@PFY*VNVEFHHER#				-1.1236
Bcr	Protein kinase, Ser/Thr (non-receptor)	P11274	§177	GHGQPGADAEK@PFY*VNVEFHHER#				-1.1236
Bcr	Protein kinase, Ser/Thr (non-receptor)	P11274	§177	GHGQPGADAEK@PFY*VNVEFHHER#				-1.11111
Bcr	Protein kinase, Ser/Thr (non-receptor)	P11274	§177	GHGQPGADAEKPFY*VNVEFHHER				-1.20482
Bcr	Protein kinase, Ser/Thr (non-receptor)	P11274	§177	GHGQPGADAEKPFY*VNVEFHHER				-1.13636
Bcr	Protein kinase, Ser/Thr (non-receptor)	P11274	§177	GHGQPGADAEKPFY*VNVEFHHER				-1.1236
Bcr	Protein kinase, Ser/Thr (non-receptor)	P11274	§177	GHGQPGADAEKPFY*VNVEFHHER				-1.11111
Bcr	Protein kinase, Ser/Thr (non-receptor)	P11274	§177	KGHGQPGADAEKPFY*VNVEFHHER				-1.17647
Bcr	Protein kinase, Ser/Thr (non-receptor)	P11274	§177	KGHGQPGADAEKPFY*VNVEFHHER				-1.1236
Bcr	Protein kinase, Ser/Thr (non-receptor)	P11274	§177	KGHGQPGADAEKPFY*VNVEFHHER				-1.08696
Bcr	Protein kinase, Ser/Thr (non-receptor)	P11274	§177	KGHGQPGADAEKPFY*VNVEFHHER				-1.04167
Bcr	Protein kinase, Ser/Thr (non-receptor)	P11274	§591	LASQLGVY*R				1.15
Bcr	Protein kinase, Ser/Thr (non-receptor)	P11274	§591	LASQLGVY*R				1.17
Bcr	Protein kinase, Ser/Thr (non-receptor)	P11274	§591	LASQLGVY*R				1.17
Bcr	Protein kinase, Ser/Thr (non-receptor)	P11274	§591	LASQLGVY*R#				1.15
Bcr	Protein kinase, Ser/Thr (non-receptor)	P11274	§591	LASQLGVY*R#				1.15
Bcr	Protein kinase, Ser/Thr (non-receptor)	P11274	§598	AFVDNY*GVAM^EMAEK				1
Bcr	Protein kinase, Ser/Thr (non-receptor)	P11274	§598	AFVDNY*GVAM^EMAEK@				1.01
Bcr	Protein kinase, Ser/Thr (non-receptor)	P11274	§598	AFVDNY*GVAM^EMAEK@				1.04
Bcr	Protein kinase, Ser/Thr (non-receptor)	P11274	§598	AFVDNY*GVAMEM^AEK				-1.05263
Bcr	Protein kinase, Ser/Thr (non-receptor)	P11274	§598	AFVDNY*GVAMEM^AEK				-1.03093
Bcr	Protein kinase, Ser/Thr (non-receptor)	P11274	§598	AFVDNY*GVAMEM^AEK				-1.0101
Bcr	Protein kinase, Ser/Thr (non-receptor)	P11274	§598	AFVDNY*GVAMEM^AEK@				-1.05263
Bcr	Protein kinase, Ser/Thr (non-receptor)	P11274	§598	AFVDNY*GVAMEM^AEK@				-1.0101
Bcr	Protein kinase, Ser/Thr (non-receptor)	P11274	§644	NSLETLLY*K@PVDR#				-1.0989
Bcr	Protein kinase, Ser/Thr (non-receptor)	P11274	§644	NSLETLLY*K@PVDR#				-1.0989
Bcr	Protein kinase, Ser/Thr (non-receptor)	P11274	§644	NSLETLLY*K@PVDR#				-1.08696
Bcr	Protein kinase, Ser/Thr (non-receptor)	P11274	§644	NSLETLLY*K@PVDR#				-1.05263
Bcr	Protein kinase, Ser/Thr (non-receptor)	P11274	§644	NSLETLLY*KPVDR				-1.0989
Bcr	Protein kinase, Ser/Thr (non-receptor)	P11274	§644	NSLETLLY*KPVDR				-1.0989
Bcr	Protein kinase, Ser/Thr (non-receptor)	P11274	§644	NSLETLLY*KPVDR				-1.0989
Bcr	Protein kinase, Ser/Thr (non-receptor)	P11274	§644	NSLETLLY*KPVDR				-1.08696
Bcr	Protein kinase, Ser/Thr (non-receptor)	P11274	§644	NSLETLLY*KPVDR				-1.08696
Bcr	Protein kinase, Ser/Thr (non-receptor)	P11274	§644	NSLETLLY*KPVDR				-1.08696
Bcr	Protein kinase, Ser/Thr (non-receptor)	P11274	§644	NSLETLLY*KPVDR				-1.08696
BCS1L	Chaperone	Q9Y276	181	TVMYTAVGSEWR#PFGY*PR#	2.07
BDP1	Phosphatase	Q99952	§387	SAEEAPLY*SK@	1
BDP1	Phosphatase	Q99952	§387	SAEEAPLY*SK@	1		5.42
BDP1	Phosphatase	Q99952	§387	SAEEAPLY*SK@	1.03		5.68
BIRC4BP	Apoptosis	Q99982	261	AAY*DILR#R#			>65.81
BIRC4BP	Apoptosis	Q99982	261	AAY*DILR#R#			>68.84
BIRC4BP	Apoptosis	Q99982	261	GDK@AAY*DILR#			>82.04
BIRC4BP	Apoptosis	Q99982	261	GDK@AAY*DILR#			>91.67
Blk	Protein kinase, Tyr (non-receptor)	P51451	187	CLDEGGYY*ISPR			-1.05263
Blk	Protein kinase, Tyr (non-receptor)	P51451	187	CLDEGGYY*ISPR			1.07
Blk	Protein kinase, Tyr (non-receptor)	P51451	388	IIDSEY*TAQEGAK@			1.26
Btk	Protein kinase, Tyr (non-receptor)	Q06187	343	HYVVCSTPQSQY*YLAEK	1	-1.08696
Btk	Protein kinase, Tyr (non-receptor)	Q06187	343	HYVVCSTPQSQY*YLAEK	1.23	-1.08696
Btk	Protein kinase, Tyr (non-receptor)	Q06187	343	HYVVCSTPQSQY*YLAEK		-1.05263
Btk	Protein kinase, Tyr (non-receptor)	Q06187	343	HYVVCSTPQSQY*YLAEK@	1.23
Btk	Protein kinase, Tyr (non-receptor)	Q06187	343	HYVVCSTPQSQY*YLAEK@	1.78	-1.05263
Btk	Protein kinase, Tyr (non-receptor)	Q06187	344	HYVVCSTPQSQYY*LAEK@	1.74
Btk	Protein kinase, Tyr (non-receptor)	Q06187	§222	K@VVALY*DYMPMNANDLQLR#	1.2		2.13
Btk	Protein kinase, Tyr (non-receptor)	Q06187	§222	K@VVALY*DYMPMNANDLQLR#	1.25		2.13
Btk	Protein kinase, Tyr (non-receptor)	Q06187	§222	K@VVALY*DYMPMNANDLQLR#			1.82
Btk	Protein kinase, Tyr (non-receptor)	Q06187	§222	KVVALY*DYMPMNANDLQLR	1.12
Btk	Protein kinase, Tyr (non-receptor)	Q06187	§222	KVVALY*DYMPMNANDLQLR	1.2
Btk	Protein kinase, Tyr (non-receptor)	Q06187	§222	KVVALY*DYMPMNANDLQLR	1.23		1.82
Btk	Protein kinase, Tyr (non-receptor)	Q06187	§222	KVVALY*DYMPMNANDLQLR	1.25		1.91
Btk	Protein kinase, Tyr (non-receptor)	Q06187	§222	VVALY*DYMPMNANDLQLR	1.01
Btk	Protein kinase, Tyr (non-receptor)	Q06187	§222	VVALY*DYMPMNANDLQLR	1.09
Btk	Protein kinase, Tyr (non-receptor)	Q06187	§222	VVALY*DYMPMNANDLQLR#	1.06
Btk	Protein kinase, Tyr (non-receptor)	Q06187	§224	K@VVALYDY*MPMNANDLQLR#			1.91
Btk	Protein kinase, Tyr (non-receptor)	Q06187	§224	VVALYDY*MPMNANDLQLR	1.14
Btk	Protein kinase, Tyr (non-receptor)	Q06187	§550	YVLDDEY*TSSVGSK@FPVR#		1.06	6.15
Btk	Protein kinase, Tyr (non-receptor)	Q06187	§550	YVLDDEY*TSSVGSK@FPVR#		1.08	6.69
Btk	Protein kinase, Tyr (non-receptor)	Q06187	§550	YVLDDEY*TSSVGSKFPVR	-1.11111
Btk	Protein kinase, Tyr (non-receptor)	Q06187	§550	YVLDDEY*TSSVGSKFPVR	-1.11111
BYSL	Adhesion or extracellular matrix protein	Q86W44	49	GR#GTGEAEEEY*VGPR#	5.85
BYSL	Adhesion or extracellular matrix protein	Q86W44	49	GTGEAEEEY*VGPR#	4.57
BYSL	Adhesion or extracellular matrix protein	Q86W44	49	GTGEAEEEY*VGPR#	5.65
C1orf38	Unknown function	BAB33313	338	QDLDDDEHDY*EEILEQFQK@	3.92
C1orf38	Unknown function	BAB33313	338	QDLDDDEHDY*EEILEQFQK@	4
calmodulin	Calcium-binding protein	P62158	§99	VFDK@DGNGY*ISAAELR#	1.87	2	9.49
calmodulin	Calcium-binding protein	P62158	§99	VFDK@DGNGY*ISAAELR#	1.87	2.01	9.85	1.17
calmodulin	Calcium-binding protein	P62158	§99	VFDK@DGNGY*ISAAELR#		1.78
calmodulin	Calcium-binding protein	P62158	§99	VFDK@DGNGY*ISAAELR#		1.78
calmodulin	Calcium-binding protein	P62158	§99	VFDK@DGNGY*ISAAELR#		1.87
calmodulin	Calcium-binding protein	P62158	§99	VFDK@DGNGY*ISAAELR#		1.87
calmodulin	Calcium-binding protein	P62158	§99	VFDK@DGNGY*ISAAELR#		2	7.43
calmodulin	Calcium-binding protein	P62158	§99	VFDKDGNGY*ISAAELR	1.77
calmodulin	Calcium-binding protein	P62158	§99	VFDKDGNGY*ISAAELR	1.81	1.87
calmodulin	Calcium-binding protein	P62158	§99	VFDKDGNGY*ISAAELR	1.83	2		1.09
calmodulin	Calcium-binding protein	P62158	§99	VFDKDGNGY*ISAAELR	1.87	2.01		1.17
CANP	Unknown function	Q6SJ93	348	IR#NY*YFCSLPR#			>116.52
CANP	Unknown function	Q6SJ93	348	IR#NY*YFCSLPR#			>116.78
CANP	Unknown function	Q6SJ93	348	IR#NY*YFCSLPR#			>23.67
CAPNS1	Protease	P04632	87	THY*SNIEANESEEVR#	3.68
CAPZB	Cytoskeletal protein	P47756	231	STLNEIY*FGK@	1.43
CASKIN2	Unknown function	Q8WXE0	§253	NTY*NQTALDIVNQFTTSQASR			-1.2987
CASKIN2	Unknown function	Q8WXE0	§253	NTY*NQTALDIVNQFTTSQASR#				1.03
Cas-L	Adaptor/scaffold	Q14511	§166	TGHGYVY*EYPSR	-2.5
Cas-L	Adaptor/scaffold	Q14511	§166	TGHGYVY*EYPSR	-2.43902
Cas-L	Adaptor/scaffold	Q14511	§166	TGHGYVY*EYPSR#	-2.5
Cas-L	Adaptor/scaffold	Q14511	§92	LY*QVPNPQAAPR	-2.77778
catalase	Apoptosis	P04040	83	GAGAFGY*FEVTHDITK	1.13
catalase	Apoptosis	P04040	83	GAGAFGY*FEVTHDITK	1.25
catalase	Apoptosis	P04040	83	GAGAFGY*FEVTHDITK@	1.13
catalase	Apoptosis	P04040	§230	LVNANGEAVY*CK	1.21
catalase	Apoptosis	P04040	§230	LVNANGEAVY*CK	1.23	-1.47059
Cbl	Adaptor/scaffold	P22681	§674	IKPSSSANAIY*SLAARPLPVPK				-1.31579
Cbl	Adaptor/scaffold	P22681	§674	IKPS*SSANAIY*SLAARPLPVPK				-1.78571
Cbl Cbl-b	Adaptor/scaffold	P22681 Q13191	§371 363	VTQEQYELY*CEMGSTFQLCK				-1.05263
Cbl Cbl-b	Adaptor/scaffold	P22681 Q13191	§371 363	VTQEQYELY*CEMGSTFQLCK				-1.02041
Cbl Cbl-b	Adaptor/scaffold	P22681 Q13191	§371 363	VTQEQYELY*CEMGSTFQLCK@			25.07
CCDC50 iso2	Inhibitor protein	Q8IVM0	144	AYADSY*YYEDGGMK@PR#			>25.90
CCDC50 iso2	Inhibitor protein	Q8IVM0	144	AYADSY*YYEDGGMK@PR#			>28.25
CCT-theta	Chaperone	P50990	§29	HFSGLEEAVY*R	1.41
CCT-theta	Chaperone	P50990	§29	HFSGLEEAVY*R	1.44	1.12		1.02
CCT-theta	Chaperone	P50990	§29	HFSGLEEAVY*R#		1.09
CCT-theta	Chaperone	P50990	§29	HFSGLEEAVY*R#	1.41	1.09
CCT-theta	Chaperone	P50990	§29	HFSGLEEAVY*R#	1.44	1.12		-1.04167
CD19	Receptor, channel, transporter or cell surface protein	P15391	508	GILY*AAPQLR			8.16
CD19	Receptor, channel, transporter or cell surface protein	P15391	508	GILY*AAPQLR			8.39
CD19	Receptor, channel, transporter or cell surface protein	P15391	508	GILY*AAPQLR#			8.16
CD19	Receptor, channel, transporter or cell surface protein	P15391	508	GILY*AAPQLR#			8.39
CD19	Receptor, channel, transporter or cell surface protein	P15391	§348	VTPPPGSGPQNQY*GNVLSLPTPTSGLGR			5.41
CD19	Receptor, channel, transporter or cell surface protein	P15391	§348	VTPPPGSGPQNQY*GNVLSLPTPTSGLGR#			5.41
CD19	Receptor, channel, transporter or cell surface protein	P15391	§348	VTPPPGSGPQNQY*GNVLSLPTPTSGLGR#			5.42
CD19	Receptor, channel, transporter or cell surface protein	P15391	§348	VTPPPGSGPQNQY*GNVLSLPTPTSGLGR#			6.42
CD19	Receptor, channel, transporter or cell surface protein	P15391	§500	EATSLGSQSY*EDMR#			10.2
CD19	Receptor, channel, transporter or cell surface protein	P15391	§500	EATSLGSQSY*EDMR#			11.96
CD2AP	Adaptor/scaffold	Q9Y5K6	541	DTCY*SPKPSVYLSTPSSASK				-1.85185
CD2AP	Adaptor/scaffold	Q9Y5K6	§548	DTCYSPKPSVY*LSTPSSASK				-1.75439
CD2AP	Adaptor/scaffold	Q9Y5K6	§548	DTCYSPKPSVY*LSTPSSASK				-1.75439
CD2AP	Adaptor/scaffold	Q9Y5K6	§548	DTCYSPKPSVY*LSTPSSASK				-1.5873
CD2AP	Adaptor/scaffold	Q9Y5K6	§88	ISTY*GLPAGGIQPHPQTK				-1.5873
CD2AP	Adaptor/scaffold	Q9Y5K6	§88	ISTY*GLPAGGIQPHPQTK				-1.49254
CD2AP	Adaptor/scaffold	Q9Y5K6	§88	ISTY*GLPAGGIQPHPQTK				-1.49254
CD2AP	Adaptor/scaffold	Q9Y5K6	§88	ISTY*GLPAGGIQPHPQTK@				-1.5873
CD2AP	Adaptor/scaffold	Q9Y5K6	§88	ISTY*GLPAGGIQPHPQTK@				-1.5873
CD2AP	Adaptor/scaffold	Q9Y5K6	§88	ISTY*GLPAGGIQPHPQTK@				-1.44928
CD46 iso4	Receptor, channel, transporter or cell surface protein	P15529-4	§354	ADGGAEY*ATYQTK@				1.2
CD46 iso4	Receptor, channel, transporter or cell surface protein	P15529-4	§354	ADGGAEY*ATYQTK@				1.35
CD46 iso4	Receptor, channel, transporter or cell surface protein	P15529-4	§357	ADGGAEYATY*QTK@			4.27
CD84	Receptor, channel, transporter or cell surface protein	O15430	279	IY*DEILQSK	-2.43902
CD84	Receptor, channel, transporter or cell surface protein	O15430	§262	TIY*TYIMASR	-2.27273
CD84	Receptor, channel, transporter or cell surface protein	O15430	§262	TIY*TYIMASR#	-2.27273
Cdc2	Protein kinase, Ser/Thr (non-receptor)	P06493	§15	IEK@IGEGTY*GVVYK@		1.05
Cdc2	Protein kinase, Ser/Thr (non-receptor)	P06493	§15	IEK@IGEGTY*GVVYK@		1.05
Cdc2	Protein kinase, Ser/Thr (non-receptor)	P06493	§15	IEK@IGEGTY*GVVYK@		1.05
Cdc2	Protein kinase, Ser/Thr (non-receptor)	P06493	§15	IEK@IGEGTY*GVVYK@		1.05		1.01
Cdc2	Protein kinase, Ser/Thr (non-receptor)	P06493	§15	IEK@IGEGTY*GVVYK@		1.05		1.01
Cdc2	Protein kinase, Ser/Thr (non-receptor)	P06493	§15	IEK@IGEGTY*GVVYK@		1.08	-1.11111	1.03
Cdc2	Protein kinase, Ser/Thr (non-receptor)	P06493	§15	IEK@IGEGTY*GVVYK@	1.67	1.09	-1.11111	1.03
Cdc2	Protein kinase, Ser/Thr (non-receptor)	P06493	§15	IEK@IGEGTY*GVVYK@	1.7	1.09	-1.0989	1.08
Cdc2	Protein kinase, Ser/Thr (non-receptor)	P06493	§15	IEKIGEGTY*GVVYK		1.05		1.01
Cdc2	Protein kinase, Ser/Thr (non-receptor)	P06493	§15	IEKIGEGTY*GVVYK	1.58	1.05		1.01
Cdc2	Protein kinase, Ser/Thr (non-receptor)	P06493	§15	IEKIGEGTY*GVVYK	1.58	1.05		1.03
Cdc2	Protein kinase, Ser/Thr (non-receptor)	P06493	§15	IEKIGEGTY*GVVYK	1.58	1.05	-1.0989	1.03
Cdc2	Protein kinase, Ser/Thr (non-receptor)	P06493	§15	IEKIGEGTY*GVVYK	1.58	1.05	-1.0989	1.03
Cdc2	Protein kinase, Ser/Thr (non-receptor)	P06493	§15	IEKIGEGTY*GVVYK	1.67	1.05	-1.03093	1.06
Cdc2	Protein kinase, Ser/Thr (non-receptor)	P06493	§15	IEKIGEGTY*GVVYK	1.7	1.09	1.01	1.08
Cdc2	Protein kinase, Ser/Thr (non-receptor)	P06493	§15	IGEGTY*GVVYK@GR#			1.02	1.08
Cdc2	Protein kinase, Ser/Thr (non-receptor)	P06493	§15	IGEGTY*GVVYKGR			1.04	1.08
Cdc2	Protein kinase, Ser/Thr (non-receptor)	P06493	§15	IGEGTY*GVVYKGR				1.08
Cdc2	Protein kinase, Ser/Thr (non-receptor)	P06493	§15	IEKIGEGT*Y*GVVYK	-2.32558	-1.06383	-1.25	1.16
Cdc2	Protein kinase, Ser/Thr (non-receptor)	P06493	§15	IEKIGEGT*Y*GVVYK	-2.32558	-1.06383	-1.25	1.16
Cdc2	Protein kinase, Ser/Thr (non-receptor)	P06493	§15	IEKIGEGT*Y*GVVYK	-2.32558	-1.05263	-1.23457	1.18
Cdc2	Protein kinase, Ser/Thr (non-receptor)	P06493	§15	IEKIGEGT*Y*GVVYK	-2.27273	-1.05263	-1.23457	1.18
Cdc2	Protein kinase, Ser/Thr (non-receptor)	P06493	§15	IEKIGEGT*Y*GVVYK				1.14
Cdc2	Protein kinase, Ser/Thr (non-receptor)	P06493	§15	IEKIGEGT*Y*GVVYK				1.14
Cdc2	Protein kinase, Ser/Thr (non-receptor)	P06493	§15	IGEGT*Y*GVVYKGR	-2.12766	1.05		1.33
Cdc2	Protein kinase, Ser/Thr (non-receptor)	P06493	§15	IGEGT*Y*GVVYKGR	-2.08333	1.08	-1.1236	1.33
Cdc2	Protein kinase, Ser/Thr (non-receptor)	P06493	§15	IGEGT*Y*GVVYKGR				1.31
Cdc2	Protein kinase, Ser/Thr (non-receptor)	P06493	§19	IGEGTYGVVY*K@GR#		1.08		1.08
Cdc2	Protein kinase, Ser/Thr (non-receptor)	P06493	§19	IGEGTYGVVY*K@GR#		1.08
Cdc2	Protein kinase, Ser/Thr (non-receptor)	P06493	§19	IGEGTYGVVY*KGR	1.29			1.08
Cdc2	Protein kinase, Ser/Thr (non-receptor)	P06493	§19	IGEGTYGVVY*KGR	1.33	1.08		1.08
Cdc2 CDK2 CDK3	Protein kinase, Ser/Thr (non-receptor)	P06493 P24941 Q00526	§15 §15 15	IGEGT*Y*GVVYK		-1.21951		1.06
Cdc2 CDK2 CDK3	Protein kinase, Ser/Thr (non-receptor)	P06493 P24941 Q00526	§15 §15 15	IGEGT*Y*GVVYK		-1.21951		1.06
Cdc2 CDK2 CDK3	Protein kinase, Ser/Thr (non-receptor)	P06493 P24941 Q00526	§15 §15 15	IGEGT*Y*GVVYK	-2.32558	-1.13636		1.06
Cdc2 CDK2 CDK3	Protein kinase, Ser/Thr (non-receptor)	P06493 P24941 Q00526	§15 §15 15	IGEGT*Y*GVVYK	-2.32558	-1.13636		1.07
Cdc2 CDK2 CDK3	Protein kinase, Ser/Thr (non-receptor)	P06493 P24941 Q00526	§15 §15 15	IGEGT*Y*GVVYK@				1.06
Cdc2 CDK2 CDK3	Protein kinase, Ser/Thr (non-receptor)	P06493 P24941 Q00526	§15 §15 15	IGEGT*Y*GVVYK@		-1.21951		1.06
Cdc2 CDK2 CDK3	Protein kinase, Ser/Thr (non-receptor)	P06493 P24941 Q00526	§15 §15 15	IGEGT*Y*GVVYK@		-1.21951		1.06
Cdc2 CDK2 CDK3	Protein kinase, Ser/Thr (non-receptor)	P06493 P24941 Q00526	§15 §15 15	IGEGT*Y*GVVYK@		-1.21951		1.06
Cdc2 CDK2 CDK3	Protein kinase, Ser/Thr (non-receptor)	P06493 P24941 Q00526	§15 §15 15	IGEGT*Y*GVVYK@		-1.21951		1.06
Cdc2 CDK2 CDK3	Protein kinase, Ser/Thr (non-receptor)	P06493 P24941 Q00526	§15 §15 15	IGEGT*Y*GVVYK@		-1.13636		1.07
Cdc2 CDK2 CDK3	Protein kinase, Ser/Thr (non-receptor)	P06493 P24941 Q00526	§15 §15 15	IGEGT*Y*GVVYK@		-1.13636		1.07
Cdc2 CDK2 CDK3	Protein kinase, Ser/Thr (non-receptor)	P06493 P24941 Q00526	§15 §15 15	IGEGT*Y*GVVYK@		-1.13636		1.07
Cdc2 CDK2 CDK3	Protein kinase, Ser/Thr (non-receptor)	P06493 P24941 Q00526	§15 §15 15	IGEGT*Y*GVVYK@	-2.32558	-1.13636	-1.31579	1.07
Cdc2 CDK2 CDK3	Protein kinase, Ser/Thr (non-receptor)	P06493 P24941 Q00526	§15 §15 15	IGEGT*Y*GVVYK@	-2.32558	-1.13636	-1.31579	1.07
Cdc2 CDK2 CDK3	Protein kinase, Ser/Thr (non-receptor)	P06493 P24941 Q00526	§15 §15 15	IGEGTY*GVVYK		-1.08696		-1.14943
Cdc2 CDK2 CDK3	Protein kinase, Ser/Thr (non-receptor)	P06493 P24941 Q00526	§15 §15 15	IGEGTY*GVVYK	1.36	-1.08696		-1.1236
Cdc2 CDK2 CDK3	Protein kinase, Ser/Thr (non-receptor)	P06493 P24941 Q00526	§15 §15 15	IGEGTY*GVVYK	1.36	-1.08696		-1.11111
Cdc2 CDK2 CDK3	Protein kinase, Ser/Thr (non-receptor)	P06493 P24941 Q00526	§15 §15 15	IGEGTY*GVVYK	1.37	-1.07527	-1.33333	-1.11111
Cdc2 CDK2 CDK3	Protein kinase, Ser/Thr (non-receptor)	P06493 P24941 Q00526	§15 §15 15	IGEGTY*GVVYK	1.38	-1.07527	-1.31579	-1.11111
Cdc2 CDK2 CDK3	Protein kinase, Ser/Thr (non-receptor)	P06493 P24941 Q00526	§15 §15 15	IGEGTY*GVVYK	1.39	-1.07527	-1.31579	-1.02041
Cdc2 CDK2 CDK3	Protein kinase, Ser/Thr (non-receptor)	P06493 P24941 Q00526	§15 §15 15	IGEGTY*GVVYK				-1.14943
Cdc2 CDK2 CDK3	Protein kinase, Ser/Thr (non-receptor)	P06493 P24941 Q00526	§15 §15 15	IGEGTY*GVVYK				-1.14943
Cdc2 CDK2 CDK3	Protein kinase, Ser/Thr (non-receptor)	P06493 P24941 Q00526	§15 §15 15	IGEGTY*GVVYK				-1.14943
Cdc2 CDK2 CDK3	Protein kinase, Ser/Thr (non-receptor)	P06493 P24941 Q00526	§15 §15 15	IGEGTY*GVVYK@		-1.0989		-1.14943
Cdc2 CDK2 CDK3	Protein kinase, Ser/Thr (non-receptor)	P06493 P24941 Q00526	§15 §15 15	IGEGTY*GVVYK@		-1.08696		-1.13636
Cdc2 CDK2 CDK3	Protein kinase, Ser/Thr (non-receptor)	P06493 P24941 Q00526	§15 §15 15	IGEGTY*GVVYK@	1.18	-1.08696		-1.11111
Cdc2 CDK2 CDK3	Protein kinase, Ser/Thr (non-receptor)	P06493 P24941 Q00526	§15 §15 15	IGEGTY*GVVYK@	1.27	-1.08696		-1.11111
Cdc2 CDK2 CDK3	Protein kinase, Ser/Thr (non-receptor)	P06493 P24941 Q00526	§15 §15 15	IGEGTY*GVVYK@	1.31	-1.08696		-1.11111
Cdc2 CDK2 CDK3	Protein kinase, Ser/Thr (non-receptor)	P06493 P24941 Q00526	§15 §15 15	IGEGTY*GVVYK@	1.34	-1.07527		-1.11111
Cdc2 CDK2 CDK3	Protein kinase, Ser/Thr (non-receptor)	P06493 P24941 Q00526	§15 §15 15	IGEGTY*GVVYK@	1.36	-1.07527		-1.11111
Cdc2 CDK2 CDK3	Protein kinase, Ser/Thr (non-receptor)	P06493 P24941 Q00526	§15 §15 15	IGEGTY*GVVYK@	1.36	-1.07527	-1.33333	-1.07527
Cdc2 CDK2 CDK3	Protein kinase, Ser/Thr (non-receptor)	P06493 P24941 Q00526	§15 §15 15	IGEGTY*GVVYK@	1.38	-1.06383	-1.33333	-1.03093
Cdc2 CDK2 CDK3	Protein kinase, Ser/Thr (non-receptor)	P06493 P24941 Q00526	§15 §15 15	IGEGTY*GVVYK@	1.38	-1.0101	-1.31579	-1.02041
Cdc2 CDK2 CDK3	Protein kinase, Ser/Thr (non-receptor)	P06493 P24941 Q00526	§15 §15 15	IGEGTY*GVVYK@				-1.14943
Cdc2 CDK2 CDK3	Protein kinase, Ser/Thr (non-receptor)	P06493 P24941 Q00526	§15 §15 15	IGEGTY*GVVYK@				-1.14943
Cdc2 CDK2 CDK3	Protein kinase, Ser/Thr (non-receptor)	P06493 P24941 Q00526	§19 19 19	IGEGTYGVVY*K	1.36		-1.33333
Cdc2 CDK2 CDK3	Protein kinase, Ser/Thr (non-receptor)	P06493 P24941 Q00526	§19 19 19	IGEGTYGVVY*K	1.38	-1.07527	-1.31579	-1.14943
Cdc2 CDK2 CDK3	Protein kinase, Ser/Thr (non-receptor)	P06493 P24941 Q00526	§19 19 19	IGEGTYGVVY*K@		-1.11111
Cdc2 CDK2 CDK3	Protein kinase, Ser/Thr (non-receptor)	P06493 P24941 Q00526	§19 19 19	IGEGTYGVVY*K@		-1.08696		-1.14943
Cdc2 CDK2 CDK3	Protein kinase, Ser/Thr (non-receptor)	P06493 P24941 Q00526	§19 19 19	IGEGTYGVVY*K@	1.37	-1.07527		-1.11111
Cdc37	Chaperone	Q16543	278	AMK@EY*EEEER#	4.42
Cdc37	Chaperone	Q16543	278	AMK@EY*EEEER#	5.31
CDK2	Protein kinase, Ser/Thr (non-receptor)	P24941	19	IGEGTYGVVY*K@AR#			-1.08696	1.12
CDK2	Protein kinase, Ser/Thr (non-receptor)	P24941	§15	IGEGT*Y*GVVYKAR		< -1016.39		< -1228.27
CDK2	Protein kinase, Ser/Thr (non-receptor)	P24941	§15	IGEGT*Y*GVVYKAR		< -993.64	< -881.44	< - 1410.05
CDK2	Protein kinase, Ser/Thr (non-receptor)	P24941	§15	IGEGT*Y*GVVYKAR		< -1019.60
CDK2 CDK3	Protein kinase, Ser/Thr (non-receptor)	P24941, Q00526	§15 15	VEKIGEGT*Y*GVVYK				1.11
CDK2 CDK3	Protein kinase, Ser/Thr (non-receptor)	P24941, Q00526	§15 15	VEKIGEGT*Y*GVVYK		-1.16279	-1.53846	1.11
CDK2 CDK3	Protein kinase, Ser/Thr (non-receptor)	P24941, Q00526	§15 15	VEKIGEGT*Y*GVVYK	-2.5641	-1.1236	-1.53846	1.12
CDK2 CDK3	Protein kinase, Ser/Thr (non-receptor)	P24941, Q00526	§15 15	VEKIGEGT*Y*GVVYK	-2.38095	-1.1236	-1.53846	1.12
CDK2 CDK3	Protein kinase, Ser/Thr (non-receptor)	P24941 Q00526	§15 15	VEK@IGEGTY*GVVYK@		1.06		1.04
CDK2 CDK3	Protein kinase, Ser/Thr (non-receptor)	P24941 Q00526	§15 15	VEK@IGEGTY*GVVYK@		1.06		1.17
CDK2 CDK3	Protein kinase, Ser/Thr (non-receptor)	P24941 Q00526	§15 15	VEK@IGEGTY*GVVYK@		1.12		1.28
CDK2 CDK3	Protein kinase, Ser/Thr (non-receptor)	P24941 Q00526	§15 15	VEK@IGEGTY*GVVYK@	1.28	1.12		1.28
CDK2 CDK3	Protein kinase, Ser/Thr (non-receptor)	P24941 Q00526	§15 15	VEKIGEGTY*GVVYK			-1.0989
CDK2 CDK3	Protein kinase, Ser/Thr (non-receptor)	P24941 Q00526	§15 15	VEKIGEGTY*GVVYK	1.13		-1.07527	1.17
CDK5	Protein kinase, Ser/Thr (non-receptor)	Q00535	§15	IGEGTY*GTVFK	-1.0101	-1.16279	-1.03093
CDK5	Protein kinase, Ser/Thr (non-receptor)	Q00535	§15	IGEGTY*GTVFK	1.02	-1.14943	1.05
CDK5	Protein kinase, Ser/Thr (non-receptor)	Q00535	§15	IGEGTY*GTVFK@			1.05	1.4
CDV-3	Unknown function	Q9UKY7	§190	K@TPQGPPEIY*SDTQFPSLQSTAK@	-2.12766	1.16	-1.40845
CDV-3	Unknown function	Q9UKY7	§190	K@TPQGPPEIY*SDTQFPSLQSTAK@	-1.92308	1.16	-1.17647	1.12
CDV-3	Unknown function	Q9UKY7	§190	KTPQGPPEIY*SDTQFPSLQSTAK	-2.12766	-1.20482	-1.40845
CDV-3	Unknown function	Q9UKY7	§190	KTPQGPPEIY*SDTQFPSLQSTAK	-1.92308	-1.20482	-1.17647	-1.04167
CDV-3 LOC200842	Unknown function	Q9UKY7 XP_115974	§244 §161	LQLDNQY*AVLENQK			1.08
CDV-3 LOC200842	Unknown function	Q9UKY7 XP_115974	§244 §161	LQLDNQY*AVLENQK@			-1.40845
CDV-3 LOC200842	Unknown function	Q9UKY7 XP_115974	§244 §161	LQLDNQY*AVLENQK@			1.08
CENTD1	G protein or regulator	Q8WZ64	§77	MQDIPIY*ANVHK@			3.41
CENTD1	G protein or regulator	Q8WZ64	§77	MQDIPIY*ANVHK@			3.87
CENTD2	G protein or regulator	Q4LDD5	737	HY*SVVLPTVSHSGFLYK				-1.28205
CENTD2	G protein or regulator	Q4LDD5	737	HY*SVVLPTVSHSGFLYK				-1.21951
CENTD2	G protein or regulator	Q4LDD5	§975	AAASM^GDTLSEQQLGDSDIPVIVY*R				-1.1236
CENTD2	G protein or regulator	Q4LDD5	§975	AAASMGDTLSEQQLGDSDIPVIVY*R				-1.26582
CENTD2	G protein or regulator	Q4LDD5	§975	AAASMGDTLSEQQLGDSDIPVIVY*R				-1.19048
CENTD2	G protein or regulator	Q4LDD5	§975	AAASMGDTLSEQQLGDSDIPVIVY*R#		4.61		-1.19048
CGI-27	Unknown function	Q9Y316	§210	YSYYDESQGEIY*R#				-1.07527
CGI-27	Unknown function	Q9Y316	§210	YSYYDESQGEIY*R#				1.24
CHERP	Endoplasmic reticulum or golgi	Q8IWX8	897	GVGVALDDPYENY*R#R#	5.05
CK2-alpha2	Protein kinase, Ser/Thr (non-receptor)	P19784	13	ARVY*AEVNSLR				1.04
CKAP2	Cell cycle regulation	Q8WWK9	599	YNVSTTPY*LQSVK@			42.51
CLH-17	Vesicle protein	Q00610	633	ALEHFTDLY*DIK@R#	1.61	1.48		-1.06383
CLH-17	Vesicle protein	Q00610	633	ALEHFTDLY*DIKR	1.46	1.21
CLH-17	Vesicle protein	Q00610	633	ALEHFTDLY*DIKR	1.61	1.48		1
CLH-17	Vesicle protein	Q00610	898	FLR#ENPY*YDSR#	1.74			-1.0101
CLH-17	Vesicle protein	Q00610	898	FLRENPY*YDSR		1.37
CLH-17	Vesicle protein	Q00610	898	FLRENPY*YDSR		1.38
CLH-17	Vesicle protein	Q00610	898	FLRENPY*YDSR		1.46
CLH-17	Vesicle protein	Q00610	898	FLRENPY*YDSR	1.88	1.47		-1.23457
CLH-17	Vesicle protein	Q00610	§899	FLRENPYY*DSR	1.74
CLIM1	Cytoskeletal protein	O00151	§150	VITNQYNNPAGLY*SSENISNFNNALESK	1.23	1.16	-2
CLIM1	Cytoskeletal protein	O00151	§150	VITNQYNNPAGLY*SSENISNFNNALESK		1.03
CLIM1	Cytoskeletal protein	O00151	§150	VITNQYNNPAGLY*SSENISNFNNALESK		1.16	-1.96078
CLIM1	Cytoskeletal protein	O00151	§150	VITNQYNNPAGLY*SSENISNFNNALESK@	1.16		-2
CLIM1	Cytoskeletal protein	O00151	§320	ER#VTPPEGY*EVVTVFPK@	2.53		11.78
CLIM1	Cytoskeletal protein	O00151	§320	ER#VTPPEGY*EVVTVFPK@	2.94		15.06
CLIM1	Cytoskeletal protein	O00151	§320	ER#VTPPEGY*EVVTVFPK@	3.07		15.06
CLIM1	Cytoskeletal protein	O00151	§320	ER#VTPPEGY*EVVTVFPK@			11.78
CLIM1	Cytoskeletal protein	O00151	§320	VTPPEGY*EVVTVFPK@			10.37
CMPK	Kinase (non-protein)	P30085	166	IQTYLQSTK@PIIDLY*EEMGK@	-1.88679
CMPK	Kinase (non-protein)	P30085	166	IQTYLQSTK@PIIDLY*EEMGK@	-1.88679
CMPK	Kinase (non-protein)	P30085	166	IQTYLQSTK@PIIDLY*EEMGK@	-1.78571
CMPK	Kinase (non-protein)	P30085	166	IQTYLQSTK@PIIDLY*EEMGK@	-1.78571
CMPK	Kinase (non-protein)	P30085	166	IQTYLQSTKPIIDLY*EEMGKVK	7.99
cofilin 1	Cytoskeletal protein	P23528	§139	HELQANCY*EEVK@DR#	2.74
cofilin 1	Cytoskeletal protein	P23528	§139	HELQANCY*EEVK@DR#	4.36	1.43
cofilin 1	Cytoskeletal protein	P23528	§139	HELQANCY*EEVKDR	3.77
cofilin 1	Cytoskeletal protein	P23528	§139	HELQANCY*EEVKDR	4.36
cofilin 1	Cytoskeletal protein	P23528	§67	EILVGDVGQTVDDPY*ATFVK@	3.55
cofilin 1	Cytoskeletal protein	P23528	§67	EILVGDVGQTVDDPY*ATFVK@	4.24
cofilin 1	Cytoskeletal protein	P23528	§67	EILVGDVGQTVDDPY*ATFVK@	4.53
cofilin 1	Cytoskeletal protein	P23528	§67	NIILEEGK@EILVGDVGQTVDDPY*ATFVK@	4.95
cofilin 1	Cytoskeletal protein	P23528	§67	NIILEEGK@EILVGDVGQTVDDPY*ATFVK@	5.39
cofilin 1	Cytoskeletal protein	P23528	§67	NIILEEGKEILVGDVGQTVDDPY*ATFVK	4.95
cofilin 1	Cytoskeletal protein	P23528	§67	NIILEEGKEILVGDVGQTVDDPY*ATFVK	5.39
cofilin 1 cofilin 2	Cytoskeletal protein	P23528 Q9Y281	§88 89	YALYDATY*ETK	3.19	-1.63934
cofilin 1 cofilin 2	Cytoskeletal protein	P23528 Q9Y281	§88 89	YALYDATY*ETK	3.2	-1.6129
cofilin 1 cofilin 2	Cytoskeletal protein	P23528 Q9Y281	§88 89	YALYDATY*ETK@	3.19
cofilin 1 cofilin 2	Cytoskeletal protein	P23528 Q9Y281	§88 89	YALYDATY*ETK@	3.19
cofilin 1 cofilin 2	Cytoskeletal protein	P23528 Q9Y281	§88 89	YALYDATY*ETK@	3.2
cofilin 1 cofilin 2	Cytoskeletal protein	P23528 Q9Y281	§88 89	YALYDATY*ETK@ESK@	3.32
cofilin 1 cofilin 2	Cytoskeletal protein	P23528 Q9Y281	§88 89	YALYDATY*ETK@ESK@	3.33
cofilin 1 cofilin 2	Cytoskeletal protein	P23528 Q9Y281	§88 89	YALYDATY*ETKESK	3.32
cofilin 1 cofilin 2	Cytoskeletal protein	P23528 Q9Y281	§88 89	YALYDATY*ETKESK	3.33
cofilin 1 cofilin 2	Cytoskeletal protein	P23528 Q9Y281	84 85	YALY*DATYETK@	3.19
cofilin 1 cofilin 2	Cytoskeletal protein	P23528 Q9Y281	84 85	YALY*DATYETK@	3.2
COP, beta prime	Vesicle protein	P35606	353	DMGSCEIY*PQTIQHNPNGR#	1.91
COP, beta prime	Vesicle protein	P35606	353	DMGSCEIY*PQTIQHNPNGR#	2.02
coronin 1A	Cytoskeletal protein	P31146	25	ADQCY*EDVR	3.72
coronin 1A	Cytoskeletal protein	P31146	25	ADQCY*EDVR	3.97
coronin 1A	Cytoskeletal protein	P31146	25	ADQCY*EDVR#	3.97
coronin 1A	Cytoskeletal protein	P31146	25	ADQCY*EDVR#VSQTTWDSGFCAVNPK@	8.43
coronin 1A	Cytoskeletal protein	P31146	25	HVFGQPAK@ADQCY*EDVR#	3.86
coronin 1A	Cytoskeletal protein	P31146	25	HVFGQPAK@ADQCY*EDVR#	4.11
coronin 1A	Cytoskeletal protein	P31146	25	HVFGQPAK@ADQCY*EDVR#	6.82
coronin 1A	Cytoskeletal protein	P31146	25	HVFGQPAKADQCY*EDVR	4.07
coronin 1C	Cytoskeletal protein	Q9ULV4	301	YFEITDESPY*VHYLNTFSSK		-1.04167
coronin 1C	Cytoskeletal protein	Q9ULV4	301	YFEITDESPY*VHYLNTFSSK@		-2.27273
coronin 1C	Cytoskeletal protein	Q9ULV4	301	YFEITDESPY*VHYLNTFSSK@EPQR#	1.43	1.43
coronin 1C	Cytoskeletal protein	Q9ULV4	301	YFEITDESPY*VHYLNTFSSKEPQR		1.14
Crk	Adaptor/scaffold	P46108	§221	YRPASASVSALIGGNQEGSHPQPLGGPEPGPY*AQPSVNTPLPNLQNGPIYAR				-5
CrkL	Adaptor/scaffold	P46109	92	IHY*LDTTTLIEPAPR				-1.28205
CrkL	Adaptor/scaffold	P46109	§207	NSNSYGIPEPAHAY*AQPQTTTPLPAVSGSPGAAITPLPSTQNGPVFAK@				-1.66667
CrkL	Adaptor/scaffold	P46109	§207	NSNSYGIPEPAHAY*AQPQTTTPLPAVSGSPGAAITPLPSTQNGPVFAK@				-1.66667
CrkL	Adaptor/scaffold	P46109	§207	NSNSYGIPEPAHAY*AQPQTTTPLPAVSGS*PGAAITPLPSTQNGPVFAK				-4.34783
CrkL	Adaptor/scaffold	P46109	§207	NSNSYGIPEPAHAY*AQPQTTTPLPAVSGS*PGAAITPLPSTQNGPVFAK@		5.96		-2.22222
CRMP-1	Enzyme, misc.	Q14194	504	GMYDGPVY*EVPATPK@			3.69
CRMP-1	Enzyme, misc.	Q14194	504	GMYDGPVY*EVPATPK@			4.31
CRMP-4	Enzyme, misc.	Q6DEN2	19	GWDSSHEDDLPVY*LAR#PGTTDQVPR#			>25.45
CRMP-4	Enzyme, misc.	Q6DEN2	19	GWDSSHEDDLPVY*LAR#PGTTDQVPR#			>34.32
CSFR	Protein kinase, Tyr (receptor)	P07333	§699	KAEAMLGPSLSPGQDPEGGVDY*K	1.91
CSFR	Protein kinase, Tyr (receptor)	P07333	§699	KAEAMLGPSLSPGQDPEGGVDY*K	2.15
CSK	Protein kinase, Tyr (non-receptor)	P41240	§184	VMEGTVAAQDEFY*R#			>30.04
CSK	Protein kinase, Tyr (non-receptor)	P41240	§184	VMEGTVAAQDEFY*R#			>33.16
CSK	Protein kinase, Tyr (non-receptor)	P41240	§184	VMEGTVAAQDEFY*R#SGWALNMK@			>127.37
CSK	Protein kinase, Tyr (non-receptor)	P41240	§184	VMEGTVAAQDEFY*R#SGWALNMK@			>127.59
CSK	Protein kinase, Tyr (non-receptor)	P41240	§184	VMEGTVAAQDEFY*R#SGWALNMK@			>271.78
CSK	Protein kinase, Tyr (non-receptor)	P41240	§184	VMEGTVAAQDEFY*R#SGWALNMK@			>273.57
CTNND1	Adaptor/scaffold	O60716	174	TVQPVAMGPDGLPVDASSVSNNY*IQTLGR#			>21.28
CTNND1	Adaptor/scaffold	O60716	208	NFHY*PPDGYSR#			>5.59
CTNND1	Adaptor/scaffold	O60716	904	SLDNNY*STPNER#			17.88
CTNND1	Adaptor/scaffold	O60716	§228	HYEDGYPGGSDNY*GSLSR#			3.2
CUL-4B	Cell cycle regulation	Q7Z673	459	IQDLSLLY*QLFS*R	< -89.29
CYB5R3	Enzyme, misc.	P00387	79	FALPSPQHILGLPVGQHIY*LSAR#	1.71
DAL-1	Cytoskeletal protein	Q9Y2J2	§453	DSMSAAEVGTGQY*ATTK	-1.11111
DAL-1	Cytoskeletal protein	Q9Y2J2	§453	DSMSAAEVGTGQY*ATTK	-1.07527
DBNL	Cytoskeletal protein	Q9UJU6	§162	FQDVGPQAPVGSVY*QK	1	-1.25
DBNL	Cytoskeletal protein	Q9UJU6	§162	FQDVGPQAPVGSVY*QK	1.12	-1.23457
DBNL	Cytoskeletal protein	Q9UJU6	§162	FQDVGPQAPVGSVY*QK@	1.08
DBNL	Cytoskeletal protein	Q9UJU6	§162	FQDVGPQAPVGSVY*QK@	1.09	-1.25
DBNL	Cytoskeletal protein	Q9UJU6	§162	FQDVGPQAPVGSVY*QK@	1.12	-1.23457
DDX1	RNA processing	Q92499	628	VWY*HVCSSR#	1.38	1.01
DDX1	RNA processing	Q92499	628	VWY*HVCSSR#		1
DDX15	Enzyme, misc.	O43143	13	HR#LDLGEDY*PSGK@	5.09
DDX15	Enzyme, misc.	O43143	13	HR#LDLGEDY*PSGK@	5.77
DDX3	RNA processing	O00571	§103	GR#SDY*DGIGSR#	2.51		8.77	1.47
DDX3	RNA processing	O00571	§103	GR#SDY*DGIGSR#	3.23		10.72	1.52
DDX3	RNA processing	O00571	§103	SDY*DGIGSR#			>15.52
DDX3 DDX3Y	RNA processing	O00571 O15523	461 460	K@GADSLEDFLY*HEGYACTSIHGDR#				1.07
DDX3 DDX3Y	RNA processing	O00571 O15523	461 460	KGADSLEDFLY*HEGYACTSIHGDR				1.16
desmoplakin 3	Cytoskeletal protein	P14923	658	ISEDK@NPDY*R#			>27.04
Dicer1	Enzyme, misc.	Q9UPY3	1428	APK@EEADY*EDDFLEYDQEHIR#	4.44
Dicer1	Enzyme, misc.	Q9UPY3	1428	APK@EEADY*EDDFLEYDQEHIR#	5.61
DIP	Apoptosis	Q9Y4B9	410	AK@YDTPY*IIWR#	3.36
DIP	Apoptosis	Q9Y4B9	410	AK@YDTPY*IIWR#	3.74
DIP	Apoptosis	Q9Y4B9	410	AKYDTPY*IIWR	3.16
DIP	Apoptosis	Q9Y4B9	410	AKYDTPY*IIWR	3.33
DIP	Apoptosis	Q9Y4B9	410	AKYDTPY*IIWR	3.36
DIP	Apoptosis	Q9Y4B9	410	AKYDTPY*IIWR	3.74
DKFZp686K0275	Unknown function	Q7Z3A1	232	AKPEPDILEEEKIY*AYPSNITSETGFR	3.99
DKFZp686K0275	Unknown function	Q7Z3A1	232	AKPEPDILEEEKIY*AYPSNITSETGFR	4.29
DLG3	Adaptor/scaffold	Q92796	673	R#DNEVDGQDY*HFVVSR#			9.95
DNAJB1 DNAJB4	Chaperone	P25685 Q9UDY4	175 §172	VSLEEIY*SGCTK@	5
DNA-PK	Protein kinase, Ser/Thr (non-receptor)	P78527	883	SY*VAWDR#EK@	17.5
DNMT1	Enzyme, misc.	P26358	399	LSIFDANESGFESY*EALPQHK@	5.74
DNMT1	Enzyme, misc.	P26358	399	LSIFDANESGFESY*EALPQHK@	5.85
DOCK8	G protein or regulator	Q8NF50	869	MSY*YCSGSSDAPSSPAAPR#PASK@			>22.66
Dok1	Adaptor/scaffold	Q99704	§315	IAPCPSQDSLY*SDPLDSTSAQAGEGVQR	-1.92308			-1.35135
Dok1	Adaptor/scaffold	Q99704	§315	IAPCPSQDSLY*SDPLDSTSAQAGEGVQR	1.09			-1.11111
Dok1	Adaptor/scaffold	Q99704	§315	IAPCPSQDSLY*SDPLDSTSAQAGEGVQR				-1.35135
Dok1	Adaptor/scaffold	Q99704	§315	IAPCPSQDSLY*SDPLDSTSAQAGEGVQR#			11.91	-1.35135
Dok1	Adaptor/scaffold	Q99704	§409	VK@EEGYELPYNPATDDY*AVPPPR#	1.73		27.52
Dok1	Adaptor/scaffold	Q99704	§409	VK@EEGYELPYNPATDDY*AVPPPR#			27.23
Dok1	Adaptor/scaffold	Q99704	§449	SHNSALY*SQVQK	-2.08333			1.28
Dok1	Adaptor/scaffold	Q99704	§449	SHNSALY*SQVQK	-1.96078	1.24		1.31
Dok1	Adaptor/scaffold	Q99704	§449	SHNSALY*SQVQK@			14.37
Dok1	Adaptor/scaffold	Q99704	§449	SHNSALY*SQVQK@			20.38
Dok1	Adaptor/scaffold	Q99704	§449	SHNSALY*SQVQK@			22.09
Dok2	Adaptor/scaffold	O60496	§139	QSR#PCMEENELY*SSAVTVGPHK@	-1.78571
Dok2	Adaptor/scaffold	O60496	§139	QSR#PCMEENELY*SSAVTVGPHK@	-1.5625
Dok2	Adaptor/scaffold	O60496	§299	GQEGEY*AVPFDAVAR	-1.13636			1.06
Dok2	Adaptor/scaffold	O60496	§299	GQEGEY*AVPFDAVAR	-1.11111			1.1
Dok2	Adaptor/scaffold	O60496	§299	GQEGEY*AVPFDAVAR	-1.11111			1.1
Dok2	Adaptor/scaffold	O60496	§299	GQEGEY*AVPFDAVAR				1.06
Dok2	Adaptor/scaffold	O60496	§299	GQEGEY*AVPFDAVAR#		1.68
DVL2	Unknown function	O14641	362	CWDPSPQAY*FTLPR#			>36.27
dynactin 2	Motor or contractile protein	Q13561	85	TGYESGEY*EMLGEGLGVK	8.41
dynactin 2	Motor or contractile protein	Q13561	85	TGYESGEY*EMLGEGLGVK	8.47
dynactin 2	Motor or contractile protein	Q13561	85	TGYESGEY*EMLGEGLGVK@	8.41
dynactin 2	Motor or contractile protein	Q13561	85	TGYESGEY*EMLGEGLGVK@	8.47
dynactin 2	Motor or contractile protein	Q13561	312	VHQLY*ETIQR#	2.44
dynactin 2	Motor or contractile protein	Q13561	312	VHQLY*ETIQR#	3.17
DYRK1A	Protein kinase, dual-specificity	Q13627	§145	K@VYNDGYDDDNY*DYIVK@	-12.5			-1.08696
DYRK1A	Protein kinase, dual-specificity	Q13627	§145	K@VYNDGYDDDNY*DYIVK@	1.78	1.38		-1.06383
DYRK1A	Protein kinase, dual-specificity	Q13627	§145	KVYNDGYDDDNY*DYIVK		1.51		-1.06383
DYRK1A	Protein kinase, dual-specificity	Q13627	§145	KVYNDGYDDDNY*DYIVK				-1.08696
DYRK1A	Protein kinase, dual-specificity	Q13627	§145	KVYNDGYDDDNY*DYIVK				-1.06383
DYRK1A	Protein kinase, dual-specificity	Q13627	§145	VYNDGYDDDNY*DYIVK				-1.31579
DYRK1A	Protein kinase, dual-specificity	Q13627	§145	VYNDGYDDDNY*DYIVK				-1.25
DYRK1A DYRK1B	Protein kinase, dual-specificity	Q13627 Q9Y463	§321 §273	IYQY*IQSR		1.15
DYRK1A DYRK1B	Protein kinase, dual-specificity	Q13627 Q9Y463	§321 §273	IYQY*IQSR		1.15		1.17
DYRK1A DYRK1B	Protein kinase, dual-specificity	Q13627 Q9Y463	§321 §273	IYQY*IQSR		1.15		1.17
DYRK1A DYRK1B	Protein kinase, dual-specificity	Q13627 Q9Y463	§321 §273	IYQY*IQSR		1.16		1.17
DYRK1A DYRK1B	Protein kinase, dual-specificity	Q13627 Q9Y463	§321 §273	IYQY*IQSR	1.28	1.16	-1.04167	1.19
DYRK1A DYRK1B	Protein kinase, dual-specificity	Q13627 Q9Y463	§321 §273	IYQY*IQSR	1.31	1.16	-1.04167	1.19
DYRK1A DYRK1B	Protein kinase, dual-specificity	Q13627 Q9Y463	§321 §273	IYQY*IQSR#	1.28	1.15		1.17
DYRK1A DYRK1B	Protein kinase, dual-specificity	Q13627 Q9Y463	§321 §273	IYQY*IQSR#	1.31	1.15		1.19
DYRK2 DYRK4	Protein kinase, dual-specificity	Q92630 Q9NR20	§309 286	VYTY*IQSR	1.38	1.07	-1.04167	1.33
DYRK2 DYRK4	Protein kinase, dual-specificity	Q92630 Q9NR20	§309 286	VYTY*IQSR		1.07
DYRK2 DYRK4	Protein kinase, dual-specificity	Q92630 Q9NR20	§309 286	VYTY*IQSR#		1.07	-1.05263
DYRK2 DYRK4	Protein kinase, dual-specificity	Q92630 Q9NR20	§309 286	VYTY*IQSR#		1.07
DYRK3	Protein kinase, dual-specificity	O43781	§369	LYTY*IQSR#				1.36
DYRK3	Protein kinase, dual-specificity	O43781	§369	LYTY*IQSR#				1.48
E1B-AP5	RNA processing	Q9BUJ2	124	QNQFYDTQVIK@QENESGY*ER#	3.54
E1B-AP5	RNA processing	Q9BUJ2	124	QNQFYDTQVIK@QENESGY*ER#	5.26
eEF1A-1 eEF1A-2	Translational regulator	P68104 Q05639	§141 §141	EHALLAY*TLGVK	1.07	1.01		1.06
eEF1A-1 eEF1A-2	Translational regulator	P68104 Q05639	§141 §141	EHALLAY*TLGVK	1.07	-1.14943		-1.02041
eEF1A-1 eEF1A-2	Translational regulator	P68104 Q05639	§141 §141	EHALLAY*TLGVK@		1.01		1.06
eEF1A-1 eEF1A-2	Translational regulator	P68104 Q05639	§141 §141	EHALLAY*TLGVK@				-1.02041
eEF1A-1 eEF1A-2	Translational regulator	P68104 Q05639	§29 §29	STTTGHLIY*K		1		1.06
eEF1A-1 eEF1A-2	Translational regulator	P68104 Q05639	§29 §29	STTTGHLIY*K		1		1.09
eEF1A-1 eEF1A-2	Translational regulator	P68104 Q05639	§29 §29	STTTGHLIY*K@	1.26
eEF1A-1 eEF1A-2	Translational regulator	P68104 Q05639	§29 §29	STTTGHLIY*K@	1.26	1	-1.20482
eEF1A-1 eEF1A-2	Translational regulator	P68104 Q05639	§29 §29	STTTGHLIY*K@	1.28	1	-1.07527	1.06
eIF3-alpha	Translational regulator	O75822	254	ATMK@DDLADYGGYDGGYVQDY*EDFM	3.28
eIF3S6IP	Translational regulator	Q9Y262	89	VSSDVIDQKVY*EIQDIYENSWTK		1.4
eIF3S6IP	Translational regulator	Q9Y262	89	VSSDVIDQKVY*EIQDIYENSWTK		1.52
eIF3-zeta	Translational regulator	O15371	318	NLAMEATY*INHNFSQQCLR	1.57
eIF3-zeta	Translational regulator	O15371	318	NLAMEATY*INHNFSQQCLR	1.63
eIF3-zeta	Translational regulator	O15371	318	NLAMEATY*INHNFSQQCLR#		1.28
eIF4A1	Translational regulator	P60842	197	GFK@DQIY*DIFQK@	1.27
eIF4ENIF1	Receptor, channel, transporter or cell surface protein	Q9NRA8	580	AASADY*LR#PR#			2.15
eIF4ENIF1	Receptor, channel, transporter or cell surface protein	Q9NRA8	580	AASADY*LR#PR#			2.15
eIF4G2	Translational regulator	P78344	439	SQGLSQLY*HNQSQGLLSQLQGQSK@			22.54
ELMO2	Cytoskeletal protein	Q96JJ3	§48	EVCDGWSLPNPEY*YTLR		1.11
ELMO2	Cytoskeletal protein	Q96JJ3	§48	EVCDGWSLPNPEY*YTLR		1.11
ELMO2	Cytoskeletal protein	Q96JJ3	§48	EVCDGWSLPNPEY*YTLR	1.39	1.11
ELMO2	Cytoskeletal protein	Q96JJ3	§48	EVCDGWSLPNPEY*YTLR	1.39	1.13
ELMO2	Cytoskeletal protein	Q96JJ3	§48	EVCDGWSLPNPEY*YTLR	1.42	1.13
ELMO2	Cytoskeletal protein	Q96JJ3	§48	EVCDGWSLPNPEY*YTLR	1.42	1.13
ELMO2	Cytoskeletal protein	Q96JJ3	§48	EVCDGWSLPNPEY*YTLR#	1.39	1.13
ELMO2	Cytoskeletal protein	Q96JJ3	§48	EVCDGWSLPNPEY*YTLR#	1.42	1.13
ELMO2	Cytoskeletal protein	Q96JJ3	§48	EVCDGWSLPNPEY*YTLR#	1.42	1.13
ELP3	Enzyme, misc.	Q9BVF7	§202	NLHDALSGHTSNNIY*EAVK@	1.64
EMAP-4	Cytoskeletal protein	Q9HC35	§226	DVIINQEGEY*IK		1.25
EMAP-4	Cytoskeletal protein	Q9HC35	§226	DVIINQEGEY*IK	1.21	1.36
EMAP-4	Cytoskeletal protein	Q9HC35	§226	DVIINQEGEY*IK@		1.25
EMAP-4	Cytoskeletal protein	Q9HC35	§226	DVIINQEGEY*IK@	1.27	1.36
ENO1	Enzyme, misc.	P06733	188	IGAEVY*HNLK@	4.15
ENO1	Enzyme, misc.	P06733	188	IGAEVY*HNLK@	5.12
ENO1	Enzyme, misc.	P06733	§286	SFIK@DY*PVVSIEDPFDQDDWGAWQK@	1.43	1.19
ENO1	Enzyme, misc.	P06733	§286	SFIKDY*PVVSIEDPFDQDDWGAWQK	1.43	1.19
ENO1	Enzyme, misc.	P06733	§286	SFIKDY*PVVSIEDPFDQDDWGAWQK	1.63	1.38
ENO1	Enzyme, misc.	P06733	§286	SFIKDY*PVVSIEDPFDQDDWGAWQK		1.19
ENO1 ENO2 ENO3	Enzyme, misc.	P06733 P09104 P13929	§43 43 §43	AAVPSGASTGIY*EALELR	1.54
ENO1 ENO2 ENO3	Enzyme, misc.	P06733 P09104 P13929	§43 43 §43	AAVPSGASTGIY*EALELR	1.54			-1.33333
ENO1 ENO2 ENO3	Enzyme, misc.	P06733 P09104 P13929	§43 43 §43	AAVPSGASTGIY*EALELR	1.57	1.01		-1.33333
ENO1 ENO2 ENO3	Enzyme, misc.	P06733 P09104 P13929	§43 43 §43	AAVPSGASTGIY*EALELR	1.57	1.03		-1.2987
ENO1 ENO2 ENO3	Enzyme, misc.	P06733 P09104 P13929	§43 43 §43	AAVPSGASTGIY*EALELR	1.62	1.03		-1.2987
ENO1 ENO2 ENO3	Enzyme, misc.	P06733 P09104 P13929	§43 43 §43	AAVPSGASTGIY*EALELR	1.65	1.03	-1.03093	1
ENO1 ENO2 ENO3	Enzyme, misc.	P06733 P09104 P13929	§43 43 §43	AAVPSGASTGIY*EALELR#	1.57	1
ENO1 ENO2 ENO3	Enzyme, misc.	P06733 P09104 P13929	§43 43 §43	AAVPSGASTGIY*EALELR#	1.62	1
ENO1 ENO2 ENO3	Enzyme, misc.	P06733 P09104 P13929	§43 43 §43	AAVPSGASTGIY*EALELR#	1.62	1.01
ENO1 ENO2 ENO3	Enzyme, misc.	P06733 P09104 P13929	§43 43 §43	AAVPSGASTGIY*EALELR#	1.65	1.03	-1.03093	-1.2987
ENO1 ENO2 ENO3	Enzyme, misc.	P06733 P09104 P13929	§43 43 §43	AAVPSGASTGIY*EALELR#	1.65	1.03
ENSA ARPP-19	RNA processing	O43768 P56211	64 58	GQK@Y*FDSGDYNMAK@			>41.30
ENSA ARPP-19	RNA processing	O43768 P56211	64 58	GQK@Y*FDSGDYNMAK@			>45.81
ENSA ARPP-19	RNA processing	O43768 P56211	64 58	Y*FDSGDYNMAK@			>44.94
ENSA ARPP-19	RNA processing	O43768 P56211	70 64	YFDSGDY*NMAK@	5.99
ENSA ARPP-19	RNA processing	O43768 P56211	70 64	YFDSGDY*NMAK@	16.87
EPB41	Cytoskeletal protein	P11171	222	VSLLDDTVY*ECVVEK				-1.1236
EPB41	Cytoskeletal protein	P11171	222	VSLLDDTVY*ECVVEK				1.01
EPB41	Cytoskeletal protein	P11171	222	VSLLDDTVY*ECVVEK@				1.01
EPB41	Cytoskeletal protein	P11171	§660	LDGENIY*IR#			24.26
EPB41	Cytoskeletal protein	P11171	§660	LDGENIY*IR#			26.94
EPB41L2	Cytoskeletal protein	O43491	88	SY*TLVVAK@			>16.59
EPB41L2	Cytoskeletal protein	O43491	88	SY*TLVVAK@			>17.05
EPB41L2	Cytoskeletal protein	O43491	773	VTEGTIREEQEY*EEEVEEEPRPAAK		-1.40845
EPB41L2	Cytoskeletal protein	O43491	773	VTEGTIREEQEY*EEEVEEEPRPAAK		-1.28205
EPB41L2	Cytoskeletal protein	O43491	§623	NSLR#VEGDNIY*VR#			32.78
EPB41L2	Cytoskeletal protein	O43491	§623	NSLR#VEGDNIY*VR#			38.69
EPB41L2	Cytoskeletal protein	O43491	§623	NSLR#VEGDNIY*VR#			>15.57
EPB41L2	Cytoskeletal protein	O43491	§623	NSLR#VEGDNIY*VR#			>16.21
EPRS	Enzyme, misc.	P07814	755	SLY*DEVAAQGEVVR#	3.91
Erbin	Adhesion or extracellular matrix protein	Q96RT1	1164	TMSVSDFNY*SR#			103.57
Erbin	Adhesion or extracellular matrix protein	Q96RT1	1164	TMSVSDFNY*SR#			>127.31
Erbin	Adhesion or extracellular matrix protein	Q96RT1	§1104	AQIPEGDY*LSYR#			>17.72
ERK1	Protein kinase, Ser/Thr (non-receptor)	P27361	§204	IADPEHDHTGFLTEY*VATR	3.09			1.15
ERK1	Protein kinase, Ser/Thr (non-receptor)	P27361	§204	IADPEHDHTGFLTEY*VATR	3.53			1.15
ERK1	Protein kinase, Ser/Thr (non-receptor)	P27361	§204	IADPEHDHTGFLTEY*VATR				1.14
ERK1	Protein kinase, Ser/Thr (non-receptor)	P27361	§204	IADPEHDHTGFLTEY*VATR				1.14
ERK1	Protein kinase, Ser/Thr (non-receptor)	P27361	§204	IADPEHDHTGFLTEY*VATR#		220.88
ERK1	Protein kinase, Ser/Thr (non-receptor)	P27361	§204	IADPEHDHTGFLTEY*VATR#	3.09	220.99
ERK1	Protein kinase, Ser/Thr (non-receptor)	P27361	§204	IADPEHDHTGFLTEY*VATR#	3.53	246.44
ERK1	Protein kinase, Ser/Thr (non-receptor)	P27361	§204	IADPEHDHTGFLT*EY*VATR#		179.62
ERK1	Protein kinase, Ser/Thr (non-receptor)	P27361	§204	IADPEHDHTGFLT*EY*VATR#		179.71
ERK1	Protein kinase, Ser/Thr (non-receptor)	P27361	§204	IADPEHDHTGFLT*EY*VATR#		>278.90	>53.80
ERK2	Protein kinase, Ser/Thr (non-receptor)	P28482	§186	VADPDHDHTGFLTEY*VATR				1.22
ERK2	Protein kinase, Ser/Thr (non-receptor)	P28482	§186	VADPDHDHTGFLTEY*VATR				1.22
ERK2	Protein kinase, Ser/Thr (non-receptor)	P28482	§186	VADPDHDHTGFLTEY*VATR	1.53	99.89		1.23
ERK2	Protein kinase, Ser/Thr (non-receptor)	P28482	§186	VADPDHDHTGFLTEY*VATR	1.59	147.35		1.3
ERK2	Protein kinase, Ser/Thr (non-receptor)	P28482	§186	VADPDHDHTGFLTEY*VATR#		99.74		1.22
ERK2	Protein kinase, Ser/Thr (non-receptor)	P28482	§186	VADPDHDHTGFLTEY*VATR#		99.87		1.23
ERK2	Protein kinase, Ser/Thr (non-receptor)	P28482	§186	VADPDHDHTGFLTEY*VATR#		99.88		1.23
ERK2	Protein kinase, Ser/Thr (non-receptor)	P28482	§186	VADPDHDHTGFLTEY*VATR#		147.07	25.18	1.23
ERK2	Protein kinase, Ser/Thr (non-receptor)	P28482	§186	VADPDHDHTGFLTEY*VATR#		149.18	28.8	1.53
ERK2	Protein kinase, Ser/Thr (non-receptor)	P28482	§186	VADPDHDHTGFLTEY*VATR#		>17.77
ERK2	Protein kinase, Ser/Thr (non-receptor)	P28482	§186	VADPDHDHTGFLTEY*VATR#		>21.06		1.22
ERK2	Protein kinase, Ser/Thr (non-receptor)	P28482	§186	VADPDHDHTGFLT*EY*VATR	7.03			1.08
ERK2	Protein kinase, Ser/Thr (non-receptor)	P28482	§186	VADPDHDHTGFLT*EY*VATR	8.42	157.29		1.25
ERK2	Protein kinase, Ser/Thr (non-receptor)	P28482	§186	VADPDHDHTGFLT*EY*VATR				1.04
ERK2	Protein kinase, Ser/Thr (non-receptor)	P28482	§186	VADPDHDHTGFLT*EY*VATR				1.07
ERK2	Protein kinase, Ser/Thr (non-receptor)	P28482	§186	VADPDHDHTGFLT*EY*VATR				1.07
ERK2	Protein kinase, Ser/Thr (non-receptor)	P28482	§186	VADPDHDHTGFLT*EY*VATR#		>99.41
ERK2	Protein kinase, Ser/Thr (non-receptor)	P28482	§186	VADPDHDHTGFLT*EY*VATR#		157.28		1.04
ERK2	Protein kinase, Ser/Thr (non-receptor)	P28482	§186	VADPDHDHTGFLT*EY*VATR#		157.28		1.07
ERK2	Protein kinase, Ser/Thr (non-receptor)	P28482	§186	VADPDHDHTGFLT*EY*VATR#		164.17		1.07
ERK2	Protein kinase, Ser/Thr (non-receptor)	P28482	§186	VADPDHDHTGFLT*EY*VATR#	7.03	164.36		1.25
ERK2	Protein kinase, Ser/Thr (non-receptor)	P28482	§186	VADPDHDHTGFLT*EY*VATR#		>100.39
ERK2	Protein kinase, Ser/Thr (non-receptor)	P28482	§186	VADPDHDHTGFLT*EY*VATR#		>110.30
ERK5	Protein kinase, Ser/Thr (non-receptor)	Q13164	§220	GLCTSPAEHQYFMTEY*VATR	6.28
ERK5	Protein kinase, Ser/Thr (non-receptor)	Q13164	§220	GLCTSPAEHQYFMTEY*VATR#	5.76
ERK5	Protein kinase, Ser/Thr (non-receptor)	Q13164	§220	GLCTSPAEHQYFMTEY*VATR#	6.28
EST1A	Chromatin, DNA-binding, DNA repair or DNA replication protein	Q86US8	508	FQNSDNPY*YYPR#			>25.45
EST1A	Chromatin, DNA-binding, DNA repair or DNA replication protein	Q86US8	509	FQNSDNPYY*YPR#			>22.24
ETEA	Ubiquitin conjugating system	Q9BVM7	89	IY*SYVVSR#PQPR#	2.19	2.27
FAM38A	Unknown function	Q92508	1152	EAGASLY*QGLMR#	1.86
FAM62A	Unknown function	Q9BSJ8	§822	HLSPY*ATLTVGDSSHK		-1.0101
FAM62A	Unknown function	Q9BSJ8	§822	HLSPY*ATLTVGDSSHK		-1.0101
FAM62A	Unknown function	Q9BSJ8	§822	HLSPY*ATLTVGDSSHK		1.17
FAM62A	Unknown function	Q9BSJ8	§822	HLSPY*ATLTVGDSSHK	1.49	1.22
FAM62A	Unknown function	Q9BSJ8	§822	HLSPY*ATLTVGDSSHK@	1.13
FAM62A	Unknown function	Q9BSJ8	§822	HLSPY*ATLTVGDSSHK@	4.41	1.22
FcER1G	Receptor, channel, transporter or cell surface protein	P30273	65	SDGVY*TGLSTR	-1.44928
FcER1G	Receptor, channel, transporter or cell surface protein	P30273	65	SDGVY*TGLSTR#	-1.44928
FcER1G	Receptor, channel, transporter or cell surface protein	P30273	65	SDGVY*TGLSTR#	-1.42857
Fgr	Protein kinase, Tyr (non-receptor)	P09769	34	SYGAADHY*GPDPTK@	1.06
Fgr	Protein kinase, Tyr (non-receptor)	P09769	208	KLDMGGY*YITTR	2.37
Fgr	Protein kinase, Tyr (non-receptor)	P09769	208	KLDMGGY*YITTR	2.5
FLJ14525	Unknown function	Q9H425	32	FTY*FSSLSPMAR#			12.45
FLJ20625	Unknown function	Q9NWT0	§40	ALNGAEPNY*HSLPSAR#			>13.18
FLJ20625	Unknown function	Q9NWT0	§40	ALNGAEPNY*HSLPSAR#			>14.76
FLJ22794	Unknown function	Q96PZ2	41	IEHY*FSPVSK@EQQNNCSTSLMR#			>14.64
FLNB	Cytoskeletal protein	O75369	§2502	SSTETCY*SAIPK	1.32
FLNB	Cytoskeletal protein	O75369	§2502	SSTETCY*SAIPK@	1.27			2.21
FLT3	Protein kinase, Tyr (receptor)	P36888	630	VMNATAY*GISK@			5.55
FLT3	Protein kinase, Tyr (receptor)	P36888	630	VMNATAY*GISK@			>11.88
FLT3	Protein kinase, Tyr (receptor)	P36888	726	TWTEIFK@EHNFSFY*PTFQSHPNSSMPGSR#			>11.99
FLT3	Protein kinase, Tyr (receptor)	P36888	726	TWTEIFK@EHNFSFY*PTFQSHPNSSMPGSR#			>16.91
FLT3	Protein kinase, Tyr (receptor)	P36888	§842	DIM^SDSNY*VVR#			>28.15
FLT3	Protein kinase, Tyr (receptor)	P36888	§842	DIM^SDSNY*VVR#			>38.54
FLT3	Protein kinase, Tyr (receptor)	P36888	§842	DIM^SDSNY*VVR#			>39.07
FLT3	Protein kinase, Tyr (receptor)	P36888	§842	DIM^SDSNY*VVR#			>39.49
FLT3	Protein kinase, Tyr (receptor)	P36888	§842	DIM^SDSNY*VVR#			>41.86
FLT3	Protein kinase, Tyr (receptor)	P36888	§842	DIM^SDSNY*VVR#			>54.76
FLT3	Protein kinase, Tyr (receptor)	P36888	§842	DIM^SDSNY*VVR#			>56.89
FLT3	Protein kinase, Tyr (receptor)	P36888	§842	DIM^SDSNY*VVR#			>61.64
FLT3	Protein kinase, Tyr (receptor)	P36888	§842	DIMSDSNY*VVR	21.21		130.49
FLT3	Protein kinase, Tyr (receptor)	P36888	§842	DIMSDSNY*VVR	25		131.1
FLT3	Protein kinase, Tyr (receptor)	P36888	§842	DIMSDSNY*VVR#	21.21	104.81	130.64
FLT3	Protein kinase, Tyr (receptor)	P36888	§842	DIMSDSNY*VVR#	21.21	104.87	131.24
FLT3	Protein kinase, Tyr (receptor)	P36888	§842	DIMSDSNY*VVR#	25	155.93	>5954.10
FLT3	Protein kinase, Tyr (receptor)	P36888	§842	DIMSDSNY*VVR#	25	156	>6408.75
FLT3	Protein kinase, Tyr (receptor)	P36888	§842	DIMSDSNY*VVR#			130.37
FOP	Unknown function	O95684	337	IGSLGLGTGEDDDY*VDDFNSTSHR#	5.21
FOP	Unknown function	O95684	337	IGSLGLGTGEDDDY*VDDFNSTSHR#	6.22
FOP	Unknown function	O95684	337	LISDK@IGSLGLGTGEDDDY*VDDFNSTSHR#	>3.71
FOP	Unknown function	O95684	337	LISDK@IGSLGLGTGEDDDY*VDDFNSTSHR#	>4.33
Fyn Yes	Protein kinase, Tyr (non-receptor)	P06241 P07947	§213 222	K@LDNGGYY*ITTR#				1
Fyn Yes	Protein kinase, Tyr (non-receptor)	P06241 P07947	§213 222	K@LDNGGYY*ITTR#				1.16
Fyn Yes	Protein kinase, Tyr (non-receptor)	P06241 P07947	§213 222	KLDNGGYY*ITTR	1.78	2.28		1
Fyn Yes	Protein kinase, Tyr (non-receptor)	P06241 P07947	212 221	K@LDNGGY*YITTR#	1.79
Fyn Yes	Protein kinase, Tyr (non-receptor)	P06241 P07947	212 221	KLDNGGY*YITTR	1.79	2.03
Fyn Yes Src	Protein kinase, Tyr (non-receptor)	P06241 P07947 P12931	439 §445 438	WTAPEAALY*GR				1.35
Fyn Yes Src	Protein kinase, Tyr (non-receptor)	P06241 P07947 P12931	439 §445 438	WTAPEAALY*GR#				1.19
G6PD	Enzyme, misc.	P11413	111	NSYVAGQY*DDAASYQR				1.03
G6PD	Enzyme, misc.	P11413	111	NSYVAGQY*DDAASYQR				1.05
G6PD	Enzyme, misc.	P11413	111	NSYVAGQY*DDAASYQR#	1.18
G6PD	Enzyme, misc.	P11413	502	R#VGFQY*EGTYK@	2.07
G6PD	Enzyme, misc.	P11413	502	RVGFQY*EGTYK	1.57
G6PD	Enzyme, misc.	P11413	502	RVGFQY*EGTYK	2.07			1.2
G6PD	Enzyme, misc.	P11413	502	VGFQY*EGTYK@				1.13
G6PD	Enzyme, misc.	P11413	§400	VQPNEAVY*TK	1.16	-1.06383
G6PD	Enzyme, misc.	P11413	§400	VQPNEAVY*TK@	1.15	-1.06383		-1.25
G6PD	Enzyme, misc.	P11413	§506	VGFQYEGTY*K@	1.62
G6PD	Enzyme, misc.	P11413	§506	VGFQYEGTY*K@	1.86
GA17	Receptor, channel, transporter or cell surface protein	Q7L2H7	§351	QQWQQLY*DTLNAWK	2.45
GA17	Receptor, channel, transporter or cell surface protein	Q7L2H7	§351	QQWQQLY*DTLNAWK	3.05
GA17	Receptor, channel, transporter or cell surface protein	Q7L2H7	§351	QQWQQLY*DTLNAWK@	2.45
GA17	Receptor, channel, transporter or cell surface protein	Q7L2H7	§351	QQWQQLY*DTLNAWK@	3.05	-1.08696
Gab1	Adaptor/scaffold	Q13480	§259	APSASVDSSLY*NLPR				-1.04167
Gab1	Adaptor/scaffold	Q13480	§259	APSASVDSSLY*NLPR				-1.04167
Gab1	Adaptor/scaffold	Q13480	§259	APSASVDSSLY*NLPR				1.12
Gab1	Adaptor/scaffold	Q13480	§259	APSASVDSSLY*NLPR#			>11.84	-1.04167
Gab1	Adaptor/scaffold	Q13480	§285	VSPSSTEADGELY*VFNTPSGTSSVETQMR#			>14.55
Gab1	Adaptor/scaffold	Q13480	§285	VSPSSTEADGELY*VFNTPSGTSSVETQMR#			>8.90
Gab1	Adaptor/scaffold	Q13480	§373	TASDTDSSY*CIPTAGMSPSR#				-1.06383
Gab1	Adaptor/scaffold	Q13480	§406	DASSQDCY*DIPR				1.2
Gab1	Adaptor/scaffold	Q13480	§406	DASSQDCY*DIPR				1.23
Gab1	Adaptor/scaffold	Q13480	§406	DASSQDCY*DIPR#			26.37	1.23
Gab1	Adaptor/scaffold	Q13480	§406	K@DASSQDCY*DIPR#			>14.30
Gab1	Adaptor/scaffold	Q13480	§406	KDASSQDCY*DIPR				1.05
Gab1	Adaptor/scaffold	Q13480	§406	KDASSQDCY*DIPR				1.1
Gab1	Adaptor/scaffold	Q13480	§627	GDK@QVEY*LDLDLDSGK@			>38.48
Gab1	Adaptor/scaffold	Q13480	§627	GDK@QVEY*LDLDLDSGK@			>41.82
Gab1	Adaptor/scaffold	Q13480	§659	SSGSGSSVADER#VDY*VVVDQQK@			339.22
Gab1	Adaptor/scaffold	Q13480	§659	SSGSGSSVADER#VDY*VVVDQQK@			500.15	1.49
Gab1	Adaptor/scaffold	Q13480	§659	SSGSGSSVADER#VDY*VVVDQQK@			>38.98
Gab1	Adaptor/scaffold	Q13480	§659	SSGSGSSVADER#VDY*VVVDQQK@			>44.37
Gab1	Adaptor/scaffold	Q13480	§659	SSGSGSSVADERVDY*VVVDQQK				1.47
Gab1	Adaptor/scaffold	Q13480	§659	SSGSGSSVADERVDY*VVVDQQK				1.49
Gab1	Adaptor/scaffold	Q13480	§659	VDY*VVVDQQK@			>31.03
Gab2	Adaptor/scaffold	Q9UQC2	249	LAQGNGHCVNGISGQVHGFY*SLPKPSR				-1.23457
Gab2	Adaptor/scaffold	Q9UQC2	409	ASSCETY*EYPQR				-1.16279
Gab2	Adaptor/scaffold	Q9UQC2	409	ASSCETY*EYPQR#				>421.67
Gab2	Adaptor/scaffold	Q9UQC2	§266	DSTY*DLPR#		6.9
Gab2	Adaptor/scaffold	Q9UQC2	§293	GSLTGSETDNEDVY*TFK@TPSNTLCR#			2.17
Gab2	Adaptor/scaffold	Q9UQC2	§293	GSLTGSETDNEDVY*TFK@TPSNTLCR#			2.38
Gab2	Adaptor/scaffold	Q9UQC2	§293	GSLTGSETDNEDVY*TFKTPSNTLCR			2.17	1.03
Gab2	Adaptor/scaffold	Q9UQC2	§293	GSLTGSETDNEDVY*TFKTPSNTLCR			2.38	1.1
Gab2	Adaptor/scaffold	Q9UQC2	§324	EFGDLLVDNMDVPATPLSAY*QIPR				-2.5
Gab2	Adaptor/scaffold	Q9UQC2	§324	EFGDLLVDNMDVPATPLSAY*QIPR				-2
Gab2	Adaptor/scaffold	Q9UQC2	§324	EFGDLLVDNMDVPATPLSAY*QIPR#			21.95
Gab2	Adaptor/scaffold	Q9UQC2	§476	AGDNSQSVY*IPMSPGAHHFDSLGYPSTTLPVHR#		5.22
Gab2	Adaptor/scaffold	Q9UQC2	§614	K@STGSVDY*LALDFQPSSPSPHR#			11.17
Gab2	Adaptor/scaffold	Q9UQC2	§614	KSTGSVDY*LALDFQPSSPSPHR				-1.78571
Gab2	Adaptor/scaffold	Q9UQC2	§614	KSTGSVDY*LALDFQPSSPSPHR				-1.38889
Gab3	Adaptor/scaffold	Q8WWW8	560	LLLSEEQR#VDY*VQVDEQK@			8.56
Gab3	Adaptor/scaffold	Q8WWW8	560	LLLSEEQR#VDY*VQVDEQK@			9.2	1.45
Gab3	Adaptor/scaffold	Q8WWW8	560	LLLSEEQR#VDY*VQVDEQK@			9.2	1.72
Gab3	Adaptor/scaffold	Q8WWW8	560	LLLSEEQRVDY*VQVDEQK				1.45
Gab3	Adaptor/scaffold	Q8WWW8	560	LLLSEEQRVDY*VQVDEQK				1.72
galectin-9	Unknown function	O00182	71	FEDGGY*VVCNTR	1.5
galectin-9	Unknown function	O00182	71	FEDGGY*VVCNTR	1.53
galectin-9	Unknown function	O00182	71	FEDGGY*VVCNTR#	1.53
G-alpha3(i)	G protein or regulator	P08754	353	NNLK@ECGLY*			>5.49
GDI2	G protein or regulator	P50395	§203	TDDYLDQPCY*ETINR	1.18	1.19		-1.20482
GDI2	G protein or regulator	P50395	§203	TDDYLDQPCY*ETINR	1.26	1.34		-1.20482
GDI2	G protein or regulator	P50395	§203	TDDYLDQPCY*ETINR#	1.18
GDI2	G protein or regulator	P50395	§203	TDDYLDQPCY*ETINR#	1.26			-1.20482
GGA2	Vesicle protein	Q9UJY4	269	R#PGQAPPDQEALQVVY*ER#	3.75
GGA2	Vesicle protein	Q9UJY4	269	R#PGQAPPDQEALQVVY*ER#	4.93
GIT1	G protein or regulator	Q9Y2X7	383	SQSDLDDQHDY*DSVAS*DEDTDQEPLR#	6.09
GIT1	G protein or regulator	Q9Y2X7	598	HGSGADSDY*ENTQSGDPLLGLEGK@R#	3.16
GIT1	G protein or regulator	Q9Y2X7	§545	LQPFHSTELEDDAIY*SVHVPAGLYR	1.17
GIT1	G protein or regulator	Q9Y2X7	§545	LQPFHSTELEDDAIY*SVHVPAGLYR	1.37		2.19
GIT1	G protein or regulator	Q9Y2X7	§545	LQPFHSTELEDDAIY*SVHVPAGLYR#			2.2
Golgin-84	Cytoskeletal protein	Q8TBA6	§54	NTDYTELHQQNTDLIY*QTGPK@	-5.88235
Golgin-84	Cytoskeletal protein	Q8TBA6	§54	NTDYTELHQQNTDLIY*QTGPK@	-5.55556
GOLPH4	Vesicle protein	O00461	673	GR#EEHY*EEEEEEEEDGAAVAEK@		-1.28205
GOLPH4	Vesicle protein	O00461	673	GREEHY*EEEEEEEEDGAAVAEK		-1.28205
GPR65	Receptor, channel, transporter or cell surface protein	Q8IYL9	113	Y*LAVVYPLK@				-1.19048
GPRC5C	Receptor, channel, transporter or cell surface protein	Q9NQ84	324	GVGY*ETILK@EQK@			18.41
GPRC5C	Receptor, channel, transporter or cell surface protein	Q9NQ84	324	GVGY*ETILK@EQK@			>12.94
Grb2	Adaptor/scaffold	P62993	§209	NY*VTPVNR#			>44.71
GRF-1	Transcriptional regulator	Q9NRY4	§1087	SVSSSPWLPQDGFDPSDY*AEPMDAVVK@PR#	2.95
GRF-1	Transcriptional regulator	Q9NRY4	§1087	SVSSSPWLPQDGFDPSDY*AEPMDAVVK@PR#	3.27
GRF-1	Transcriptional regulator	Q9NRY4	§1087	SVSSSPWLPQDGFDPSDY*AEPMDAVVKPR	3.27
GRF-1	Transcriptional regulator	Q9NRY4	§1105	NEEENIY*SVPHDSTQGK	1.36	-1.0101		1
GRF-1	Transcriptional regulator	Q9NRY4	§1105	NEEENIY*SVPHDSTQGK	1.56	1.2		1.08
GRF-1	Transcriptional regulator	Q9NRY4	§1105	NEEENIY*SVPHDSTQGK@	1.32	-1.0101		1
GRF-1	Transcriptional regulator	Q9NRY4	§1105	NEEENIY*SVPHDSTQGK@	1.46	1.2	1.42	1
GSK3A GSK3B	Protein kinase, Ser/Thr (non-receptor)	P49840 P49841	§279 §216	GEPNVSY*ICS*R		1.23
GSK3A GSK3B	Protein kinase, Ser/Thr (non-receptor)	P49840 P49841	§279 §216	GEPNVSY*ICS*R		1.23
GSK3A GSK3B	Protein kinase, Ser/Thr (non-receptor)	P49840 P49841	§279 §216	GEPNVSY*ICS*R#		1.23
GSK3A GSK3B	Protein kinase, Ser/Thr (non-receptor)	P49840 P49841	§279 §216	GEPNVSY*ICS*R#		1.27
GSK3A GSK3B	Protein kinase, Ser/Thr (non-receptor)	P49840 P49841	§279 §216	GEPNVSY*ICSR		1.04
GSK3A GSK3B	Protein kinase, Ser/Thr (non-receptor)	P49840 P49841	§279 §216	GEPNVSY*ICSR		1.05
GSK3A GSK3B	Protein kinase, Ser/Thr (non-receptor)	P49840 P49841	§279 §216	GEPNVSY*ICSR		1.07
GSK3A GSK3B	Protein kinase, Ser/Thr (non-receptor)	P49840 P49841	§279 §216	GEPNVSY*ICSR		1.09
GSK3A GSK3B	Protein kinase, Ser/Thr (non-receptor)	P49840 P49841	§279 §216	GEPNVSY*ICSR	1.42	1.09
GSK3A GSK3B	Protein kinase, Ser/Thr (non-receptor)	P49840 P49841	§279 §216	GEPNVSY*ICSR	1.42	1.09		-1.04167
GSK3A GSK3B	Protein kinase, Ser/Thr (non-receptor)	P49840 P49841	§279 §216	GEPNVSY*ICSR	1.42	1.1		-1.02041
GSK3A GSK3B	Protein kinase, Ser/Thr (non-receptor)	P49840 P49841	§279 §216	GEPNVSY*ICSR	1.43	1.1	-1.21951	-1.02041
GSK3A GSK3B	Protein kinase, Ser/Thr (non-receptor)	P49840 P49841	§279 §216	GEPNVSY*ICSR	1.43	1.11	-1.21951	-1.02041
GSK3A GSK3B	Protein kinase, Ser/Thr (non-receptor)	P49840 P49841	§279 §216	GEPNVSY*ICSR	1.43	1.11	-1.21951	-1.02041
GSK3A GSK3B	Protein kinase, Ser/Thr (non-receptor)	P49840 P49841	§279 §216	GEPNVSY*ICSR	1.43	1.11	-1.21951	-1.0101
GSK3A GSK3B	Protein kinase, Ser/Thr (non-receptor)	P49840 P49841	§279 §216	GEPNVSY*ICSR	1.44	1.11	-1.20482	-1.0101
GSK3A GSK3B	Protein kinase, Ser/Thr (non-receptor)	P49840 P49841	§279 §216	GEPNVSY*ICSR	1.44	1.11	-1.20482	1
GSK3A GSK3B	Protein kinase, Ser/Thr (non-receptor)	P49840 P49841	§279 §216	GEPNVSY*ICSR#		1.05
GSK3A GSK3B	Protein kinase, Ser/Thr (non-receptor)	P49840 P49841	§279 §216	GEPNVSY*ICSR#	1.42	1.07
GSK3A GSK3B	Protein kinase, Ser/Thr (non-receptor)	P49840 P49841	§279 §216	GEPNVSY*ICSR#	1.42	1.08
GSK3A GSK3B	Protein kinase, Ser/Thr (non-receptor)	P49840 P49841	§279 §216	GEPNVSY*ICSR#	1.43	1.1		-1.04167
GSK3A GSK3B	Protein kinase, Ser/Thr (non-receptor)	P49840 P49841	§279 §216	GEPNVSY*ICSR#	1.43	1.1	-1.23457	-1.03093
GSK3A GSK3B	Protein kinase, Ser/Thr (non-receptor)	P49840 P49841	§279 §216	GEPNVSY*ICSR#	1.43	1.1	-1.21951	-1.03093
GSK3A GSK3B	Protein kinase, Ser/Thr (non-receptor)	P49840 P49841	§279 §216	GEPNVSY*ICSR#	1.43	1.1	-1.21951	-1.03093
GSK3A GSK3B	Protein kinase, Ser/Thr (non-receptor)	P49840 P49841	§279 §216	GEPNVSY*ICSR#	1.44	1.11	-1.21951	-1.03093
GSK3A GSK3B	Protein kinase, Ser/Thr (non-receptor)	P49840 P49841	§279 §216	GEPNVSY*ICSR#	1.44	1.11	-1.21951	-1.02041
GSK3A GSK3B	Protein kinase, Ser/Thr (non-receptor)	P49840 P49841	§279 §216	GEPNVSY*ICSR#	1.44	1.12	-1.20482	-1.0101
GSK3A GSK3B	Protein kinase, Ser/Thr (non-receptor)	P49840 P49841	§279 §216	QLVRGEPNVSY*ICSR			-1.06383
GSK3A GSK3B	Protein kinase, Ser/Thr (non-receptor)	P49840 P49841	§279 §216	QLVRGEPNVSY*ICSR			-1.05263
GSTP1	Enzyme, misc.	P09211	7	PPYTVVY*FPVR	1.39	-1.66667	-1.96078	-1.72414
GSTP1	Enzyme, misc.	P09211	7	PPYTVVY*FPVR	1.39			-1.92308
GSTP1	Enzyme, misc.	P09211	7	PPYTVVY*FPVR	1.39
GSTP1	Enzyme, misc.	P09211	7	PPYTVVY*FPVR#	1.39	-1.66667
GSTP1	Enzyme, misc.	P09211	7	PPYTVVY*FPVR#		-1.85185
H2B	Chromatin, DNA-binding, DNA repair or DNA replication protein	P33778	42	KESYSIYVY*K			-1.33333
H2B	Chromatin, DNA-binding, DNA repair or DNA replication protein	P33778	42	KESYSIYVY*K			-1.23457
H2BK H2BFS H2B.1B H2B.1A HIST2H2BF H2BH H2BN H2BM H2BL	Chromatin, DNA-binding, DNA repair or DNA replication protein	O60814 P57053 P58876 P62807 Q5QNW6 Q93079 Q99877 Q99879 Q99880	42 42 42 42 43 42 42 42 42	K@ESYSVYVY*K@	1.19	1.45	-1.40845
H2BK H2BFS H2B.1B H2B.1A HIST2H2BF H2BH H2BN H2BM H2BL	Chromatin, DNA-binding, DNA repair or DNA replication protein	O60814 P57053 P58876 P62807 Q5QNW6 Q93079 Q99877 Q99879 Q99880	42 42 42 42 43 42 42 42 42	KESYSVYVY*K	1.17		-1.40845
H2BK H2BFS H2B.1B H2B.1A HIST2H2BF H2BH H2BN H2BM H2BL	Chromatin, DNA-binding, DNA repair or DNA replication protein	O60814 P57053 P58876 P62807 Q5QNW6 Q93079 Q99877 Q99879 Q99880	42 42 42 42 43 42 42 42 42	KESYSVYVY*K	1.19	1.45	-1.26582
H4 HIST4H4	Chromatin, DNA-binding, DNA repair or DNA replication protein	P62805, Q6DRA9	§51, 52	ISGLIY*EETR			-1.03093
HCA59	Unknown function	Q9NZ63	§147	NAEDCLY*ELPENIR#	2.19
HCA59	Unknown function	Q9NZ63	§147	NAEDCLY*ELPENIR#	3.6
Hck	Protein kinase, Tyr (non-receptor)	P08631	329	LHAVVTK@EPIY*IITEFMAK@	7.02
Hck	Protein kinase, Tyr (non-receptor)	P08631	329	LHAVVTKEPIY*IITEFMAK	7.02
Hck	Protein kinase, Tyr (non-receptor)	P08631	§208	TLDNGGFY*ISPR	1.16
Hck	Protein kinase, Tyr (non-receptor)	P08631	§208	TLDNGGFY*ISPR	1.16
Hck	Protein kinase, Tyr (non-receptor)	P08631	§208	TLDNGGFY*ISPR	1.18	1.25
Hck	Protein kinase, Tyr (non-receptor)	P08631	§208	TLDNGGFY*ISPR	1.18
Hck	Protein kinase, Tyr (non-receptor)	P08631	§208	TLDNGGFY*ISPR#		1.17
HEFL	Adaptor/scaffold	Q9NQ75	231	GGY*STLPNPQK				-1.78571
HEFL	Adaptor/scaffold	Q9NQ75	244	SEWIY*DTPVSPGK				-1.72414
HEFL	Adaptor/scaffold	Q9NQ75	244	SEWIY*DTPVSPGK				-1.23457
HEFL	Adaptor/scaffold	Q9NQ75	350	VEQQNTKPNIY*DIPK				-1.5873
HEFL	Adaptor/scaffold	Q9NQ75	350	VEQQNTKPNIY*DIPK				-1.44928
HePTP	Phosphatase	P35236	149	AQSQEDGDY*INANYIR#	6.05
HePTP	Phosphatase	P35236	149	AQSQEDGDY*INANYIR#	8.33
HIPK1 HIPK2	Protein kinase, Ser/Thr (non-receptor)	Q86Z02 Q9H2X6	§352 §361	AVCSTY*LQSR	1.39		1.04	1.07
HIPK1 HIPK2	Protein kinase, Ser/Thr (non-receptor)	Q86Z02 Q9H2X6	§352 §361	AVCSTY*LQSR	1.39	1.15	1.05	1.09
HIPK1 HIPK2	Protein kinase, Ser/Thr (non-receptor)	Q86Z02 Q9H2X6	§352 §361	AVCSTY*LQSR#	1.39	1.1		1.07
HIPK1 HIPK2	Protein kinase, Ser/Thr (non-receptor)	Q86Z02 Q9H2X6	§352 §361	AVCSTY*LQSR#	1.39	1.15		1.07
HIPK1 HIPK2	Protein kinase, Ser/Thr (non-receptor)	Q86Z02 Q9H2X6	§352 355 §361 364	AVCSTY*LQS*R		1.11
HIPK3	Protein kinase, Ser/Thr (non-receptor)	Q9H422	§359	TVCSTY*LQSR	1.31	-1.0989
HIPK3	Protein kinase, Ser/Thr (non-receptor)	Q9H422	§359	TVCSTY*LQSR		-1.1236
HIPK3	Protein kinase, Ser/Thr (non-receptor)	Q9H422	§359	TVCSTY*LQSR		-1.0989
HIPK3	Protein kinase, Ser/Thr (non-receptor)	Q9H422	§359	TVCSTY*LQSR#	1.31	-1.1236	-1.13636	1.02
HIPK3	Protein kinase, Ser/Thr (non-receptor)	Q9H422	§359	TVCSTY*LQSR#	1.32	-1.0989	-1.0989	1.06
HMGB1	Chromatin, DNA-binding, DNA repair or DNA replication protein	P09429	143	LGEMWNNTAADDK@QPY*EK@	5.25
hnRNP 2H9	RNA processing	P31942	§296	DGMDNQGGY*GSVGR#	1.47
hnRNP 2H9	RNA processing	P31942	§296	DGMDNQGGY*GSVGR#	1.83
hnRNP A0	RNA processing	Q13151	§180	AVPK@EDIY*SGGGGGGSR#	3.15
hnRNP A0	RNA processing	Q13151	§180	AVPK@EDIY*SGGGGGGSR#	3.69
hnRNP A0	RNA processing	Q13151	§180	AVPK@EDIY*SGGGGGGSR#	4.6
hnRNP A0	RNA processing	Q13151	§180	AVPK@EDIY*SGGGGGGSR#	5.64
hnRNP A1	RNA processing	P09651	340	SSGPY*GGGGQYFAK@PR#	2.65
hnRNP A1	RNA processing	P09651	340	SSGPY*GGGGQYFAK@PR#	2.84
hnRNP A1	RNA processing	P09651	356	NQGGY*GGSSSSSSYGSGR#	2.43
hnRNP A1	RNA processing	P09651	365	NQGGYGGSSSSSSY*GSGR#	2.38
hnRNP A1	RNA processing	P09651	§346	SSGPYGGGGQY*FAK@PR#	2.65		40.33
hnRNP A1	RNA processing	P09651	§346	SSGPYGGGGQY*FAKPR	2.65	-1.17647
hnRNP A2/B1	RNA processing	P22626	336	NMGGPYGGGNY*GPGGSGGSGGYGGR#	3.29
hnRNP A2/B1	RNA processing	P22626	347	NMGGPYGGGNYGPGGSGGSGGY*GGR#	2.58
hnRNP A3 RP11-223F20.1	RNA processing	P51991 Q5T6S7	360 258	SSGSPY*GGGYGSGGGSGGYGSR#	2.66
hnRNP A3 RP11-223F20.1	RNA processing	P51991 Q5T6S7	360 258	SSGSPY*GGGYGSGGGSGGYGSR#	2.89
hnRNP C1/C2	RNA processing	P07910	126	SAAEMYGSSFDLDY*DFQR#	3.22
hnRNP C1/C2	RNA processing	P07910	126	SAAEMYGSSFDLDY*DFQR#	3.66
hnRNP C1/C2	RNA processing	P07910	126	SAAEMYGSSFDLDY*DFQR#DYYDR#	5.68
hnRNP C1/C2	RNA processing	P07910	126	SAAEMYGSSFDLDY*DFQR#DYYDR#	6.36
hnRNP C1/C2	RNA processing	P07910	126	SAAEMYGSSFDLDY*DFQRDYYDR	5.68
hnRNP C1/C2	RNA processing	P07910	137	MY*SYPAR#	3.19
hnRNP C1/C2	RNA processing	P07910	137	MY*SYPAR#	4.05
hnRNP F	RNA processing	P52597	§246	MR#PGAYSTGYGGYEEY*SGLSDGYGFTTDLFGR#	4.87
hnRNP F	RNA processing	P52597	§246	MR#PGAYSTGYGGYEEY*SGLSDGYGFTTDLFGR#	5.85
hnRNP G	RNA processing	P38159	214	DDGY*STK@DSYSSR#	3.59
hnRNP G	RNA processing	P38159	272	DR#DY*SDHPSGGSYR#	5.73
hnRNP H hnRNP F	RNA processing	P31943 P52597	§306 306	ATENDIY*NFFSPLNPVR#	1.88
hnRNP H hnRNP H'	RNA processing	P31943 P55795	266 266	DLNY*CFSGMSDHR#	4.81
hnRNP H hnRNP H'	RNA processing	P31943 P55795	266 266	DLNY*CFSGMSDHR#	5.03
hnRNP I	RNA processing	P26599	§127	GQPIY*IQFSNHK		-1.0989
hnRNP I	RNA processing	P26599	§127	GQPIY*IQFSNHK		1.02
hnRNP I	RNA processing	P26599	§127	GQPIY*IQFSNHK@		1.02
hnRNP K	RNA processing	P61978	280	R#DY*DDMSPR#	4.6
hnRNP K	RNA processing	P61978	280	R#DY*DDMSPR#	5.44
hnRNP R	RNA processing	O43390	296	GFCFLEY*EDHK@	14.39
hnRNP U	RNA processing	Q00839	259	GYFEY*IEENK@YSR#	5.39
hnRNP U	RNA processing	Q00839	259	GYFEY*IEENK@YSR#	6.48
hnRNP U	RNA processing	Q00839	259	GYFEY*IEENKYSR	5.39
hnRNP U	RNA processing	Q00839	259	GYFEY*IEENKYSR	6.48
hnRNP U	RNA processing	Q00839	265	GYFEYIEENK@Y*SR#	4.35
hnRNP U	RNA processing	Q00839	265	GYFEYIEENK@Y*SR#	4.35
hnRNP U	RNA processing	Q00839	265	GYFEYIEENK@Y*SR#	5.01
hnRNP U	RNA processing	Q00839	§472	EK@PYFPIPEEY*TFIQNVPLEDR#	1.38
hnRNP U	RNA processing	Q00839	§472	EKPYFPIPEEY*TFIQNVPLEDR		-1.07527
hnRNP U	RNA processing	Q00839	§472	EKPYFPIPEEY*TFIQNVPLEDR		-1.07527
hnRNP U	RNA processing	Q00839	§472	EKPYFPIPEEY*TFIQNVPLEDR		1.02
HNRPUL2	RNA processing	Q8N3B3	588	FYGR#DY*EYNR#	4.11
HNRPUL2	RNA processing	Q8N3B3	588	FYGR#DY*EYNR#	5.03
Hrs	Adaptor/scaffold	O14964	132	VVQDTY*QIMK	1.98
Hrs	Adaptor/scaffold	O14964	132	VVQDTY*QIMK@	1.98
Hrs	Adaptor/scaffold	O14964	132	VVQDTY*QIMK@	2.03	1.12
Hrs	Adaptor/scaffold	O14964	132	YK@VVQDTY*QIMK@	2.41
Hrs	Adaptor/scaffold	O14964	132	YK@VVQDTY*QIMK@	2.63
Hrs	Adaptor/scaffold	O14964	132	YK@VVQDTY*QIMK@	3.85	3.02
Hrs	Adaptor/scaffold	O14964	§216	VCEPCY*EQLNR	1.63	1.18		-1.04167
Hrs	Adaptor/scaffold	O14964	§216	VCEPCY*EQLNR	1.7	1.27		1.03
Hrs	Adaptor/scaffold	O14964	§216	VCEPCY*EQLNR#		1.18	1.01
Hrs	Adaptor/scaffold	O14964	§334	YLNR#NY*WEK@	20.48
HS1	Adaptor/scaffold	P14317	140	SAVGFDY*K@GEVEK@	3.31
HS1	Adaptor/scaffold	P14317	140	SAVGFDY*K@GEVEK@	3.67
HS1	Adaptor/scaffold	P14317	§198	GFGGQY*GIQK	-1.23457
HS1	Adaptor/scaffold	P14317	§198	GFGGQY*GIQK	-1.13636
HS1	Adaptor/scaffold	P14317	§198	GFGGQY*GIQK@			2.42
HS1	Adaptor/scaffold	P14317	§198	GFGGQY*GIQK@			2.54
HS1	Adaptor/scaffold	P14317	§222	SAVGFNEMEAPTTAY*K@			32.99
HS1	Adaptor/scaffold	P14317	§222	SAVGFNEMEAPTTAY*K@			33.05
HS1	Adaptor/scaffold	P14317	§222	SAVGFNEMEAPTTAY*K@K@			>13.17
HS1	Adaptor/scaffold	P14317	§222	SAVGFNEMEAPTTAY*K@K@			>13.31
HSC70 HSPA2	Chaperone	P11142 P54652	107 108	VQVEY*K@GETK@	1.22
HSHIN1	Unknown function	NP_955356	§373	ESNY*FGLSPEER#			>14.27
HSP105	Chaperone	Q92598	641	NAVEEY*VYEFR#	8.11
HSP105	Chaperone	Q92598	677	LLTETEDWLY*EEGEDQAK@	6.56
HSP70 HSC70 HSPA2	Chaperone	P08107 P11142 P54652	§41 41 42	TTPSY*VAFTDTER	1.67	1.09
HSP70 HSC70 HSPA2	Chaperone	P08107 P11142 P54652	§41 41 42	TTPSY*VAFTDTER	1.71	1.22
HSP70 HSC70 HSPA2	Chaperone	P08107 P11142 P54652	§41 41 42	TTPSY*VAFTDTER#	1.67
HSP70 HSC70 HSPA2	Chaperone	P08107 P11142 P54652	§41 41 42	TTPSY*VAFTDTER#	1.71
HSP90A	Chaperone	P07900	491	HIY*YITGETK		1.01
HSP90A	Chaperone	P07900	491	HIY*YITGETK		1.12
HSP90A	Chaperone	P07900	491	HIY*YITGETK@	1.98
HSP90A	Chaperone	P07900	491	HIY*YITGETK@	2.03	1.12		1.19
HSP90A	Chaperone	P07900	603	LVTSPCCIVTSTY*GWTANMER#	2.39
HSP90A HSP90B	Chaperone	P07900 P08238	196 191	VILHLK@EDQTEY*LEER#	1.4	-1.23457
HSP90B	Chaperone	P08238	483	SIY*YITGESK		-1.03093		1.09
HSP90B	Chaperone	P08238	483	SIY*YITGESK	1.24	-1.0101	-1.21951	1.12
HSP90B	Chaperone	P08238	483	SIY*YITGESK	1.27	-1.0101	-1.13636	1.12
HSP90B	Chaperone	P08238	483	SIY*YITGESK				1.09
HSP90B	Chaperone	P08238	483	SIY*YITGESK@	1.24	-1.0101
HSP90B	Chaperone	P08238	483	SIY*YITGESK@		-1.03093
HSP90B	Chaperone	P08238	483	SIY*YITGESK@		-1.0101
HSP90B	Chaperone	P08238	595	LVSSPCCIVTSTY*GWTANMER	2.73
HSP90B	Chaperone	P08238	595	LVSSPCCIVTSTY*GWTANMER	3.24
HSP90B	Chaperone	P08238	595	LVSSPCCIVTSTY*GWTANMER#	2.59
HSP90B	Chaperone	P08238	595	LVSSPCCIVTSTY*GWTANMER#	2.73
HSP90B	Chaperone	P08238	595	LVSSPCCIVTSTY*GWTANMER#	3.81
HSPA4L HSP70RY	Chaperone	O95757 P34932	663 660	LEDTENWLY*EDGEDQPK@	4.26
HSPA4L HSP70RY	Chaperone	O95757 P34932	663 660	LEDTENWLY*EDGEDQPK@	>113.29
HSPA4L HSP70RY	Chaperone	O95757 P34932	663 660	LEDTENWLY*EDGEDQPK@	>45.77
HSPA4L HSP70RY	Chaperone	O95757 P34932	663 660	LEDTENWLY*EDGEDQPK@	>92.83
HSPE1	Mitochondrial protein	P61604	87	VVLDDK@DY*FLFR#	1.21
HSPE1	Mitochondrial protein	P61604	87	VVLDDK@DY*FLFR#	1.41
ICK	Protein kinase, Ser/Thr (non-receptor)	Q9UPZ9	§157, §159	SKPPYT*DY*VSTR		-1.38889
ICLN	Receptor, channel, transporter or cell surface protein	P54105	§214	TEDSIR#DY*EDGMEVDTTPTVAGQFEDADVDH	3.63
IkB-alpha	Inhibitor protein	P25963	§42	HDSGLDSMK@DEEY*EQMVK@	3.5
IkB-alpha	Inhibitor protein	P25963	§42	HDSGLDSMK@DEEY*EQMVK@	6.16
IkB-epsilon	Inhibitor protein	O00221	16	K@GPDEAEESQY*DSGIESLR#	1.91
InsR IGF1R	Protein kinase, Tyr (receptor)	P06213, P08069	§1185 §1173 §1161	DIY*ETDYYR	1.82
InsR IGF1R	Protein kinase, Tyr (receptor)	P06213, P08069	§1185 §1173 §1161	DIY*ETDYYR	1.93	-1.07527
InsR IGF1R	Protein kinase, Tyr (receptor)	P06213, P08069	§1185 §1173 §1161	DIY*ETDYYR#	1.82	-1.07527
InsR IGF1R	Protein kinase, Tyr (receptor)	P06213, P08069	§1185 §1173 §1161	DIY*ETDYYR#	1.93	1
InsR IGF1R	Protein kinase, Tyr (receptor)	P06213, P08069	§1185, §1189 §1173, §1177 §1161, §1165	DIY*ETDY*YR	1.52	-1.85185
InsR IGF1R	Protein kinase, Tyr (receptor)	P06213, P08069	§1185, §1189 §1173, §1177 §1161, §1165	DIY*ETDY*YR#	1.52
InsR IGF1R	Protein kinase, Tyr (receptor)	P06213, P08069	§1185, §1189 §1173, §1177 §1161, §1165	DIY*ETDY*YR#	1.55
InsR IGF1R	Protein kinase, Tyr (receptor)	P06213, P08069	§1185, §1189 §1173, §1177 §1161, §1165	DIY*ETDY*YRK	1.61
InsR IGF1R	Protein kinase, Tyr (receptor)	P06213, P08069	§1189 §1177 §1165	DIYETDY*YR		-1.07527
InsR IGF1R	Protein kinase, Tyr (receptor)	P06213, P08069	§1189 §1177 §1165	DIYETDY*YR#	1.82		2.23
InsR IGF1R	Protein kinase, Tyr (receptor)	P06213, P08069	§1189 §1177 §1165	DIYETDY*YR#			2.02
InsR IGF1R	Protein kinase, Tyr (receptor)	P06213, P08069	§1189 §1177 §1165	DIYETDY*YRK		1.07
IQGAP1	G protein or regulator	P46940	§1510	LQQTY*AALNSK				-1.19048
IQGAP1	G protein or regulator	P46940	§1510	LQQTY*AALNSK				-1.13636
IRS-2	Adaptor/scaffold	Q9Y4H2	742	ASSPAESSPEDSGY*MR		-1.0989
IRS-2	Adaptor/scaffold	Q9Y4H2	742	ASSPAESSPEDSGY*MR		1.02	-1.14943
IRS-2	Adaptor/scaffold	Q9Y4H2	§653	SSSSNLGADDGY*M^PMTPGAALAGSGSGSCR		1.03
IRS-2	Adaptor/scaffold	Q9Y4H2	§653	SSSSNLGADDGY*MPMTPGAALAGSGSGSCR	-1.20482
IRS-2	Adaptor/scaffold	Q9Y4H2	§653	SSSSNLGADDGY*MPMTPGAALAGSGSGSCR	-1.0989
IRS-2	Adaptor/scaffold	Q9Y4H2	§675	SDDY*MPMSPASVSAPK		-2.04082	-2
IRS-2	Adaptor/scaffold	Q9Y4H2	§675	SDDY*MPMSPASVSAPK@	-1.78571
IRS-2	Adaptor/scaffold	Q9Y4H2	§823	APYTCGGDSDQY*VLMSSPVGR#		1.88
IRS-2	Adaptor/scaffold	Q9Y4H2	§823	APYTCGGDSDQY*VLMSSPVGR#		1.91
IRS-2	Adaptor/scaffold	Q9Y4H2	§823	SYK@APYTCGGDSDQY*VLMSSPVGR#	1.48	2.22	2.08
IRS-2	Adaptor/scaffold	Q9Y4H2	§823	SYK@APYTCGGDSDQY*VLMSSPVGR#	1.53	2.3	2.08
IRS-2	Adaptor/scaffold	Q9Y4H2	§823	SYK@APYTCGGDSDQY*VLMSSPVGR#		2.22	2.06
IRS-2	Adaptor/scaffold	Q9Y4H2	§823	SYKAPYTCGGDSDQY*VLMSSPVGR	1.48	2.22	2.06
IRS-2	Adaptor/scaffold	Q9Y4H2	§823	SYKAPYTCGGDSDQY*VLMSSPVGR	1.53	2.3	2.08
ITGB1	Adhesion or extracellular matrix protein	P05556	§783	WDTGENPIY*K	-1.92308		6.54
ITGB1	Adhesion or extracellular matrix protein	P05556	§783	WDTGENPIY*K			6.4
ITGB1	Adhesion or extracellular matrix protein	P05556	§783	WDTGENPIY*K@	-1.96078	1.19	6.47
ITGB1	Adhesion or extracellular matrix protein	P05556	§783	WDTGENPIY*K@			6.4
ITGB1	Adhesion or extracellular matrix protein	P05556	§783	WDTGENPIY*K@SAVTTVVNPK@			7.06
ITGB1	Adhesion or extracellular matrix protein	P05556	§783	WDTGENPIY*K@SAVTTVVNPK@			7.65
ITGB1	Adhesion or extracellular matrix protein	P05556	§783	WDTGENPIY*K@SAVTTVVNPK@			7.65
ITGB1	Adhesion or extracellular matrix protein	P05556	§783	WDTGENPIY*K@SAVTTVVNPK@			7.84
ITGB1	Adhesion or extracellular matrix protein	P05556	§783	WDTGENPIY*KSAVTTVVNPK	-1.49254		7.84
ITGB5	Adhesion or extracellular matrix protein	P18084	774	AR#YEMASNPLY*R#			>12.53
ITGB5	Adhesion or extracellular matrix protein	P18084	774	AR#YEMASNPLY*R#			>15.54
ITGB5	Adhesion or extracellular matrix protein	P18084	774	YEMASNPLY*R#			>11.02
ITSN2	Adaptor/scaffold	Q9NZM3	§552	LIY*LVPEK				1.34
ITSN2	Adaptor/scaffold	Q9NZM3	§552	LIY*LVPEK				1.7
ITSN2	Adaptor/scaffold	Q9NZM3	§552	LIY*LVPEK@	4.68
ITSN2	Adaptor/scaffold	Q9NZM3	§967	R#EEPEALY*AAVNK@		1.35
ITSN2	Adaptor/scaffold	Q9NZM3	§967	R#EEPEALY*AAVNK@		1.44
ITSN2	Adaptor/scaffold	Q9NZM3	§967	REEPEALY*AAVNK	-1.31579	1.35
ITSN2	Adaptor/scaffold	Q9NZM3	§967	REEPEALY*AAVNK	-1.28205	1.44
Jak2	Protein kinase, Tyr (non-receptor)	O60674	§570	EVGDY*GQLHETEVLLK@	2.54
Jak2	Protein kinase, Tyr (non-receptor)	O60674	§570	EVGDY*GQLHETEVLLK@	2.64
Jak2	Protein kinase, Tyr (non-receptor)	O60674	§570	R#EVGDY*GQLHETEVLLK@	2.32
Jak2	Protein kinase, Tyr (non-receptor)	O60674	§570	R#EVGDY*GQLHETEVLLK@	2.39
JNK2	Protein kinase, Ser/Thr (non-receptor)	P45984	§185	TACTNFMMTPY*VVTR	2.78
JNK2	Protein kinase, Ser/Thr (non-receptor)	P45984	§185	TACTNFMMTPY*VVTR#	1.52
JNK2	Protein kinase, Ser/Thr (non-receptor)	P45984	§185	TACTNFMMTPY*VVTR#	2.78
KIAA0251	Unknown function	NP_055842	677	TFNLTAGSLESTEPIY*VYK@	7.83
KIAA0310	Unknown function	O15027	813	ANHSSHQEDTY*GALDFTLSR#	1.13
KIAA0310	Unknown function	O15027	813	ANHSSHQEDTY*GALDFTLSR#	1.49
KIAA0323	Unknown function	O15037	502	HIVIDGSNVAMVHGLQHY*FSSR		2.69
KIAA0323	Unknown function	O15037	502	HIVIDGSNVAMVHGLQHY*FSSR#	4.94
KIAA0323	Unknown function	O15037	502	HIVIDGSNVAMVHGLQHY*FSSR#	5.22	2.19
KIAA0676	Unknown function	O75163	865	R#DPSLPY*LEQYR#	1.74
KIAA0676	Unknown function	O75163	865	RDPSLPY*LEQYR	1.74
KIAA0676	Unknown function	O75163	865	RDPSLPY*LEQYR	1.77
KIAA1228	Unknown function	Q9ULJ2	746	NLIAFSEDGSDPY*VR	1.53
KIAA1228	Unknown function	Q9ULJ2	746	NLIAFSEDGSDPY*VR	2.06	-1.26582
KIAA1228	Unknown function	Q9ULJ2	746	NLIAFSEDGSDPY*VR#	1.53	-1.26582
KIAA1228	Unknown function	Q9ULJ2	746	NLIAFSEDGSDPY*VR#	2.06	1
KIAA1602	Unknown function	Q9HCH0	702	ALEEEK@AY*LSSR#			-1.66667
KIAA1636	Unknown function	Q9HCD6	1599	SQSASY*YPVCHSK@			>23.14
KIAA1984	Unknown function	Q3YEC7	726	ER#TAADELEAFLGGGAPGGR#HPGGGDY*EEL	4.73
KIAA1984	Unknown function	Q3YEC7	726	ER#TAADELEAFLGGGAPGGR#HPGGGDY*EEL	6.34
KIAA1984	Unknown function	Q3YEC7	726	TAADELEAFLGGGAPGGR#HPGGGDY*EEL	3.75
KIF14	Cytoskeletal protein	Q15058	255	VLGTGNLY*HR#			16.73
KIRREL	Adhesion or extracellular matrix protein	Q96J84	§625	AVLYADY*R#APGPAR#			>8.56
Kit	Protein kinase, Tyr (receptor)	P10721	§936	QISESTNHIY*SNLANCSPNR	-1.36986
Ku80	Enzyme, misc.	P13010	294	ETVY*CLNDDDETEVLK@EDIIQGFR#	4.79
LAB	Adaptor/scaffold	Q9GZY6	58	TY*SLVGQAWPGPLADMAPTR#K@	1.22		19.8
LAB	Adaptor/scaffold	Q9GZY6	58	TY*SLVGQAWPGPLADMAPTR#K@			19.79
LAB	Adaptor/scaffold	Q9GZY6	84	DK@LLQFY*PSLEDPASSR#			>18.48
LAB	Adaptor/scaffold	Q9GZY6	84	DK@LLQFY*PSLEDPASSR#			>19.72
LAB	Adaptor/scaffold	Q9GZY6	84	DK@LLQFY*PSLEDPASSR#			>43.98
LAB	Adaptor/scaffold	Q9GZY6	84	LLQFY*PSLEDPASSR#			>38.73
LAB	Adaptor/scaffold	Q9GZY6	84	LLQFY*PSLEDPASSR#			>40.17
LAB	Adaptor/scaffold	Q9GZY6	110	HGSEEAY*IDPIAMEYYNWGR#			14.98
LAB	Adaptor/scaffold	Q9GZY6	110	HGSEEAY*IDPIAMEYYNWGR#			17.29
LAB	Adaptor/scaffold	Q9GZY6	110	HGSEEAY*IDPIAMEYYNWGR#			20.07
LAB	Adaptor/scaffold	Q9GZY6	110	HGSEEAY*IDPIAMEYYNWGR#			20.07
LAB	Adaptor/scaffold	Q9GZY6	118	HGSEEAYIDPIAMEY*YNWGR#			30.08
LAB	Adaptor/scaffold	Q9GZY6	118	HGSEEAYIDPIAMEY*YNWGR#			30.09
LAB	Adaptor/scaffold	Q9GZY6	118	HGSEEAYIDPIAMEY*YNWGR#			42.67
LAB	Adaptor/scaffold	Q9GZY6	118	HGSEEAYIDPIAMEY*YNWGR#			42.68
LAB	Adaptor/scaffold	Q9GZY6	118	HGSEEAYIDPIAMEY*YNWGR#			>21.60
LAB	Adaptor/scaffold	Q9GZY6	119	HGSEEAYIDPIAMEYY*NWGR#			>229.66
LAB	Adaptor/scaffold	Q9GZY6	§136	FSK@PPEDDDANSY*ENVLICK@		12.96	23.33
LAB	Adaptor/scaffold	Q9GZY6	§136	FSK@PPEDDDANSY*ENVLICK@	2.17	13.87	24.84
LAB	Adaptor/scaffold	Q9GZY6	§136	FSK@PPEDDDANSY*ENVLICK@	2.58	13.87	24.84
LAB	Adaptor/scaffold	Q9GZY6	§136	FSK@PPEDDDANSY*ENVLICK@			23.32
LAB	Adaptor/scaffold	Q9GZY6	§136	FSKPPEDDDANSY*ENVLICK	2.58		24.84
LAB	Adaptor/scaffold	Q9GZY6	§136	FSKPPEDDDANSY*ENVLICK			23.32
LAB	Adaptor/scaffold	Q9GZY6	§193	TGPTSGLCPSASPEEDEESEDY*QNSASIHQWR			18.26
LAB	Adaptor/scaffold	Q9GZY6	§193	TGPTSGLCPSASPEEDEESEDY*QNSASIHQWR#		2.31	18.26
LAB	Adaptor/scaffold	Q9GZY6	§193	TGPTSGLCPSASPEEDEESEDY*QNSASIHQWR#		3.51	26.1
LAB	Adaptor/scaffold	Q9GZY6	110, 118	HGSEEAY*IDPIAMEY*YNWGR#			182.33
LAB	Adaptor/scaffold	Q9GZY6	110, 118	HGSEEAY*IDPIAMEY*YNWGR#			182.52
LAB	Adaptor/scaffold	Q9GZY6	110, 118	HGSEEAY*IDPIAMEY*YNWGR#			>154.10
LAB	Adaptor/scaffold	Q9GZY6	110, 118	HGSEEAY*IDPIAMEY*YNWGR#			>20.29
LAB	Adaptor/scaffold	Q9GZY6	110, 119	HGSEEAY*IDPIAMEYY*NWGR#			>17.02
LAB	Adaptor/scaffold	Q9GZY6	118, 119	HGSEEAYIDPIAMEY*Y*NWGR#			>62.69
LAB	Adaptor/scaffold	Q9GZY6	118, 119	HGSEEAYIDPIAMEY*Y*NWGR#			>64.41
LAB	Adaptor/scaffold	Q9GZY6	118, 119	HGSEEAYIDPIAMEY*Y*NWGR#			>8.67
LAB	Adaptor/scaffold	Q9GZY6	118, 119	HGSEEAYIDPIAMEY*Y*NWGR#			>85.51
LAB	Adaptor/scaffold	Q9GZY6	118, 119	HGSEEAYIDPIAMEY*Y*NWGR#			>87.73
LAB	Adaptor/scaffold	Q9GZY6	135, §136	FSKPPEDDDANS*Y*ENVLICK	2.33
LAIR-1	Receptor, channel, transporter or cell surface protein	Q6GTX8	§281	AVSPQSTK@PMAESITY*AAVAR#	-1.2987		>16.66
LAIR-1	Receptor, channel, transporter or cell surface protein	Q6GTX8	§281	AVSPQSTK@PMAESITY*AAVAR#	-1.17647	2.68	>18.87
LAIR-1	Receptor, channel, transporter or cell surface protein	Q6GTX8	§281	AVSPQSTK@PMAESITY*AAVAR#H			32.56
LAIR-1	Receptor, channel, transporter or cell surface protein	Q6GTX8	§281	AVSPQSTK@PMAESITY*AAVAR#H			32.57
LAIR-1	Receptor, channel, transporter or cell surface protein	Q6GTX8	§281	AVSPQSTK@PMAESITY*AAVAR#H			36.36
laminin receptor 1	Adhesion or extracellular matrix protein	P08865	§138	ADHQPLTEASY*VNLPTIALCNTDSPLR	1.35	-1.6129
laminin receptor 1	Adhesion or extracellular matrix protein	P08865	§138	ADHQPLTEASY*VNLPTIALCNTDSPLR	1.35	-1.6129
laminin receptor 1	Adhesion or extracellular matrix protein	P08865	§138	ADHQPLTEASY*VNLPTIALCNTDSPLR	1.37	-1.31579
laminin receptor 1	Adhesion or extracellular matrix protein	P08865	§138	ADHQPLTEASY*VNLPTIALCNTDSPLR#		-1.6129
laminin receptor 1	Adhesion or extracellular matrix protein	P08865	§138	ADHQPLTEASY*VNLPTIALCNTDSPLR#	1.37	-1.31579
LANP-L	Unknown function	Q9BTT0	235	EEIQDEEDDDDY*VEEGEEEEEEEEGGLR#GEK@	5.43
LANP-L	Unknown function	Q9BTT0	235	EEIQDEEDDDDY*VEEGEEEEEEEEGGLR#GEK@	5.89
LANP-L	Unknown function	Q9BTT0	235	EEIQDEEDDDDY*VEEGEEEEEEEEGGLR#GEK@	5.89
LANP-L	Unknown function	Q9BTT0	235	EEIQDEEDDDDY*VEEGEEEEEEEEGGLRGEK	5.43	-1.26582
LANP-L	Unknown function	Q9BTT0	235	EEIQDEEDDDDY*VEEGEEEEEEEEGGLRGEK	5.89	-1.26582
LAPTM5	Vesicle protein	Q13571	239	VVLPSY*EEALSLPSK@	>15.42
LAPTM5	Vesicle protein	Q13571	259	VVLPSYEEALSLPSK@TPEGGPAPPPY*SEV	6.96
Lasp-1	Cytoskeletal protein	Q14847	57	K@PYCNAHY*PK@		2.09
Lck	Protein kinase, Tyr (non-receptor)	P06239	262	LGAGQFGEVWMGY*YNGHTK@		>218.65
Lck	Protein kinase, Tyr (non-receptor)	P06239	§191	NLDNGGFY*ISPR			-1.13636
Lck	Protein kinase, Tyr (non-receptor)	P06239	§191	NLDNGGFY*ISPR#			-1.19048
Lck	Protein kinase, Tyr (non-receptor)	P06239	§191	NLDNGGFY*ISPR#			-1.19048
Lck	Protein kinase, Tyr (non-receptor)	P06239	§191	NLDNGGFY*ISPR#			-1.13636
Lck	Protein kinase, Tyr (non-receptor)	P06239	§191	NLDNGGFY*ISPR#			-1.13636
Lck	Protein kinase, Tyr (non-receptor)	P06239	§393	LIEDNEY*TAR#EGAK@			1.26
Lck	Protein kinase, Tyr (non-receptor)	P06239	§393	LIEDNEY*TAREGAK			1.23
Lck Fyn Yes Src	Protein kinase, Tyr (non-receptor)	P06239 P06241 P07947 P12931	§393 §419 §425 §418	LIEDNEY*TAR	1.51	-1.1236	1.67	2.71
Lck Fyn Yes Src	Protein kinase, Tyr (non-receptor)	P06239 P06241 P07947 P12931	§393 §419 §425 §418	LIEDNEY*TAR	1.54	-1.11111	1.77	2.86
Lck Fyn Yes Src	Protein kinase, Tyr (non-receptor)	P06239 P06241 P07947 P12931	§393 §419 §425 §418	LIEDNEY*TAR#	1.54		1.67
LDH-A	Enzyme, misc.	P00338	§238	QVVESAY*EVIK		-1.20482
LDH-A	Enzyme, misc.	P00338	§238	QVVESAY*EVIK	1.23	-1.20482		-1.1236
LDH-A	Enzyme, misc.	P00338	§238	QVVESAY*EVIK	1.23	-1.17647		1.02
LDH-A	Enzyme, misc.	P00338	§238	QVVESAY*EVIK	1.25	-1.17647		1.02
LDH-A	Enzyme, misc.	P00338	§238	QVVESAY*EVIK@	1.25	-1.17647		1.02
LDH-A	Enzyme, misc.	P00338	§238	QVVESAY*EVIK@		-1.20482
LDH-A	Enzyme, misc.	P00338	§238	QVVESAY*EVIK@		-1.20482
LDH-B	Enzyme, misc.	P07195	§239	M^VVESAY*EVIK		-1.0101
LDH-B	Enzyme, misc.	P07195	§239	MVVESAY*EVIK	1.2	-1.07527
LDH-B	Enzyme, misc.	P07195	§239	MVVESAY*EVIK	1.2
LDH-B	Enzyme, misc.	P07195	§239	MVVESAY*EVIK	1.21	-1.05263		-1.21951
LDH-B	Enzyme, misc.	P07195	§239	MVVESAY*EVIK	1.21	-1.04167		-1.06383
LDH-B	Enzyme, misc.	P07195	§239	MVVESAY*EVIK@		-1.07527
LDH-B	Enzyme, misc.	P07195	§239	MVVESAY*EVIK@		-1.05263
LDLR	Receptor, channel, transporter or cell surface protein	P01130	§845	TTEDEVHICHNQDGY*SYPSR#			30.15
Leupaxin	Adaptor/scaffold	O60711	§22	STLQDSDEY*SNPAPLPLDQHSR	1.49
Leupaxin	Adaptor/scaffold	O60711	§22	STLQDSDEY*SNPAPLPLDQHSR	1.49
Leupaxin	Adaptor/scaffold	O60711	§22	STLQDSDEY*SNPAPLPLDQHSR	1.56
Leupaxin	Adaptor/scaffold	O60711	§22	STLQDSDEY*SNPAPLPLDQHSR#	1.56
Leupaxin	Adaptor/scaffold	O60711	§22	STLQDSDEY*SNPAPLPLDQHSR#	1.56
LILRB4	Receptor, channel, transporter or cell surface protein	Q8NHJ6	360	QSPHDEDPQAVTY*AK	-3.57143
LILRB4	Receptor, channel, transporter or cell surface protein	Q8NHJ6	360	SPHDEDPQAVTY*AK	-8.33333
LILRB4	Receptor, channel, transporter or cell surface protein	Q8NHJ6	360	SPHDEDPQAVTY*AK	-4.54545
LILRB4	Receptor, channel, transporter or cell surface protein	Q8NHJ6	360	SPHDEDPQAVTY*AK	-4.16667
LILRB4	Receptor, channel, transporter or cell surface protein	Q8NHJ6	360	SPHDEDPQAVTY*AK	-3.57143	1.05
LILRB4	Receptor, channel, transporter or cell surface protein	Q8NHJ6	412	QAEEDRQMDTEAAASEAPQDVTY*AQLHSFTLR	-5
LILRB4	Receptor, channel, transporter or cell surface protein	Q8NHJ6	412	QMDTEAAASEAPQDVTY*AQLHSFTLR	-5.26316
LIM	Adaptor/scaffold	Q96HC4	§250	YTEFY*HVPTHSDASK				-1.07527
LIM	Adaptor/scaffold	Q96HC4	§250	YTEFY*HVPTHSDASK				1.12
LIMD2	Unknown function	Q9BT23	102	SK@GNY*DEGFGR#			>20.93
LIMD2	Unknown function	Q9BT23	102	SK@GNY*DEGFGR#			>28.15
liprin beta 1	Adaptor/scaffold	Q86W92	28	M^M^SDASDMLAAALEQMDGIIAGSKALEY*SNGIFDCQSPTSPFMGSLR		< -4.47
LISCH	Receptor, channel, transporter or cell surface protein	Q86X29	324	SSSAGGQGSY*VPLLR#				1.18
LMO7	Adaptor/scaffold	Q8WWI1	185	K@AQSNPY*YNGPHLNLK@		1.02	-1.11111
LMO7	Adaptor/scaffold	Q8WWI1	185	K@AQSNPY*YNGPHLNLK@			-1.14943
LMO7	Adaptor/scaffold	Q8WWI1	185	KAQSNPY*YNGPHLNLK		1.02
LMO7	Adaptor/scaffold	Q8WWI1	185	KAQSNPY*YNGPHLNLK		1.08
LOC92270	Unknown function	NP_001017971	175	Y*LDQQYDLIASPAHFSQLK@		-10
L-plastin	Cytoskeletal protein	P13796	§124	EGICAIGGTSEQSSVGTQHSYSEEEK@Y*AFVNWINK@		2.93
L-plastin	Cytoskeletal protein	P13796	§28	EAFAK@VDTDGNGY*ISFNELNDLFK@		13.85
L-plastin	Cytoskeletal protein	P13796	§28	EAFAK@VDTDGNGY*ISFNELNDLFK@		13.85
L-plastin	Cytoskeletal protein	P13796	§28	EAFAK@VDTDGNGY*ISFNELNDLFK@		14.58
L-plastin	Cytoskeletal protein	P13796	§28	EAFAK@VDTDGNGY*ISFNELNDLFK@		14.59
L-plastin	Cytoskeletal protein	P13796	§28	VDTDGNGY*ISFNELNDLFK	8.59	7.17
L-plastin	Cytoskeletal protein	P13796	§28	VDTDGNGY*ISFNELNDLFK	8.93	7.17
L-plastin	Cytoskeletal protein	P13796	§28	VDTDGNGY*ISFNELNDLFK		4.41
L-plastin	Cytoskeletal protein	P13796	§28	VDTDGNGY*ISFNELNDLFK		4.41
L-plastin	Cytoskeletal protein	P13796	§28	VDTDGNGY*ISFNELNDLFK		4.49
L-plastin	Cytoskeletal protein	P13796	§28	VDTDGNGY*ISFNELNDLFK		4.49
L-plastin	Cytoskeletal protein	P13796	§28	VDTDGNGY*ISFNELNDLFK		5.56
L-plastin	Cytoskeletal protein	P13796	§28	VDTDGNGY*ISFNELNDLFK		5.56
L-plastin	Cytoskeletal protein	P13796	§28	VDTDGNGY*ISFNELNDLFK@	8.59	4.49
L-plastin	Cytoskeletal protein	P13796	§28	VDTDGNGY*ISFNELNDLFK@	8.59	4.49
L-plastin	Cytoskeletal protein	P13796	§28	VDTDGNGY*ISFNELNDLFK@	8.93	4.49
L-plastin	Cytoskeletal protein	P13796	§28	VDTDGNGY*ISFNELNDLFK@	9.17	4.49
L-plastin	Cytoskeletal protein	P13796	§28	VDTDGNGY*ISFNELNDLFK@	9.17	5.56
L-plastin	Cytoskeletal protein	P13796	§28	VDTDGNGY*ISFNELNDLFK@	10.08	7.17
L-plastin	Cytoskeletal protein	P13796	§28	VDTDGNGY*ISFNELNDLFK@		4.41
L-plastin	Cytoskeletal protein	P13796	§28	VDTDGNGY*ISFNELNDLFK@		4.41
L-plastin	Cytoskeletal protein	P13796	§28	VDTDGNGY*ISFNELNDLFK@		4.41
L-plastin	Cytoskeletal protein	P13796	§28	VDTDGNGY*ISFNELNDLFK@		4.49
LST1	Cytoskeletal protein	O00453	88	ADY*ACIAENK@PT	-5
Lyn	Protein kinase, Tyr (non-receptor)	P07948	31	TIY*VR#DPTSNK@			15.69
Lyn	Protein kinase, Tyr (non-receptor)	P07948	31	TIY*VR#DPTSNK@	-1.88679		16.65
Lyn	Protein kinase, Tyr (non-receptor)	P07948	31	TIY*VRDPTSNK	-1.88679
Lyn	Protein kinase, Tyr (non-receptor)	P07948	31	TIY*VRDPTSNK	-1.78571
Lyn	Protein kinase, Tyr (non-receptor)	P07948	193	SLDNGGYY*ISPR	1.32			-1.03093
Lyn	Protein kinase, Tyr (non-receptor)	P07948	193	SLDNGGYY*ISPR				-1.04167
Lyn	Protein kinase, Tyr (non-receptor)	P07948	193	SLDNGGYY*ISPR#	1.37	1.1	-1.05263	-1.03093
Lyn	Protein kinase, Tyr (non-receptor)	P07948	193	SLDNGGYY*ISPR#				-1.04167
Lyn	Protein kinase, Tyr (non-receptor)	P07948	264	LGAGQFGEVWM^GY*YNNSTK	1.45
Lyn	Protein kinase, Tyr (non-receptor)	P07948	264	LGAGQFGEVWM^GY*YNNSTK	2.35
Lyn	Protein kinase, Tyr (non-receptor)	P07948	264	LGAGQFGEVWM^GY*YNNSTK@	1.45
Lyn	Protein kinase, Tyr (non-receptor)	P07948	264	LGAGQFGEVWM^GY*YNNSTK@	2.35
Lyn	Protein kinase, Tyr (non-receptor)	P07948	264	LGAGQFGEVWMGY*YNNSTK	1.23
Lyn	Protein kinase, Tyr (non-receptor)	P07948	264	LGAGQFGEVWMGY*YNNSTK	1.23
Lyn	Protein kinase, Tyr (non-receptor)	P07948	264	LGAGQFGEVWMGY*YNNSTK	1.26
Lyn	Protein kinase, Tyr (non-receptor)	P07948	264	LGAGQFGEVWMGY*YNNSTK	1.27	1.16
Lyn	Protein kinase, Tyr (non-receptor)	P07948	264	LGAGQFGEVWMGY*YNNSTK	1.27	1.18
Lyn	Protein kinase, Tyr (non-receptor)	P07948	264	LGAGQFGEVWMGY*YNNSTK	1.29	1.18
Lyn	Protein kinase, Tyr (non-receptor)	P07948	264	LGAGQFGEVWMGY*YNNSTK	1.29	1.34
Lyn	Protein kinase, Tyr (non-receptor)	P07948	264	LGAGQFGEVWMGY*YNNSTK@	1.26
Lyn	Protein kinase, Tyr (non-receptor)	P07948	264	LGAGQFGEVWMGY*YNNSTK@	1.26
Lyn	Protein kinase, Tyr (non-receptor)	P07948	264	LGAGQFGEVWMGY*YNNSTK@	1.27	1.12
Lyn	Protein kinase, Tyr (non-receptor)	P07948	264	LGAGQFGEVWMGY*YNNSTK@	1.27
Lyn	Protein kinase, Tyr (non-receptor)	P07948	264	LGAGQFGEVWMGY*YNNSTK@	1.29	1.16
Lyn	Protein kinase, Tyr (non-receptor)	P07948	264	R#LGAGQFGEVWMGY*YNNSTK@	1.28	1.74
Lyn	Protein kinase, Tyr (non-receptor)	P07948	264	R#LGAGQFGEVWMGY*YNNSTK@	1.28
Lyn	Protein kinase, Tyr (non-receptor)	P07948	264	RLGAGQFGEVWMGY*YNNSTK	1.28
Lyn	Protein kinase, Tyr (non-receptor)	P07948	264	RLGAGQFGEVWMGY*YNNSTK	1.44
Lyn	Protein kinase, Tyr (non-receptor)	P07948	264	RLGAGQFGEVWMGY*YNNSTK	1.44
Lyn	Protein kinase, Tyr (non-receptor)	P07948	264	RLGAGQFGEVWMGY*YNNSTK	1.64
Lyn	Protein kinase, Tyr (non-receptor)	P07948	264	RLGAGQFGEVWMGY*YNNSTK	2.06
Lyn	Protein kinase, Tyr (non-receptor)	P07948	315	EEPIY*IITEYMAK	1.29	-1.11111
Lyn	Protein kinase, Tyr (non-receptor)	P07948	315	EEPIY*IITEYMAK	1.29	-1.11111		-1.17647
Lyn	Protein kinase, Tyr (non-receptor)	P07948	315	EEPIY*IITEYMAK	1.32	-1.11111		-1.1236
Lyn	Protein kinase, Tyr (non-receptor)	P07948	315	EEPIY*IITEYMAK		-1.11111
Lyn	Protein kinase, Tyr (non-receptor)	P07948	315	EEPIY*IITEYMAK@	1.29
Lyn	Protein kinase, Tyr (non-receptor)	P07948	315	EEPIY*IITEYMAK@	1.29
Lyn	Protein kinase, Tyr (non-receptor)	P07948	315	EEPIY*IITEYMAK@	1.29
Lyn	Protein kinase, Tyr (non-receptor)	P07948	315	EEPIY*IITEYMAK@	1.32
Lyn	Protein kinase, Tyr (non-receptor)	P07948	315	EEPIY*IITEYMAK@	1.32
Lyn	Protein kinase, Tyr (non-receptor)	P07948	315	EEPIY*IITEYMAK@	1.32	-1.11111		-1.17647
Lyn	Protein kinase, Tyr (non-receptor)	P07948	315	LYAVVTR#EEPIY*IITEYMAK@		1.27
Lyn	Protein kinase, Tyr (non-receptor)	P07948	315	LYAVVTREEPIY*IITEYMAK		1.22
Lyn	Protein kinase, Tyr (non-receptor)	P07948	315	LYAVVTREEPIY*IITEYMAK		1.27
Lyn	Protein kinase, Tyr (non-receptor)	P07948	§192	SLDNGGY*YISPR	1.37	1.15	-1.05263	-1.03093
Lyn	Protein kinase, Tyr (non-receptor)	P07948	§192	SLDNGGY*YISPR		1.1	-1.05263	-1.04167
Lyn	Protein kinase, Tyr (non-receptor)	P07948	§192	SLDNGGY*YISPR#		1.1
Lyn	Protein kinase, Tyr (non-receptor)	P07948	§192	SLDNGGY*YISPR#	1.32	1.15
Lyn	Protein kinase, Tyr (non-receptor)	P07948	§472	VENCPDELY*DIMK	1.3	-1.0989		-1.14943
Lyn	Protein kinase, Tyr (non-receptor)	P07948	§472	VENCPDELY*DIMK		-1.13636		-1.19048
Lyn	Protein kinase, Tyr (non-receptor)	P07948	§472	VENCPDELY*DIMK		-1.13636
Lyn	Protein kinase, Tyr (non-receptor)	P07948	§472	VENCPDELY*DIMK@	1.3	-1.0989		-1.14943
Lyn Hck	Protein kinase, Tyr (non-receptor)	P07948 P08631	§396 §410	VIEDNEY*TAR		1.06
Lyn Hck	Protein kinase, Tyr (non-receptor)	P07948 P08631	§396 §410	VIEDNEY*TAR		1.06
Lyn Hck	Protein kinase, Tyr (non-receptor)	P07948 P08631	§396 §410	VIEDNEY*TAR	1.11	1.07	1.46	2.82
Lyn Hck	Protein kinase, Tyr (non-receptor)	P07948 P08631	§396 §410	VIEDNEY*TAR	1.16	1.07	1.51	2.87
Lyn Hck	Protein kinase, Tyr (non-receptor)	P07948 P08631	§396 §410	VIEDNEY*TAR#		1.06
Lyn Hck	Protein kinase, Tyr (non-receptor)	P07948 P08631	§396 §410	VIEDNEY*TAR#		1.06
Lyn Hck	Protein kinase, Tyr (non-receptor)	P07948 P08631	§396 §410	VIEDNEY*TAR#		1.07
Lyn Hck	Protein kinase, Tyr (non-receptor)	P07948 P08631	§396 §410	VIEDNEY*TAR#		1.07
Lyn Hck	Protein kinase, Tyr (non-receptor)	P07948 P08631	§396 §410	VIEDNEY*TAR#EGAK@				3.18
Lyn Hck	Protein kinase, Tyr (non-receptor)	P07948 P08631	§396 §410	VIEDNEY*TAREGAK	-1.04167	-1.05263
Lyn Hck	Protein kinase, Tyr (non-receptor)	P07948 P08631	§396 §410	VIEDNEY*TAREGAK	1.01	1.03	1.63	3.47
M6PRBP1	Vesicle protein	O60664	95	LEPQIASASEY*AHR	1.51
M6PRBP1	Vesicle protein	O60664	95	LEPQIASASEY*AHR#	1.63
MARCH7	Ubiquitin conjugating system	Q53GQ1	315	SLNSENSY*VSPR#			32.61
MCEMP1	Receptor, channel, transporter or cell surface protein	Q8IX20	38	NQGAHDPDY*ENITLAFK@		1.08
MCEMP1	Receptor, channel, transporter or cell surface protein	Q8IX20	38	NQGAHDPDY*ENITLAFK@		1.13
MCM6	Cell cycle regulation	Q14566	276	VSGVDGY*ETEGIR#	3.28
MCM6	Cell cycle regulation	Q14566	276	VSGVDGY*ETEGIR#	4.26
MGC15619	Receptor, channel, transporter or cell surface protein	Q96D96	35	HFTVVGDDY*HAWNINYK@	3.95		142.47
MGC15619	Receptor, channel, transporter or cell surface protein	Q96D96	35	HFTVVGDDY*HAWNINYK@			>55.64
MGC15619	Receptor, channel, transporter or cell surface protein	Q96D96	35	HFTVVGDDY*HAWNINYK@	2.59		103.13
MGC15619	Receptor, channel, transporter or cell surface protein	Q96D96	35	HFTVVGDDY*HAWNINYK@			103.28
MGC15619	Receptor, channel, transporter or cell surface protein	Q96D96	35	HFTVVGDDY*HAWNINYK@K@			>13.50
MGC15619	Receptor, channel, transporter or cell surface protein	Q96D96	42	HFTVVGDDYHAWNINY*K@			102.92
MGC15619	Receptor, channel, transporter or cell surface protein	Q96D96	42	HFTVVGDDYHAWNINY*K@			141.37
MMP14	Protease	NP_004986	573	R#LLY*CQR#	12.57
MMP14	Protease	NP_004986	573	R#LLY*CQR#	>22.60
MOSPD2	Unknown function	Q8NHP6	337	GPLLHISPAEELY*FGSTESGEKK		1.74
MST1	Protein kinase, Ser/Thr (non-receptor)	Q13043	433	IPQDGDY*EFLK@	3.87
MTMR10	Unknown function	NP_060232	708	SGPLEACY*GELGQSR	1.46		2.17
MTMR10	Unknown function	NP_060232	708	SGPLEACY*GELGQSR	1.46
MTMR10	Unknown function	NP_060232	708	SGPLEACY*GELGQSR#	1.46		2.17
MTMR10	Unknown function	NP_060232	708	SGPLEACY*GELGQSR#	1.46		2.31
MYO1E	Motor or contractile protein	Q12965	951	NTTQNTGYSSGTQNANY*PVR#			>75.32
MYO1G	Unknown function	Q6ZNK5	342	LLY*NSTDPTLR	1.3
MYO1G	Unknown function	Q6ZNK5	342	LLY*NSTDPTLR#	1.27
NCK1	Adaptor/scaffold	P16333	§105	LY*DLNMPAYVK		-1.0989
NCK1	Adaptor/scaffold	P16333	§268	NYVTVMQNNPLTSGLEPSPPQCDY*IR#PSLTGK@			3.44
NCK1	Adaptor/scaffold	P16333	§268	NYVTVMQNNPLTSGLEPSPPQCDY*IR#PSLTGK@			>8.55
Nice-4	Transcriptional regulator	Q9BTU3	858	DGSLASNPY*SGDLTK@	2.25
Nice-4	Transcriptional regulator	Q9BTU3	858	DGSLASNPY*SGDLTK@	2.36
NOB1P iso 2	RNA processing	Q9ULX3	366	QK@TNVFAPDY*IAGVSPFVENDISSR#			>15.75
NOB1P iso 2	RNA processing	Q9ULX3	366	QK@TNVFAPDY*IAGVSPFVENDISSR#			>18.28
NONO	RNA processing	Q15233	265	FAQPGSFEY*EYAMR#	5.81
NONO	RNA processing	Q15233	265	FAQPGSFEY*EYAMR#	6.13
Notch 1	Receptor, channel, transporter or cell surface protein	P46531	2324	LQSGMVPNQY*NPLR#			>12.12
NSFL1C	Vesicle protein	Q9UNZ2	167	LGAAPEEESAY*VAGEK@R#	2.66
NSFL1C	Vesicle protein	Q9UNZ2	167	LGAAPEEESAY*VAGEK@R#	2.75
NTF3	Secreted protein	P20783	12	M^SILFYVIFLAY*LR	< -12.96
N-WASP	Adaptor/scaffold	O00401	§256	VIY*DFIEK				-1.04167
OSBP	Lipid binding protein	P22059	767	ATEDGTPYDPY*K@ALWFER#	1.36
OSBP	Lipid binding protein	P22059	767	ATEDGTPYDPY*K@ALWFER#	1.58
OSBP	Lipid binding protein	P22059	767	ATEDGTPYDPY*KALWFER	1.36
OSBP	Lipid binding protein	P22059	767	ATEDGTPYDPY*KALWFER	1.58
p38-alpha	Protein kinase, Ser/Thr (non-receptor)	Q16539	§181	HTDDEM^TGY*VATR		2.23
p38-alpha	Protein kinase, Ser/Thr (non-receptor)	Q16539	§181	HTDDEM^TGY*VATR		2.24
p38-alpha	Protein kinase, Ser/Thr (non-receptor)	Q16539	§181	HTDDEM^TGY*VATR		2.4		1.09
p38-alpha	Protein kinase, Ser/Thr (non-receptor)	Q16539	§181	HTDDEMTGY*VATR				1.09
p38-alpha	Protein kinase, Ser/Thr (non-receptor)	Q16539	§181	HTDDEMTGY*VATR		2.32		1.09
p38-alpha	Protein kinase, Ser/Thr (non-receptor)	Q16539	§181	HTDDEMTGY*VATR		2.32	-1.20482	1.12
p38-alpha	Protein kinase, Ser/Thr (non-receptor)	Q16539	§181	HTDDEMTGY*VATR	2.63	2.23	-1.17647	1.12
p38-alpha	Protein kinase, Ser/Thr (non-receptor)	Q16539	§181	HTDDEMTGY*VATR	2.67	2.23	-1.14943	1.12
p38-alpha	Protein kinase, Ser/Thr (non-receptor)	Q16539	§181	HTDDEMTGY*VATR#		2.29		1.12
p38-alpha	Protein kinase, Ser/Thr (non-receptor)	Q16539	§181	HTDDEMTGY*VATR#	2.63	2.23	-1.17647	1.12
p38-alpha	Protein kinase, Ser/Thr (non-receptor)	Q16539	§181	HTDDEMTGY*VATR#	2.67	2.23	-1.08696	1.16
p38-alpha	Protein kinase, Ser/Thr (non-receptor)	Q16539	§181	HTDDEMTGY*VATR#				1.09
p38-alpha	Protein kinase, Ser/Thr (non-receptor)	Q16539	§181	HTDDEMTGY*VATR#				1.09
p38-alpha	Protein kinase, Ser/Thr (non-receptor)	Q16539	§181	HTDDEMTGY*VATR#				1.12
p38-alpha	Protein kinase, Ser/Thr (non-receptor)	Q16539	§181	HTDDEMTGY*VATR#				1.12
p38-alpha	Protein kinase, Ser/Thr (non-receptor)	Q16539	§181	HTDDEM^T*GY*VATR				1.52
p38-alpha	Protein kinase, Ser/Thr (non-receptor)	Q16539	§181	HTDDEM^T*GY*VATR				1.57
p38-alpha	Protein kinase, Ser/Thr (non-receptor)	Q16539	§181	HTDDEMT*GY*VATR		2.04	-1.14943
p38-alpha	Protein kinase, Ser/Thr (non-receptor)	Q16539	§181	HTDDEMT*GY*VATR		2.04	-1.1236	1.42
p38-alpha	Protein kinase, Ser/Thr (non-receptor)	Q16539	§181	HTDDEMT*GY*VATR#		2.04		1.42
p38-alpha	Protein kinase, Ser/Thr (non-receptor)	Q16539	§181	HTDDEMT*GY*VATR#		2.04	-1.1236	1.42
p38-alpha	Protein kinase, Ser/Thr (non-receptor)	Q16539	§181	HTDDEMT*GY*VATR#				1.4
p38-gamma	Protein kinase, Ser/Thr (non-receptor)	P53778	185	QADSEMTGY*VVTR	-1.14943
p38-gamma	Protein kinase, Ser/Thr (non-receptor)	P53778	185	QADSEMTGY*VVTR	-1.1236		-1.36986
p38-gamma	Protein kinase, Ser/Thr (non-receptor)	P53778	185	QADSEMTGY*VVTR#		1.86
p38-gamma	Protein kinase, Ser/Thr (non-receptor)	P53778	185	QADSEMTGY*VVTR#		2.24	-1.25	1.25
PABP 1 PABP 3	RNA processing	P11940 Q9H361	§364 §364	IVATK@PLY*VALAQR#	4.31
PABP 1 PABP 3	RNA processing	P11940 Q9H361	§364 §364	IVATK@PLY*VALAQR#	4.97	1.86
PABP 1 PABP 3	RNA processing	P11940 Q9H361	§364 §364	IVATK@PLY*VALAQR#	5.03	1.93
PABP 1 PABP 3	RNA processing	P11940 Q9H361	§364 §364	IVATKPLY*VALAQR	4.31
PABP 1 PABP 3	RNA processing	P11940 Q9H361	§364 §364	IVATKPLY*VALAQR	4.76			-1.19048
PABP 1 PABP 3	RNA processing	P11940 Q9H361	§364 §364	IVATKPLY*VALAQR	4.97	1.86		-1.07527
PABP 1 PABP 3	RNA processing	P11940 Q9H361	§364 §364	IVATKPLY*VALAQR	5.03	1.93		1.25
PABP 1 PABP 4	RNA processing	P11940 Q13310	116 116	ALY*DTFSAFGNILSCK@	1.99
PABP 1 PABP 4	RNA processing	P11940 Q13310	116 116	ALY*DTFSAFGNILSCK@	2
PABP 4	RNA processing	Q13310	364	IVGSK@PLY*VALAQR#	3.09
PAG	Adaptor/scaffold	Q9NWQ8	§163	SVDGDQGLGMEGPY*EVLK	-1.36986
PAG	Adaptor/scaffold	Q9NWQ8	§163	SVDGDQGLGMEGPY*EVLK@	-1.78571
PAG	Adaptor/scaffold	Q9NWQ8	§181	DSSSQENMVEDCLY*ETVK@EIK@		1.11
PAG	Adaptor/scaffold	Q9NWQ8	§227	AEFAEY*ASVDR	-2.5
PAG	Adaptor/scaffold	Q9NWQ8	§227	AEFAEY*ASVDR	-2.5
PAG	Adaptor/scaffold	Q9NWQ8	§227	AEFAEY*ASVDR	-2.5
PAG	Adaptor/scaffold	Q9NWQ8	§227	AEFAEY*ASVDR	-2.38095	-1.85185
PAG	Adaptor/scaffold	Q9NWQ8	§227	AEFAEY*ASVDR	-2.38095	-1.81818
PAG	Adaptor/scaffold	Q9NWQ8	§317	SREEDPTLTEEEISAMY*SSVNKPGQLVNK	-2.77778	-1.1236	-1.51515
PAG	Adaptor/scaffold	Q9NWQ8	§317	SREEDPTLTEEEISAMY*SSVNKPGQLVNK	-2.77778	1.03	-1.20482
PAG	Adaptor/scaffold	Q9NWQ8	§341	SGQSLTVPESTY*TSIQGDPQR	-2.85714	-1.11111
PAG	Adaptor/scaffold	Q9NWQ8	§341	SGQSLTVPESTY*TSIQGDPQR	-2.43902	-1.04167
PAG	Adaptor/scaffold	Q9NWQ8	§341	SGQSLTVPESTY*TSIQGDPQR	-2.22222	-1.0101
PAG	Adaptor/scaffold	Q9NWQ8	§341	SGQSLTVPESTY*TSIQGDPQR#	-2.85714	-1.11111
PAG	Adaptor/scaffold	Q9NWQ8	§341	SGQSLTVPESTY*TSIQGDPQR#	-2.43902	1.02
PAG	Adaptor/scaffold	Q9NWQ8	§359	SPSSCNDLY*ATVK	-2.32558	-1.08696
PAG	Adaptor/scaffold	Q9NWQ8	§359	SPSSCNDLY*ATVK	-2.27273	-1.02041
PAG	Adaptor/scaffold	Q9NWQ8	§359	SPSSCNDLY*ATVK@		-1.02041
PAG	Adaptor/scaffold	Q9NWQ8	§359	SPSSCNDLY*ATVK@DFEK@	-2.7027
PAG	Adaptor/scaffold	Q9NWQ8	§359	SPSSCNDLY*ATVKDFEK	-2.7027	1.09
PAG	Adaptor/scaffold	Q9NWQ8	§359	SPSSCNDLY*ATVKDFEK	-2.7027	1.1
PAG	Adaptor/scaffold	Q9NWQ8	§417	ATLGTNGHHGLVPK@ENDY*ESISDLQQGR#	-1.0101	1.14
PAG	Adaptor/scaffold	Q9NWQ8	§417	ATLGTNGHHGLVPK@ENDY*ESISDLQQGR#	1.04	1.23
PAG	Adaptor/scaffold	Q9NWQ8	§417	ATLGTNGHHGLVPKENDY*ESISDLQQGR	-1.0101	1.14
PAG	Adaptor/scaffold	Q9NWQ8	§417	ATLGTNGHHGLVPKENDY*ESISDLQQGR	1.04	1.6
PAG	Adaptor/scaffold	Q9NWQ8	§417	ENDY*ESISDLQQGR	-1.11111
PAG	Adaptor/scaffold	Q9NWQ8	§417	ENDY*ESISDLQQGR	-1.08696	-1.08696
PAG	Adaptor/scaffold	Q9NWQ8	§417	ENDY*ESISDLQQGR	-1.08696	1.05
PAG	Adaptor/scaffold	Q9NWQ8	§417	ENDY*ESISDLQQGR	-1.07527	1.06
PAG	Adaptor/scaffold	Q9NWQ8	§417	ENDY*ESISDLQQGR#	-1.11111	1.01
PAG	Adaptor/scaffold	Q9NWQ8	§417	ENDY*ESISDLQQGR#	-1.11111	1.05
PAG	Adaptor/scaffold	Q9NWQ8	§417	ENDY*ESISDLQQGR#	-1.08696	1.06
PAI-RBP1	RNA processing	Q8NC51	207	SSFSHY*SGLK@	1.77
PAXI	Adhesion or extracellular matrix protein	P49023	§118	VGEEEHVY*SFPNK@				1.48
PAXI	Adhesion or extracellular matrix protein	P49023	§118	VGEEEHVY*SFPNK@				1.52
PCM-1	Cell cycle regulation	Q15154	1176	TEY*MAFPKPFESSSSIGAEKPR	-1.21951	-1.20482
PDE4DIP	Adaptor/scaffold	O75065	196	VADSDY*EAICK@	1.76
PDE4DIP	Adaptor/scaffold	O75065	196	VADSDY*EAICK@	2.04
PDHA1 PDHA2	Enzyme, misc.	P08559 P29803	§301 299	YHGHS*MSDPGVSY*R		-1.28205
PDHA1 PDHA2	Enzyme, misc.	P08559 P29803	§301 299	YHGHS*MSDPGVSY*R#				1.14
PDHA1 PDHA2	Enzyme, misc.	P08559 P29803	§301 299	YHGHSMSDPGVSY*R	1.16
PDHA1 PDHA2	Enzyme, misc.	P08559 P29803	§301 299	YHGHSMSDPGVSY*R	1.17
PECAM-1	Adhesion or extracellular matrix protein	P16284	§713	DTETVY*SEVR		1.09
PECAM-1	Adhesion or extracellular matrix protein	P16284	§713	DTETVY*SEVR		1.14
PECAM-1	Adhesion or extracellular matrix protein	P16284	§713	DTETVY*SEVR#	-2.63158	1.09
PECAM-1	Adhesion or extracellular matrix protein	P16284	§713	DTETVY*SEVR#	-2.43902	1.14	10.73
PECAM-1	Adhesion or extracellular matrix protein	P16284	§713	DTETVY*SEVR#K@		1.1	9.14
PECAM-1	Adhesion or extracellular matrix protein	P16284	§713	DTETVY*SEVRK	-3.0303
PECAM-1	Adhesion or extracellular matrix protein	P16284	§713	DTETVY*SEVRK	-2.85714	1.12
PECAM-1	Adhesion or extracellular matrix protein	P16284	§713	KDTETVY*SEVR	-6.25
PECAM-1	Adhesion or extracellular matrix protein	P16284	§713	KDTETVY*SEVR	-2.32558
PFTAIRE1 PFTAIRE2	Protein kinase, Ser/Thr (non-receptor)	O94921 Q96Q40	146 63	LEKLGEGS*Y*ATVYK		-1.66667
PFTAIRE1 PFTAIRE2	Protein kinase, Ser/Thr (non-receptor)	O94921 Q96Q40	146 63	LEKLGEGSY*AT*VYK				-1.35135
PFTAIRE1 PFTAIRE2	Protein kinase, Ser/Thr (non-receptor)	O94921 Q96Q40	146 63	LEK@LGEGSY*ATVYK@				-1.53846
PFTAIRE1 PFTAIRE2	Protein kinase, Ser/Thr (non-receptor)	O94921 Q96Q40	146 63	LGEGSY*ATVYK@			1.01
PFTAIRE1 PFTAIRE2	Protein kinase, Ser/Thr (non-receptor)	O94921 Q96Q40	146 63	LGEGSY*ATVYK@			1.05
PGAM-1	Enzyme, misc.	P18669	§91	HY*GGLTGLNK	1.21
PGAM-1	Enzyme, misc.	P18669	§91	HY*GGLTGLNK	1.21
PGAM-1	Enzyme, misc.	P18669	§91	HY*GGLTGLNK@AETAAK@	1.28
PGAM-1	Enzyme, misc.	P18669	§91	HY*GGLTGLNKAETAAK	1.28
PGAM-1	Enzyme, misc.	P18669	§91	HY*GGLTGLNKAETAAK	1.37	1.23
PGK1	Enzyme, misc.	P00558	§195	K@ELNY*FAK@	1.21
PGK1	Enzyme, misc.	P00558	§195	K@ELNY*FAK@	1.26	-1.13636
PGK1	Enzyme, misc.	P00558	§195	KELNY*FAK	1.21
PGK2	Kinase (non-protein)	P07205	195	KELDY*FAK	-1.26582
PHLDB2	Vesicle protein	Q86SQ0	567	ASSESSY*LSILPK@			-1.20482
PIK3C2B	Kinase (non-protein)	O00750	228	LLGSVDY*DGINDAITR#			>72.91
PIK3CB	Kinase (non-protein)	P42338	425	TINPSK@Y*QTIR#			243.59
PIK3CB	Kinase (non-protein)	P42338	425	TINPSK@Y*QTIR#			>152.77
PIK3CB	Kinase (non-protein)	P42338	962	ER#VPFILTY*DFIHVIQQGK@		1.28		-1.08696
PIK3CB	Kinase (non-protein)	P42338	962	ERVPFILTY*DFIHVIQQGK				-1.19048
PIK3CD	Kinase (non-protein)	O00329	484	SNPNTDSAAALLICLPEVAPHPVY*YPALEK@	1.28
PIK3CD	Kinase (non-protein)	O00329	936	ER#VPFILTY*DFVHVIQQGK@	3.99	-3.57143
PIK3CD	Kinase (non-protein)	O00329	§485	SNPNTDSAAALLICLPEVAPHPVYY*PALEK		-1.2987
PIK3CD	Kinase (non-protein)	O00329	§485	SNPNTDSAAALLICLPEVAPHPVYY*PALEK		1.04
PIK3CD	Kinase (non-protein)	O00329	§524	GSGELY*EHEKDLVWK		1.13
PIK3CD	Kinase (non-protein)	O00329	§524	GSGELY*EHEKDLVWK		1.27
PIK3R1	Kinase (non-protein)	P27986	452	LHEY*NTQFQEK		1.01
PIK3R1	Kinase (non-protein)	P27986	452	LHEY*NTQFQEK		1.03
PIK3R1	Kinase (non-protein)	P27986	452	LHEY*NTQFQEK@		1.01
PIK3R1	Kinase (non-protein)	P27986	§580	DQY*LM^WLTQK@		-1.04167
PIK3R1	Kinase (non-protein)	P27986	§580	DQY*LMWLTQK	1.21	1.09
PIK3R1	Kinase (non-protein)	P27986	§580	DQY*LMWLTQK	1.21	1.09
PIK3R1	Kinase (non-protein)	P27986	§580	DQY*LMWLTQK	1.23	1.12	-1.13636
PIK3R1	Kinase (non-protein)	P27986	§580	DQY*LMWLTQK	1.23	1.12	-1.1236
PIK3R1	Kinase (non-protein)	P27986	§580	DQY*LMWLTQK@		1.09
PIK3R1	Kinase (non-protein)	P27986	§580	DQY*LMWLTQK@		1.09
PIK3R1	Kinase (non-protein)	P27986	§580	DQY*LMWLTQK@		1.12	-1.1236
PIK3R1	Kinase (non-protein)	P27986	§580	DQY*LMWLTQK@		1.12
PIK3R1	Kinase (non-protein)	P27986	§580	TR#DQY*LMWLTQK@	1.34		1.46
PIK3R1	Kinase (non-protein)	P27986	§580	TR#DQY*LMWLTQK@	1.34
PIK3R1	Kinase (non-protein)	P27986	§580	TRDQY*LMWLTQK	1.34
PIK3R1	Kinase (non-protein)	P27986	§580	TRDQY*LMWLTQK	1.37
PIK3R1	Kinase (non-protein)	P27986	§580	TRDQY*LMWLTQK	1.42	1.15
PIK3R1	Kinase (non-protein)	P27986	§580	TRDQY*LMWLTQK	1.56	1.64
PIK3R2	Kinase (non-protein)	O00459	§464	EYDQLY*EEYTR	1.18
PIK3R2	Kinase (non-protein)	O00459	§464	EYDQLY*EEYTR	1.3			-1.02041
PIK3R2	Kinase (non-protein)	O00459	§464	EYDQLY*EEYTR#		1.15
PIK3R2	Kinase (non-protein)	O00459	§464	EYDQLY*EEYTR#		1.15
PIK3R2	Kinase (non-protein)	O00459	§464	EYDQLY*EEYTR#		1.2		-1.03093
PIK3R2	Kinase (non-protein)	O00459	§464	EYDQLY*EEYTR#		1.2		-1.03093
PIK3R2	Kinase (non-protein)	O00459	§464	SR#EYDQLY*EEYTR#	1.31	1.67
PIK3R2	Kinase (non-protein)	O00459	§464	SR#EYDQLY*EEYTR#		1.37
PIK3R2	Kinase (non-protein)	O00459	§464	SR#EYDQLY*EEYTR#		1.51
PIK3R2	Kinase (non-protein)	O00459	§464	SREYDQLY*EEYTR		1.51		1.01
PIK3R2	Kinase (non-protein)	O00459	§467	EYDQLYEEY*TR#		1.19
PIN4	Enzyme, misc.	Q9Y237	122	FGY*HIIMVEGR	2.26
PIN4	Enzyme, misc.	Q9Y237	122	FGY*HIIMVEGR	2.29		-1.08696
PIN4	Enzyme, misc.	Q9Y237	122	FGY*HIIMVEGR#			-1.17647
PIN4	Enzyme, misc.	Q9Y237	122	FGY*HIIMVEGR#	2.29		-1.08696
PKCB	Protein kinase, Ser/Thr (non-receptor)	P05771	194	NLVPMDPNGLSDPY*VK@	1.35
PKCD	Protein kinase, Ser/Thr (non-receptor)	Q05655	374	GRGEY*FAIK	1.35
PKCD	Protein kinase, Ser/Thr (non-receptor)	Q05655	374	GRGEY*FAIK	1.44
PKCD	Protein kinase, Ser/Thr (non-receptor)	Q05655	§313	R#SDSASSEPVGIY*QGFEK@	1.16		>15.63
PKCD	Protein kinase, Ser/Thr (non-receptor)	Q05655	§313	RSDSASSEPVGIY*QGFEK	1.09
PKCD	Protein kinase, Ser/Thr (non-receptor)	Q05655	§313	RSDSASSEPVGIY*QGFEK	1.16
PKCD	Protein kinase, Ser/Thr (non-receptor)	Q05655	§313	RSDSASSEPVGIY*QGFEK	1.17
PKCD	Protein kinase, Ser/Thr (non-receptor)	Q05655	§313	RSDSASSEPVGIY*QGFEK	1.39
PKCD	Protein kinase, Ser/Thr (non-receptor)	Q05655	§313	SDSASSEPVGIY*QGFEK	1.08
PKCD	Protein kinase, Ser/Thr (non-receptor)	Q05655	§313	SDSASSEPVGIY*QGFEK	1.23
PKCD	Protein kinase, Ser/Thr (non-receptor)	Q05655	§313	SDSASSEPVGIY*QGFEK@	1.08
PKCD	Protein kinase, Ser/Thr (non-receptor)	Q05655	§313	SDSASSEPVGIY*QGFEK@K@	-1.21951
PKCD	Protein kinase, Ser/Thr (non-receptor)	Q05655	§313	SDSASSEPVGIY*QGFEKK	-1.21951
PKCD	Protein kinase, Ser/Thr (non-receptor)	Q05655	§334	TGVAGEDMQDNSGTY*GK@IWEGSSK@			>26.02
PKCD	Protein kinase, Ser/Thr (non-receptor)	Q05655	§64	STFDAHIY*EGR	1.36
PKCD	Protein kinase, Ser/Thr (non-receptor)	Q05655	§64	STFDAHIY*EGR	1.48	1.09
PKCD	Protein kinase, Ser/Thr (non-receptor)	Q05655	§64	STFDAHIY*EGR#		1.19
PKM2	Enzyme, misc.	P14786	147	ITLDNAY*MEKCDENILWLDYK	1.31
PKM2	Enzyme, misc.	P14786	147	ITLDNAY*MEKCDENILWLDYK	1.55
PKM2	Enzyme, misc.	P14786	369	AEGSDVANAVLDGADCIMLSGETAK@GDY*PLEAVR#	1.5	-1.42857
PKM2	Enzyme, misc.	P14786	369	AEGSDVANAVLDGADCIMLSGETAK@GDY*PLEAVR#	1.72	-1.11111
PKM2	Enzyme, misc.	P14786	369	AEGSDVANAVLDGADCIMLSGETAKGDY*PLEAVR		-1.11111
PKM2	Enzyme, misc.	P14786	§104	TATESFASDPILY*RPVAVALDTKGPEIR	1.49
PKM2	Enzyme, misc.	P14786	§104	TATESFASDPILY*RPVAVALDTKGPEIR	1.95	-1.05263
Plakophilin 3	Adhesion or extracellular matrix protein	Q9Y446	176	ADY*DTLSLR				2.02
Plakophilin 3	Adhesion or extracellular matrix protein	Q9Y446	176	ADY*DTLSLR				2.09
Plakophilin 3	Adhesion or extracellular matrix protein	Q9Y446	§84	GQY*HTLQAGFSSR				1.31
Plakophilin 3	Adhesion or extracellular matrix protein	Q9Y446	§84	GQY*HTLQAGFSSR				1.42
Plakophilin 4	Adhesion or extracellular matrix protein	Q99569	114	VSDAVQPNNY*LIR#			>10.26
Plakophilin 4	Adhesion or extracellular matrix protein	Q99569	372	TVHDMEQFGQQQYDIY*ER#			11.74
Plakophilin 4	Adhesion or extracellular matrix protein	Q99569	420	TY*YSPVYR#			30.71
Plakophilin 4	Adhesion or extracellular matrix protein	Q99569	1168	STTNY*VDFYSTK@			>14.62
Plakophilin 4	Adhesion or extracellular matrix protein	Q99569	1168	STTNY*VDFYSTK@			>15.96
Plakophilin 4	Adhesion or extracellular matrix protein	Q99569	§415	SAVSPDLHITPIY*EGR#			7.25
PLCG2	Enzyme, misc.	P16885	371	CIELDCWDGPDGK@PVIY*HGWTR#	1.96
PLCG2	Enzyme, misc.	P16885	371	CIELDCWDGPDGKPVIY*HGWTR	1.95	1.1
PLCG2	Enzyme, misc.	P16885	§1217	R#QEELNNQLFLY*DTHQNLR#			1.72
PLCG2	Enzyme, misc.	P16885	§1217	R#QEELNNQLFLY*DTHQNLR#			1.73
PLCG2	Enzyme, misc.	P16885	§1217	RQEELNNQLFLY*DTHQNLR	-1.44928
PLCG2	Enzyme, misc.	P16885	§753	DINSLY*DVSR#	3.14		16.9
PLCG2	Enzyme, misc.	P16885	§753	DINSLY*DVSR#	3.23		17
PLCG2	Enzyme, misc.	P16885	§759	MY*VDPSEINPSMPQR#	1.71
PLCG2	Enzyme, misc.	P16885	§759	MY*VDPSEINPSMPQR#	2.98		24.43
PLD3	Endoplasmic reticulum or golgi	Q8IV08	7	LMY*QELK@	4.82
pleckstrin	Lipid binding protein	P08567	277	EDPAYLHY*YDPAGAEDPLGAIHLR#	2.2
pleckstrin	Lipid binding protein	P08567	277	EDPAYLHY*YDPAGAEDPLGAIHLR#	2.95
plectin 1	Cytoskeletal protein	Q15149	3033	GGELVY*TDSEAR#	3.48
plectin 1	Cytoskeletal protein	Q15149	3033	GGELVY*TDSEAR#	5.91
plectin 1	Cytoskeletal protein	Q15149	3134	VIDR#ELY*QQLQR#	3.82
plectin 1	Cytoskeletal protein	Q15149	3134	VIDR#ELY*QQLQR#	4.8
plectin 1 iso11	Cytoskeletal protein	Q6S376	3225	AR#QEELY*SELQAR#	5.68
plectin 1 iso11	Cytoskeletal protein	Q6S376	3225	AR#QEELY*SELQAR#	6.84
PLEKHA5	Lipid binding protein	Q9HAU0	436	GVISY*QTLPR#			13.47
POP7	Enzyme, misc.	O75817	20	GAVEAELDPVEY*TLR#K@			>13.74
POP7	Enzyme, misc.	O75817	20	GAVEAELDPVEY*TLR#K@			>13.97
PPP5C	Phosphatase	P53041	119	AALR#DY*ETVVK@	4.96
PPP5C	Phosphatase	P53041	119	AALR#DY*ETVVK@	4.97
PREB	Transcriptional regulator	NP_037520	177	VVCFNHDNTLLATGGTDGY*VR	1.64
PREB	Transcriptional regulator	NP_037520	177	VVCFNHDNTLLATGGTDGY*VR	1.68	1.09
PREB	Transcriptional regulator	NP_037520	177	VVCFNHDNTLLATGGTDGY*VR#	1.64
PREP	Protease	P48147	71	MTELY*DYPK	-1.0989
PREP	Protease	P48147	71	MTELY*DYPK	1.02
PREP	Protease	P48147	71	MTELY*DYPK@	1.02
PRMT1	Enzyme, misc.	Q99873	299	TGFSTSPESPY*THWK	1.17
PRMT1	Enzyme, misc.	Q99873	299	TGFSTSPESPY*THWK	1.17
PRMT1	Enzyme, misc.	Q99873	299	TGFSTSPESPY*THWK@		-1.21951
PRMT1	Enzyme, misc.	Q99873	299	TGFSTSPESPY*THWK@		-1.14943
PRO1853	Unknown function	NP_061077	28	Y*FSS*GNEPAENPVTPMLR	< -92.25
profilin 1	Cytoskeletal protein	P07737	§128	CY*EMASHLR	1.31
profilin 1	Cytoskeletal protein	P07737	§128	CY*EMASHLR	1.47	1.17
PROSC	Unknown function	O94903	69	TFGENY*VQELLEK@	-1.26582
PRP4	Protein kinase, Ser/Thr (non-receptor)	Q13523	140	VQSGMGLILQGY*ESGS*EEEGEIHEK	1.1	1.16
PRP4	Protein kinase, Ser/Thr (non-receptor)	Q13523	140	VQSGMGLILQGY*ESGS*EEEGEIHEK@			-1.14943
PRP4	Protein kinase, Ser/Thr (non-receptor)	Q13523	§849	LCDFGSASHVADNDITPY*LVSR		1.24		1.15
PRP4	Protein kinase, Ser/Thr (non-receptor)	Q13523	§849	LCDFGSASHVADNDITPY*LVSR		1.25		1.15
PRP4	Protein kinase, Ser/Thr (non-receptor)	Q13523	§849	LCDFGSASHVADNDITPY*LVSR		1.26		1.15
PRP4	Protein kinase, Ser/Thr (non-receptor)	Q13523	§849	LCDFGSASHVADNDITPY*LVSR	1.57	1.26		1.15
PRP4	Protein kinase, Ser/Thr (non-receptor)	Q13523	§849	LCDFGSASHVADNDITPY*LVSR	1.57	1.26		1.15
PRP4	Protein kinase, Ser/Thr (non-receptor)	Q13523	§849	LCDFGSASHVADNDITPY*LVSR	1.57	1.26	-1.0989	1.15
PRP4	Protein kinase, Ser/Thr (non-receptor)	Q13523	§849	LCDFGSASHVADNDITPY*LVSR	1.57	1.26	-1.0989	1.16
PRP4	Protein kinase, Ser/Thr (non-receptor)	Q13523	§849	LCDFGSASHVADNDITPY*LVSR	1.58	1.31	-1.08696	1.67
PRP4	Protein kinase, Ser/Thr (non-receptor)	Q13523	§849	LCDFGSASHVADNDITPY*LVSR	1.58	1.31	-1.07527	1.67
PRP4	Protein kinase, Ser/Thr (non-receptor)	Q13523	§849	LCDFGSASHVADNDITPY*LVSR	14.21	1.31	3.04	2.59
PRP4	Protein kinase, Ser/Thr (non-receptor)	Q13523	§849	LCDFGSASHVADNDITPY*LVSR	>16.44	1.32	5.03	4.34
PRP4	Protein kinase, Ser/Thr (non-receptor)	Q13523	§849	LCDFGSASHVADNDITPY*LVSR				1.15
PRP4	Protein kinase, Ser/Thr (non-receptor)	Q13523	§849	LCDFGSASHVADNDITPY*LVSR				1.15
PRP4	Protein kinase, Ser/Thr (non-receptor)	Q13523	§849	LCDFGSASHVADNDITPY*LVSR				1.15
PRP4	Protein kinase, Ser/Thr (non-receptor)	Q13523	§849	LCDFGSASHVADNDITPY*LVSR#		1.14		1.12
PRP4	Protein kinase, Ser/Thr (non-receptor)	Q13523	§849	LCDFGSASHVADNDITPY*LVSR#		1.21		1.15
PRP4	Protein kinase, Ser/Thr (non-receptor)	Q13523	§849	LCDFGSASHVADNDITPY*LVSR#	1.57	1.26		1.15
PRP4	Protein kinase, Ser/Thr (non-receptor)	Q13523	§849	LCDFGSASHVADNDITPY*LVSR#	1.58	1.26		1.15
PRP4	Protein kinase, Ser/Thr (non-receptor)	Q13523	§849	LCDFGSASHVADNDITPY*LVSR#	1.58	1.26	-1.0989	1.15
PRP4	Protein kinase, Ser/Thr (non-receptor)	Q13523	§849	LCDFGSASHVADNDITPY*LVSR#	14.19	1.26	-1.0989	1.15
PRP4	Protein kinase, Ser/Thr (non-receptor)	Q13523	§849	LCDFGSASHVADNDITPY*LVSR#	14.23	1.29	-1.08696	1.15
PRP4	Protein kinase, Ser/Thr (non-receptor)	Q13523	§849	LCDFGSASHVADNDITPY*LVSR#	>16.16	1.31	-1.07527	1.15
PRP4	Protein kinase, Ser/Thr (non-receptor)	Q13523	§849	LCDFGSASHVADNDITPY*LVSR#	>16.76	1.31	3.04	2.35
PRP4	Protein kinase, Ser/Thr (non-receptor)	Q13523	§849	LCDFGSASHVADNDITPY*LVSR#	>1150.85	1.31	5.03	2.59
PRP4	Protein kinase, Ser/Thr (non-receptor)	Q13523	§849	LCDFGSAS*HVADNDITPY*LVSR		2.05
PRPF8	RNA processing	Q6P2Q9	2062	HGDEIITSTTSNY*ETQTFSSK@	3.41
PRPF8	RNA processing	Q6P2Q9	2062	HGDEIITSTTSNY*ETQTFSSK@	3.72
PSF	RNA processing	P23246	488	FAQHGTFEY*EYSQR	7.33
PSF	RNA processing	P23246	488	FAQHGTFEY*EYSQR#	5.68
PSF	RNA processing	P23246	488	FAQHGTFEY*EYSQR#	5.9
PSMA2	Protease	P25787	75	HIGLVY*SGMGPDYR	1.32
PSMA2	Protease	P25787	75	HIGLVY*SGMGPDYR#	1.32
PSMA2	Protease	P25787	75	HIGLVY*SGMGPDYR#	1.58
PSMC2	Protease	P35998	3	PDY*LGADQR#	4.39
PSMC2	Protease	P35998	3	PDY*LGADQR#	5.07
PTDSS1	Mitochondrial protein	P48651	274	AVLQFTPASWTY*VR	3.27
PTDSS1	Mitochondrial protein	P48651	274	AVLQFTPASWTY*VR	3.55
PTDSS1	Mitochondrial protein	P48651	274	AVLQFTPASWTY*VR#	3.27
PTDSS1	Mitochondrial protein	P48651	274	AVLQFTPASWTY*VR#	3.55
PTDSS1	Mitochondrial protein	P48651	274	AVLQFTPASWTY*VR#	3.55	1.71
PTPRA	Phosphatase	P18433	§798	VVQEYIDAFSDY*ANFK	-1.26582	-1.02041	-1.0989	1.44
PTPRA	Phosphatase	P18433	§798	VVQEYIDAFSDY*ANFK	-1.26582	-1.02041	-1.0989	1.44
PTPRA	Phosphatase	P18433	§798	VVQEYIDAFSDY*ANFK	-1.23457	-1.02041	-1.0989	1.48
PTPRA	Phosphatase	P18433	§798	VVQEYIDAFSDY*ANFK	-1.23457	-1.02041	-1.08696	1.49
PTPRA	Phosphatase	P18433	§798	VVQEYIDAFSDY*ANFK	-1.23457	1.01	-1.08696	1.57
PTPRA	Phosphatase	P18433	§798	VVQEYIDAFSDY*ANFK		-1.04167	-1.0989
PTPRA	Phosphatase	P18433	§798	VVQEYIDAFSDY*ANFK		-1.04167
PTPRA	Phosphatase	P18433	§798	VVQEYIDAFSDY*ANFK@		-1.02041	-1.0989	1.48
PTPRA	Phosphatase	P18433	§798	VVQEYIDAFSDY*ANFK@		-1.02041	-1.08696	1.49
PTPRA	Phosphatase	P18433	§798	VVQEYIDAFSDY*ANFK@		-1.02041	-1.08696	1.49
PTPRA	Phosphatase	P18433	§798	VVQEYIDAFSDY*ANFK@	-1.23457	-1.02041	-1.05263	1.57
PTPRE	Phosphatase	P23469	§696	VVQDFIDIFSDY*ANFK	-3.22581
PTRF	Transcriptional regulator	Q9HAP4	§308	K@SFTPDHVVY*AR#				3.22
PTRF	Transcriptional regulator	Q9HAP4	§308	K@SFTPDHVVY*AR#				3.45
PTRF	Transcriptional regulator	Q9HAP4	§308	SFTPDHVVY*AR#				-1.40845
PTTG1IP	Unknown function	P53801	174	YGLFK@EENPY*AR#	1.46	1.53	15.47	1.43
PTTG1IP	Unknown function	P53801	174	YGLFK@EENPY*AR#			13.85
PTTG1IP	Unknown function	P53801	174	YGLFK@EENPY*AR#			14.54	1.28
PTTG1IP	Unknown function	P53801	174	YGLFK@EENPY*AR#			14.54
PTTG1IP	Unknown function	P53801	174	YGLFKEENPY*AR	1.46		14.54
PTTG1IP	Unknown function	P53801	174	YGLFKEENPY*AR	1.47		15.46	1.43
PYGL	Enzyme, misc.	P06737	75	TQQHYY*DK@CPK@	1.03
Pyk2	Protein kinase, Tyr (non-receptor)	Q14289	§402	R#SHLSESCSIESDIY*AEIPDETLR#	1.64
Pyk2	Protein kinase, Tyr (non-receptor)	Q14289	§402	SHLSESCSIESDIY*AEIPDETLR	1.74
Pyk2	Protein kinase, Tyr (non-receptor)	Q14289	§402	SHLSESCSIESDIY*AEIPDETLR	1.96
Pyk2	Protein kinase, Tyr (non-receptor)	Q14289	§402	SHLSESCSIESDIY*AEIPDETLR#	1.74
Pyk2	Protein kinase, Tyr (non-receptor)	Q14289	§402	SHLSESCSIESDIY*AEIPDETLR#	1.96
Pyk2	Protein kinase, Tyr (non-receptor)	Q14289	§579	YIEDEDY*YK@	1.81
Pyk2	Protein kinase, Tyr (non-receptor)	Q14289	§579	YIEDEDY*YK@ASVTR#	1.44
Pyk2	Protein kinase, Tyr (non-receptor)	Q14289	§579	YIEDEDY*YK@ASVTR#	1.79
Pyk2	Protein kinase, Tyr (non-receptor)	Q14289	§580	YIEDEDYY*K@ASVTR#	1.56
Pyk2	Protein kinase, Tyr (non-receptor)	Q14289	§580	YIEDEDYY*KASVTR	1.44
Pyk2	Protein kinase, Tyr (non-receptor)	Q14289	§580	YIEDEDYY*KASVTR	1.79
PZR	Adaptor/scaffold	O95297	§263	SESVVY*ADIR				1.79
PZR	Adaptor/scaffold	O95297	§263	SESVVY*ADIR#			24.72
PZR	Adaptor/scaffold	O95297	§263	SESVVY*ADIR#			24.72
PZR	Adaptor/scaffold	O95297	§263	SESVVY*ADIR#			30	1.69
PZR	Adaptor/scaffold	O95297	§263	SESVVY*ADIR#			30.01	1.79
Rab34	G protein or regulator	Q9BZG1	247	INSDDSNLY*LTASK@	1.04		107.05
Rab34	G protein or regulator	Q9BZG1	247	INSDDSNLY*LTASK@			91.89
RAP140	Unknown function	Q9UK61	409	ALGLSTDDAY*EELR#	3.64
RAP140	Unknown function	Q9UK61	409	ALGLSTDDAY*EELR#	3.73
RBM14	RNA processing	Q96PK6	614	LAELSDY*R#			>6.44
RBM14	RNA processing	Q96PK6	614	LAELSDY*R#R#	3.16
RBM3	RNA processing	P98179	118	YY*DSR#PGGYGYGYGR#			>20.36
RBM3	RNA processing	P98179	125	YYDSR#PGGY*GYGYGR#	1.68
RBM3	RNA processing	P98179	151	YSGGNY*R#DNYDN	4.42
RBM3	RNA processing	P98179	§155	YSGGNYR#DNY*DN	3.75
RENT1	Enzyme, misc.	Q92900	488	R#FTAQGLPDLNHSQVY*AVK@		-1.25
RENT1	Enzyme, misc.	Q92900	488	RFTAQGLPDLNHSQVY*AVK		-1.25
RENT1	Enzyme, misc.	Q92900	958	EAIIPGSVY*DR#	-1.1236
requiem	Apoptosis	Q92785	172	ILEPDDFLDDLDDEDY*EEDTPK@	4.4
requiem	Apoptosis	Q92785	172	ILEPDDFLDDLDDEDY*EEDTPK@	5.29
requiem	Apoptosis	Q92785	172	ILEPDDFLDDLDDEDY*EEDTPK@	5.36
requiem	Apoptosis	Q92785	172	ILEPDDFLDDLDDEDY*EEDTPK@	7.42
requiem	Apoptosis	Q92785	172	ILEPDDFLDDLDDEDY*EEDTPK@R#	5.63
requiem	Apoptosis	Q92785	172	ILEPDDFLDDLDDEDY*EEDTPK@R#	6.01
requiem	Apoptosis	Q92785	172	ILEPDDFLDDLDDEDY*EEDTPKR	5.63
Ret	Protein kinase, Tyr (receptor)	P07949	§687	RPAQAFPVSY*SSSGAR		-1.49254
Ret	Protein kinase, Tyr (receptor)	P07949	§905	DVYEEDSY*VKR		-1.53846
RICS	G protein or regulator	O94820	1315	SDY*HVTQLQPYFENGR#			>14.50
RIPK2	Protein kinase, Ser/Thr (non-receptor)	O43353	381	K@AQDCY*FMK@		-1.25
RIPK2	Protein kinase, Ser/Thr (non-receptor)	O43353	381	KAQDCY*FMK	-1.38889
RIPK2	Protein kinase, Ser/Thr (non-receptor)	O43353	381	KAQDCY*FMK	-1.26582	-1.16279
RKIP	Inhibitor protein	P30086	180	APVAGTCYQAEWDDYVPK@LY*EQLSGK@	3.3
RKIP	Inhibitor protein	P30086	180	APVAGTCYQAEWDDYVPK@LY*EQLSGK@	3.43
RNH1	Inhibitor protein	P13489	150	LQLEY*CSLSAASCEPLASVLR#	2.44
RNPEP	Protease	Q9H4A4	409	VK@IEPGVDPDDTY*NETPYEK@	1.68
RNPEP	Protease	Q9H4A4	409	VKIEPGVDPDDTY*NETPYEK	1.66
ROBO1	Adhesion or extracellular matrix protein	Q9Y6N7	932	NGLTSTY*AGIR			1.26
ROBO1	Adhesion or extracellular matrix protein	Q9Y6N7	932	NGLTSTY*AGIR			1.33
ROBO1	Adhesion or extracellular matrix protein	Q9Y6N7	932	NGLTSTY*AGIR#			1.26
ROBO1	Adhesion or extracellular matrix protein	Q9Y6N7	932	NGLTSTY*AGIR#			1.33
ROD1	RNA processing	O95758	96	SQPVY*IQYSNHR	2.58
ROD1	RNA processing	O95758	96	SQPVY*IQYSNHR	2.68
ROD1	RNA processing	O95758	96	SQPVY*IQYSNHR#	2.58
ROD1	RNA processing	O95758	96	SQPVY*IQYSNHR#	2.68		13.36
RP11-535K18.3	Unknown function	Q8IWC1	833	TY*FNGDLK@			>12.42
RP11-535K18.3	Unknown function	Q8IWC1	833	TY*FNGDLK@			>8.69
RPL3	Translational regulator	P39023	§306	NNASTDY*DLSDK		1.09
RPL3	Translational regulator	P39023	§306	NNASTDY*DLSDK@	2.18
RPL4	Translational regulator	P36578	264	K@LDELY*GTWR#	1.54
RPL4	Translational regulator	P36578	264	KLDELY*GTWR	1.52
RPL4	Translational regulator	P36578	264	KLDELY*GTWR	1.54
RPP0	Translational regulator	P05388	§24	IIQLLDDY*PK	1.3
RPP0	Translational regulator	P05388	§24	IIQLLDDY*PK	1.34
RPS10	Translational regulator	P46783	§12	IAIY*ELLFK		-1.07527
RPS10	Translational regulator	P46783	§12	IAIY*ELLFK	1.21	1.03		1.01
RPS10	Translational regulator	P46783	§12	IAIY*ELLFK	1.28	1.03		1.07
RPS10	Translational regulator	P46783	§12	IAIY*ELLFK@	1.21
RPS10	Translational regulator	P46783	§12	IAIY*ELLFK@	1.21
RPS10	Translational regulator	P46783	§12	IAIY*ELLFK@	1.28	1.03
RPS10	Translational regulator	P46783	§12	IAIY*ELLFK@	1.28	1.03
RPS11	Translational regulator	P62280	55	EAIEGTY*IDK@K@	2.44
RPS13	Translational regulator	P62277	37	LTSDDVK@EQIY*K@	1.74
RPS13	Translational regulator	P62277	37	LTSDDVK@EQIY*K@	1.9	-1.03093
RPS13	Translational regulator	P62277	37	LTSDDVKEQIY*K		-1.03093
RPS13	Translational regulator	P62277	37	LTSDDVKEQIY*K		-1.02041
RPS24	Translational regulator	NP_001017	76	TTGFGMIY*DSLDYAK	4.88
RPS24	Translational regulator	NP_001017	76	TTGFGMIY*DSLDYAK	6.44
RPS24	Translational regulator	NP_001017	76	TTGFGMIY*DSLDYAK@	4.88
RPS24	Translational regulator	NP_001017	76	TTGFGMIY*DSLDYAK@	4.88
RPS24	Translational regulator	NP_001017	76	TTGFGMIY*DSLDYAK@	6.44
RPS24	Translational regulator	NP_001017	76	TTGFGMIY*DSLDYAK@	6.44
RPS27	Translational regulator	P42677	30	LVQSPNSY*FMDVK	1.08	-1.5873		-1.17647
RPS27	Translational regulator	P42677	30	LVQSPNSY*FMDVK	1.08
RPS27	Translational regulator	P42677	30	LVQSPNSY*FMDVK	1.11	-1.20482		-1.02041
RPS3	Translational regulator	P23396	167	FVDGLMIHSGDPVNYY*VDTAVR	1.2
RPS3	Translational regulator	P23396	167	FVDGLMIHSGDPVNYY*VDTAVR	1.78
RPS3	Translational regulator	P23396	167	FVDGLMIHSGDPVNYY*VDTAVR#	1.78
RPS3a	Translational regulator	P61247	§255	VER#ADGY*EPPVQESV	3.3
RPS3a	Translational regulator	P61247	§255	VER#ADGY*EPPVQESV	3.67
SAHH	Enzyme, misc.	P23526	192	SK@FDNLY*GCR#	1.18	-1.06383
SAHH	Enzyme, misc.	P23526	192	SK@FDNLY*GCR#	1.19	-1.03093
SAHH	Enzyme, misc.	P23526	192	SKFDNLY*GCR		-1.03093
septin 9	Cell cycle regulation	Q9UHD8	278	NEKAPVDFGY*VGIDSILEQMR	4.88
SF2	RNA processing	Q07955	188	SHEGETAY*IR		1.4
SF2	RNA processing	Q07955	188	SHEGETAY*IR#		1.4
SF3A1	RNA processing	Q15459	§456	EK@QSDDEVY*APGLDIESSLK@	2.92
SF3A3	RNA processing	Q12874	479	WQPDTEEEY*EDSSGNVVNK@K@	5.2
SF3A3	RNA processing	Q12874	479	WQPDTEEEY*EDSSGNVVNK@K@	6.05
SF3B1	RNA processing	O75533	70	FAGYVTSIAATELEDDDDDY*SSSTSLLGQK	5.35
SF3B1	RNA processing	O75533	70	FAGYVTSIAATELEDDDDDY*SSSTSLLGQK@	4.3
SF3B1	RNA processing	O75533	70	FAGYVTSIAATELEDDDDDY*SSSTSLLGQK@	5.35
SF3B4	RNA processing	Q15427	16	NQDATVY*VGGLDEK@		2.03
SFRS10	RNA processing	P62995	260	AAQDRDQIY*R	2.06
SgK223	Protein kinase, Ser/Thr (non-receptor)	Q86YV5	109	QEDAPVVY*LGSFR#			88.46
SgK223	Protein kinase, Ser/Thr (non-receptor)	Q86YV5	109	QEDAPVVY*LGSFR#			88.54
SGTA	Chaperone	O43765	158	AICIDPAY*SK		1.32
SGTA	Chaperone	O43765	158	AICIDPAY*SK@	3.21	1.27
SGTA	Chaperone	O43765	158	AICIDPAY*SK@	3.25	1.32
SHANK1	Adaptor/scaffold	Q9Y566	1097	AASAAMY*VPAR#			>8.02
Shc1	Adaptor/scaffold	P29353	§427	ELFDDPSY*VNVQNLDK		54.4	28.31	-1.11111
Shc1	Adaptor/scaffold	P29353	§427	ELFDDPSY*VNVQNLDK		61.31	29.37	-1.11111
Shc1	Adaptor/scaffold	P29353	§427	ELFDDPSY*VNVQNLDK				-1.35135
Shc1	Adaptor/scaffold	P29353	§427	ELFDDPSY*VNVQNLDK				-1.21951
Shc1	Adaptor/scaffold	P29353	§427	ELFDDPSY*VNVQNLDK				-1.21951
Shc1	Adaptor/scaffold	P29353	§427	ELFDDPSY*VNVQNLDK				-1.11111
Shc1	Adaptor/scaffold	P29353	§427	ELFDDPSY*VNVQNLDK				-1.11111
Shc1	Adaptor/scaffold	P29353	§427	ELFDDPSY*VNVQNLDK				-1.11111
Shc1	Adaptor/scaffold	P29353	§427	ELFDDPSY*VNVQNLDK@				-1.35135
Shc1	Adaptor/scaffold	P29353	§427	ELFDDPSY*VNVQNLDK@		54.39	28.31	-1.11111
Shc1	Adaptor/scaffold	P29353	§427	ELFDDPSY*VNVQNLDK@		54.4	28.32	-1.11111
Shc1	Adaptor/scaffold	P29353	§427	ELFDDPSY*VNVQNLDK@	9.84	61.3	29.36	-1.11111
Shc1	Adaptor/scaffold	P29353	§427	ELFDDPSY*VNVQNLDK@	26	61.31	29.37	-1.11111
Shc1	Adaptor/scaffold	P29353	§427	ELFDDPSY*VNVQNLDK@AR#			86.47	-1.19048
Shc1	Adaptor/scaffold	P29353	§427	ELFDDPSY*VNVQNLDKAR				-1.19048
SHIP	Phosphatase	Q92835	§914	APPCSGSSITEIINPNY*MGVGPFGPPMPLHVK	2.77
SHIP	Phosphatase	Q92835	§914	APPCSGSSITEIINPNY*MGVGPFGPPMPLHVK	4.66
SHIP	Phosphatase	Q92835	§914	APPCSGSSITEIINPNY*MGVGPFGPPMPLHVK@	4.66		48.33
SHIP-2	Phosphatase	O15357	190	GSY*GLDLEAVR#			>13.72
SHIP-2	Phosphatase	O15357	831	SMDGY*ESYGECVVALK				-1.06383
SHIP-2	Phosphatase	O15357	831	SMDGY*ESYGECVVALK				-1.06383
SHIP-2	Phosphatase	O15357	§1135	TLSEVDY*APAGPAR				-1.26582
SHIP-2	Phosphatase	O15357	§1135	TLSEVDY*APAGPAR				-1.26582
SHIP-2	Phosphatase	O15357	§1135	TLSEVDY*APAGPAR				-1.26582
SHIP-2	Phosphatase	O15357	§1135	TLSEVDY*APAGPAR				-1.26582
SHIP-2	Phosphatase	O15357	§1135	TLSEVDY*APAGPAR				-1.26582
SHIP-2	Phosphatase	O15357	§1135	TLSEVDY*APAGPAR				-1.26582
SHIP-2	Phosphatase	O15357	§1135	TLSEVDY*APAGPAR				-1.26582
SHIP-2	Phosphatase	O15357	§1135	TLSEVDY*APAGPAR				-1.26582
SHIP-2	Phosphatase	O15357	§1135	TLSEVDY*APAGPAR#			78.4	-1.26582
SHIP-2	Phosphatase	O15357	§1135	TLSEVDY*APAGPAR#			78.4	-1.26582
SHIP-2	Phosphatase	O15357	§1135	TLSEVDY*APAGPAR#			85.11	-1.26582
SHIP-2	Phosphatase	O15357	§1162	GLPSDY*GR#PLSFPPPR#				-2.43902
SHIP-2	Phosphatase	O15357	§1162	GLPSDY*GR#PLSFPPPR#				-2.38095
SHIP-2	Phosphatase	O15357	§1162	GLPSDY*GR#PLSFPPPR#				-2.38095
SHIP-2	Phosphatase	O15357	§1162	GLPSDY*GR#PLSFPPPR#				-2.17391
SHIP-2	Phosphatase	O15357	§1162	GLPSDY*GR#PLSFPPPR#				-2.08333
SHIP-2	Phosphatase	O15357	§1162	GLPSDY*GR#PLSFPPPR#				-2.04082
SHIP-2	Phosphatase	O15357	§1162	GLPSDY*GR#PLSFPPPR#				-1.96078
SHIP-2	Phosphatase	O15357	§1162	GLPSDY*GR#PLSFPPPR#				-1.96078
SHIP-2	Phosphatase	O15357	§1162	GLPSDY*GR#PLSFPPPR#				-1.92308
SHIP-2	Phosphatase	O15357	§1162	GLPSDY*GR#PLSFPPPR#				-1.88679
SHIP-2	Phosphatase	O15357	§1162	GLPSDY*GR#PLSFPPPR#				-1.85185
SHIP-2	Phosphatase	O15357	§1162	GLPSDY*GR#PLSFPPPR#				-1.85185
SHIP-2	Phosphatase	O15357	§1162	GLPSDY*GRPLSFPPPR				-2.43902
SHIP-2	Phosphatase	O15357	§1162	GLPSDY*GRPLSFPPPR				-2.43902
SHIP-2	Phosphatase	O15357	§1162	GLPSDY*GRPLSFPPPR				-2.38095
SHIP-2	Phosphatase	O15357	§1162	GLPSDY*GRPLSFPPPR				-2.38095
SHIP-2	Phosphatase	O15357	§1162	GLPSDY*GRPLSFPPPR				-2.38095
SHIP-2	Phosphatase	O15357	§1162	GLPSDY*GRPLSFPPPR				-2.38095
SHIP-2	Phosphatase	O15357	§1162	GLPSDY*GRPLSFPPPR				-2.27273
SHIP-2	Phosphatase	O15357	§1162	GLPSDY*GRPLSFPPPR				-2.17391
SHIP-2	Phosphatase	O15357	§1162	GLPSDY*GRPLSFPPPR				-2.08333
SHIP-2	Phosphatase	O15357	§1162	GLPSDY*GRPLSFPPPR				-2
SHIP-2	Phosphatase	O15357	§1162	GLPSDY*GRPLSFPPPR				-2
SHIP-2	Phosphatase	O15357	§1162	GLPSDY*GRPLSFPPPR				-1.96078
SHIP-2	Phosphatase	O15357	§1162	GLPSDY*GRPLSFPPPR				-1.96078
SHIP-2	Phosphatase	O15357	§1162	GLPSDY*GRPLSFPPPR				-1.92308
SHIP-2	Phosphatase	O15357	§1162	GLPSDY*GRPLSFPPPR				-1.92308
SHIP-2	Phosphatase	O15357	§1162	GLPSDY*GRPLSFPPPR				-1.88679
SHIP-2	Phosphatase	O15357	§1162	GLPSDY*GRPLSFPPPR				-1.88679
SHIP-2	Phosphatase	O15357	§1162	GLPSDY*GRPLSFPPPR				-1.85185
SHIP-2	Phosphatase	O15357	§1162	GLPSDY*GRPLSFPPPR				-1.85185
SHIP-2	Phosphatase	O15357	§671	DTY*AWHK@				-1.40845
SHIP-2	Phosphatase	O15357	§886	LY*EWISIDKDEAGAK				-1.06383
SHIP-2	Phosphatase	O15357	§886	LY*EWISIDKDEAGAK				-1.06383
SHIP-2	Phosphatase	O15357	§886	LY*EWISIDKDEAGAK				-1.03093
SHIP-2	Phosphatase	O15357	§886	LY*EWISIDKDEAGAK				1.09
SHIP-2	Phosphatase	O15357	§986	NSFNNPAY*YVLEGVPHQLLPPEPPSPAR		24.74		-2.27273
SHIP-2	Phosphatase	O15357	§986	NSFNNPAY*YVLEGVPHQLLPPEPPSPAR		37.93		-2.27273
SHIP-2	Phosphatase	O15357	§986	NSFNNPAY*YVLEGVPHQLLPPEPPSPAR				-2.43902
SHIP-2	Phosphatase	O15357	§986	NSFNNPAY*YVLEGVPHQLLPPEPPSPAR				-2.43902
SHIP-2	Phosphatase	O15357	§986	NSFNNPAY*YVLEGVPHQLLPPEPPSPAR				-2.43902
SHIP-2	Phosphatase	O15357	§986	NSFNNPAY*YVLEGVPHQLLPPEPPSPAR				-2.27273
SHIP-2	Phosphatase	O15357	§986	NSFNNPAY*YVLEGVPHQLLPPEPPSPAR#	12.83	37.93		-2.43902
SHIP-2	Phosphatase	O15357	§986	NSFNNPAY*YVLEGVPHQLLPPEPPSPAR#	17.05	37.93		-2.43902
SHIP-2	Phosphatase	O15357	§986	NSFNNPAY*YVLEGVPHQLLPPEPPSPAR#	17.05	37.93		-2.27273
SHIP-2	Phosphatase	O15357	§986	NSFNNPAY*YVLEGVPHQLLPPEPPSPAR#		24.73
SHIP-2	Phosphatase	O15357	§986	NSFNNPAY*YVLEGVPHQLLPPEPPSPAR#		37.91
SHIP-2	Phosphatase	O15357	§986	NSFNNPAY*YVLEGVPHQLLPPEPPS*PAR				-2
SHIP-2	Phosphatase	O15357	§987	NSFNNPAYY*VLEGVPHQLLPPEPPSPAR		24.74
SHP-1	Phosphatase	P29350	301	DSNIPGSDY*INANYIK	9.87
SHP-1	Phosphatase	P29350	301	DSNIPGSDY*INANYIK@	9.87
SHP-1	Phosphatase	P29350	301	DSNIPGSDY*INANYIK@	11.29
SHP-1	Phosphatase	P29350	541	GQESEYGNITY*PPAMK@			8.63
SHP-1	Phosphatase	P29350	§536	GQESEY*GNITYPPAMK	-1.04167
SHP-1	Phosphatase	P29350	§536	GQESEY*GNITYPPAMK	-1.04167
SHP-1	Phosphatase	P29350	§536	GQESEY*GNITYPPAMK	-1.04167
SHP-1	Phosphatase	P29350	§536	GQESEY*GNITYPPAMK	-1.04167		6.51
SHP-1	Phosphatase	P29350	§536	GQESEY*GNITYPPAMK	-1.04167		6.51
SHP-1	Phosphatase	P29350	§536	GQESEY*GNITYPPAMK	-1.04167	1.13	6.68
SHP-1	Phosphatase	P29350	§536	GQESEY*GNITYPPAMK	-1.03093	1.13	6.7
SHP-1	Phosphatase	P29350	§536	GQESEY*GNITYPPAMK	-1.03093	1.13	6.86
SHP-1	Phosphatase	P29350	§536	GQESEY*GNITYPPAMK	-1.03093	1.16	7.01
SHP-1	Phosphatase	P29350	§536	GQESEY*GNITYPPAMK	-1.03093	1.17	7.23
SHP-1	Phosphatase	P29350	§536	GQESEY*GNITYPPAMK@			6.33
SHP-1	Phosphatase	P29350	§536	GQESEY*GNITYPPAMK@			6.54
SHP-1	Phosphatase	P29350	§536	GQESEY*GNITYPPAMK@			6.75
SHP-1	Phosphatase	P29350	§536	GQESEY*GNITYPPAMK@			6.77
SHP-1	Phosphatase	P29350	§536	GQESEY*GNITYPPAMK@			6.92
SHP-1	Phosphatase	P29350	§536	GQESEY*GNITYPPAMK@			6.95
SHP-1	Phosphatase	P29350	§536	GQESEY*GNITYPPAMK@		1.12	7.06
SHP-1	Phosphatase	P29350	§536	GQESEY*GNITYPPAMK@	-1.07527	1.13	7.07
SHP-1	Phosphatase	P29350	§536	GQESEY*GNITYPPAMK@	-1.04167	1.13	7.07
SHP-1	Phosphatase	P29350	§536	GQESEY*GNITYPPAMK@	-1.04167	1.16	7.34
SHP-1	Phosphatase	P29350	§536	GQESEY*GNITYPPAMK@	-1.03093	1.16	7.41
SHP-1	Phosphatase	P29350	§536	GQESEY*GNITYPPAMK@	-1.03093	1.16	8.34
SHP-1	Phosphatase	P29350	§564	HK@EDVY*ENLHTK@			4.89
SHP-1	Phosphatase	P29350	§564	HK@EDVY*ENLHTK@		1.1	4.91
SHP-1	Phosphatase	P29350	§564	HK@EDVY*ENLHTK@		1.18	5.11
SHP-1	Phosphatase	P29350	§564	HK@EDVY*ENLHTK@	2.1	1.23	4.22
SHP-1	Phosphatase	P29350	§564	HKEDVY*ENLHTK	2.09
SHP-1	Phosphatase	P29350	§564	HKEDVY*ENLHTK	3.04
SHP-1	Phosphatase	P29350	§564	HKEDVY*ENLHTK	3.74	1.21
SHP-2	Phosphatase	Q06124	§580	EDSAR#VY*ENVGLMQQQK@	1.7
SHP-2	Phosphatase	Q06124	§580	EDSAR#VY*ENVGLMQQQK@	1.83
SHP-2	Phosphatase	Q06124	§580	EDSAR#VY*ENVGLMQQQK@	2.24		29.33
SHP-2	Phosphatase	Q06124	§580	VY*ENVGLM^QQQK				1.01
SHP-2	Phosphatase	Q06124	§580	VY*ENVGLM^QQQK@			>8.58	1.19
SHP-2	Phosphatase	Q06124	§580	VY*ENVGLMQQQK	1.26
SHP-2	Phosphatase	Q06124	§580	VY*ENVGLMQQQK	1.31			1.17
SHP-2	Phosphatase	Q06124	§580	VY*ENVGLMQQQK@	1.26	4.13	>17.03	1.17
SHP-2	Phosphatase	Q06124	§580	VY*ENVGLMQQQK@			>13.63	1.15
SHP-2	Phosphatase	Q06124	§62	IQNTGDY*YDLYGGEK		1.13
SHP-2	Phosphatase	Q06124	§62	IQNTGDY*YDLYGGEK		1.13
SHP-2	Phosphatase	Q06124	§62	IQNTGDY*YDLYGGEK	1.31	1.14
SHP-2	Phosphatase	Q06124	§62	IQNTGDY*YDLYGGEK	1.38	1.14
SHPS1	Adhesion or extracellular matrix protein	P78324	428	EITQDTNDITY*ADLNLPK@			15.86
SHPS1	Adhesion or extracellular matrix protein	P78324	428	EITQDTNDITY*ADLNLPK@			16.95
sid2057	Unknown function	O00193	§84	INEELESQY*QQSMDSK@	1.39
sid2057	Unknown function	O00193	§84	INEELESQY*QQSMDSK@	1.76
Siglec-9	Receptor, channel, transporter or cell surface protein	Q9Y336	456	GQEATDTEY*SEIK@			>9.44
Siglec-9	Receptor, channel, transporter or cell surface protein	Q9Y336	456	GQEATDTEY*SEIK@IHR#			12.34
SIPA1L1	G protein or regulator	O43166	1056	MNEGVSY*EFK@FPFR#			>19.32
SIPA1L2	Unknown function	NP_065859	33	IMQSDDY*FAR#			>10.84
SIT	Adaptor/scaffold	Q9Y3P8	§90	SGESVEEVPLY*GNLHYLQTGR#			3.11
SLAP-130	Adaptor/scaffold	O15117	§571	TTAVEIDY*DSLK		1.18		1.95
SLAP-130	Adaptor/scaffold	O15117	§571	TTAVEIDY*DSLK	-1.92308	1.29		2.1
SLAP-130	Adaptor/scaffold	O15117	§571	TTAVEIDY*DSLK@	-2			2.1
SLAP-130	Adaptor/scaffold	O15117	§571	TTAVEIDY*DSLK@				1.95
SLC38A2	Receptor, channel, transporter or cell surface protein	Q9HAV3	41	SHY*ADVDPENQNFLLESNLGK@K@	4.66		12.34
SLC38A2	Receptor, channel, transporter or cell surface protein	Q9HAV3	41	SHY*ADVDPENQNFLLESNLGK@K@	4.73		12.34
SLC38A2	Receptor, channel, transporter or cell surface protein	Q9HAV3	41	SHY*ADVDPENQNFLLESNLGKK		-1.04167
SNAP29	Vesicle protein	O95721	122	SVFGGLVNY*FK@			>20.81
SND1	Transcriptional regulator	Q13122	§883	ADDADEFGY*SR#	3.57
SND1	Transcriptional regulator	Q13122	§883	ADDADEFGY*SR#	3.91
SNX17	Vesicle protein	Q15036	20	SGDSGGSAY*VAYNIHVNGVLHCR#	19.16
SSBP1	Mitochondrial protein	Q04837	§73	SGDSEVY*QLGDVSQK	< -91.52
STAM2	Adaptor/scaffold	O75886	§374	LVNEAPVYSVY*SK@	1.92		61.36
STAM2	Adaptor/scaffold	O75886	§374	LVNEAPVYSVY*SK@			48.7
STAM2	Adaptor/scaffold	O75886	§374	LVNEAPVYSVY*SK@			>25.72
STAM2	Adaptor/scaffold	O75886	§374	LVNEAPVYSVY*SK@			>30.20
STAT3	Transcriptional regulator	P40763	§705	YCR#PESQEHPEADPGSAAPY*LK@	-1.78571
STAT3	Transcriptional regulator	P40763	§705	YCR#PESQEHPEADPGSAAPY*LK@	-1.72414	1.65
STAT3	Transcriptional regulator	P40763	§705	YCRPESQEHPEADPGSAAPY*LK		1.51
STAT3	Transcriptional regulator	P40763	§705	YCRPESQEHPEADPGSAAPY*LK		1.65
STAT5A	Transcriptional regulator	P42229	§90	IKLGHY*ATQLQK				-1.03093
STAT5A	Transcriptional regulator	P42229	§90	IKLGHY*ATQLQK				1.02
STAT5A	Transcriptional regulator	P42229	§90	LGHY*ATQLQK				1
STAT5A	Transcriptional regulator	P42229	§90	LGHY*ATQLQK				1.01
STAT5A	Transcriptional regulator	P42229	§90	LGHY*ATQLQK@				1.01
STAT5A STAT5B	Transcriptional regulator	P42229 P51692	§694 §699	AVDGY*VK@PQIK@	225.69	266.43	>522.49	-1.33333
STAT5A STAT5B	Transcriptional regulator	P42229 P51692	§694 §699	AVDGY*VK@PQIK@	301.55	266.44	>577.83	-1.31579
STAT5A STAT5B	Transcriptional regulator	P42229 P51692	§694 §699	AVDGY*VKPQIK				-1.33333
STAT5A STAT5B	Transcriptional regulator	P42229 P51692	§694 §699	AVDGY*VKPQIK				-1.33333
STAT5A STAT5B	Transcriptional regulator	P42229 P51692	§694 §699	AVDGY*VKPQIK				-1.31579
STAT5A STAT5B	Transcriptional regulator	P42229 P51692	114 114	HILY*NEQR#				1.1
STAT5A STAT5B	Transcriptional regulator	P42229 P51692	114 114	HILY*NEQR#				1.34
Syk	Protein kinase, Tyr (non-receptor)	P43405	28	EEAEDY*LVQGGMSDGLYLLR#	3.41
Syk	Protein kinase, Tyr (non-receptor)	P43405	28	EEAEDY*LVQGGMSDGLYLLR#	5.22
Syk	Protein kinase, Tyr (non-receptor)	P43405	74	ELNGTY*AIAGGR	4.86
Syk	Protein kinase, Tyr (non-receptor)	P43405	74	ELNGTY*AIAGGR	5.13
Syk	Protein kinase, Tyr (non-receptor)	P43405	74	ELNGTY*AIAGGR#	4.86
Syk	Protein kinase, Tyr (non-receptor)	P43405	74	ELNGTY*AIAGGR#	5.13
Syk	Protein kinase, Tyr (non-receptor)	P43405	203	AR#DNNGSY*ALCLLHEGK@	2.56
Syk	Protein kinase, Tyr (non-receptor)	P43405	203	AR#DNNGSY*ALCLLHEGK@	2.57
Syk	Protein kinase, Tyr (non-receptor)	P43405	203	DNNGSY*ALCLLHEGK@	3.7
Syk	Protein kinase, Tyr (non-receptor)	P43405	546	WYAPECINY*YK	3.01
Syk	Protein kinase, Tyr (non-receptor)	P43405	546	WYAPECINY*YK@	2.43
Syk	Protein kinase, Tyr (non-receptor)	P43405	546	WYAPECINY*YK@	3.01
Syk	Protein kinase, Tyr (non-receptor)	P43405	§323	QESTVSFNPY*EPELAPWAADK@GPQR#	6.18			1.38
Syk	Protein kinase, Tyr (non-receptor)	P43405	§323	QESTVSFNPY*EPELAPWAADK@GPQR#	6.26	-1.96078		3.76
Syk	Protein kinase, Tyr (non-receptor)	P43405	§348	EALPMDTEVY*ESPYADPEEIR#PK@	6.25
Syk	Protein kinase, Tyr (non-receptor)	P43405	§352	EALPMDTEVYESPY*ADPEEIR#PK@	3.71
Syk	Protein kinase, Tyr (non-receptor)	P43405	§352	EALPMDTEVYESPY*ADPEEIR#PK@	4.06
Syk	Protein kinase, Tyr (non-receptor)	P43405	§352	EALPMDTEVYESPY*ADPEEIR#PK@	4.06
Syk	Protein kinase, Tyr (non-receptor)	P43405	§352	EALPMDTEVYESPY*ADPEEIR#PK@	4.34
Syk	Protein kinase, Tyr (non-receptor)	P43405	§352	EALPMDTEVYESPY*ADPEEIR#PK@	4.8
Syk	Protein kinase, Tyr (non-receptor)	P43405	§352	EALPMDTEVYESPY*ADPEEIRPK	4.34
TAFII31	Transcriptional regulator	Q16594	261	K@R#EDDDDDDDDDDDY*DNL	4.97
TAFII31	Transcriptional regulator	Q16594	261	K@R#EDDDDDDDDDDDY*DNL	6.44
TAGLN2 TAGLN3	Cytoskeletal protein	P37802 Q9UI15	191 192	GASQAGM^TGY*GMPR#			>18.37
TAGLN2 TAGLN3	Cytoskeletal protein	P37802 Q9UI15	191 192	GASQAGMTGY*GM^PR#			>19.76
TAGLN2 TAGLN3	Cytoskeletal protein	P37802 Q9UI15	191 192	GASQAGMTGY*GMPR	1.43		33.68
TAGLN2 TAGLN3	Cytoskeletal protein	P37802 Q9UI15	191 192	GASQAGMTGY*GMPR	1.48		39.38
TAGLN2 TAGLN3	Cytoskeletal protein	P37802 Q9UI15	191 192	GASQAGMTGY*GMPR#	1.43
TAGLN2 TAGLN3	Cytoskeletal protein	P37802 Q9UI15	191 192	GASQAGMTGY*GMPR#	1.48
talin 1	Cytoskeletal protein	Q9Y490	70	ALDY*YM^LR#		1.26
talin 1	Cytoskeletal protein	Q9Y490	70	ALDY*YM^LR#		1.28
talin 1	Cytoskeletal protein	Q9Y490	70	ALDY*YM^LR#		1.37
talin 1	Cytoskeletal protein	Q9Y490	70	ALDY*YMLR	1.48	1.51
talin 1	Cytoskeletal protein	Q9Y490	70	ALDY*YMLR	1.48	1.52
talin 1	Cytoskeletal protein	Q9Y490	70	ALDY*YMLR	1.49	1.52	1.06
talin 1	Cytoskeletal protein	Q9Y490	70	ALDY*YMLR	1.49	1.52	1.17
talin 1	Cytoskeletal protein	Q9Y490	70	ALDY*YMLR#	1.48	1.51
talin 1	Cytoskeletal protein	Q9Y490	70	ALDY*YMLR#	1.48	1.52
talin 1	Cytoskeletal protein	Q9Y490	436	STVLQQQY*NR#			8.27
talin 1	Cytoskeletal protein	Q9Y490	436	STVLQQQY*NR#			9.57
TAO3	Protein kinase, Ser/Thr (non-receptor)	Q9H2K8	429	PTQSVQSQALHY*R#			>16.60
TAO3	Protein kinase, Ser/Thr (non-receptor)	Q9H2K8	429	PTQSVQSQALHY*R#			>23.63
TARS	Enzyme, misc.	P26639	298	IY*GISFPDPK			-1.35135	-1.42857
TARS	Enzyme, misc.	P26639	298	IY*GISFPDPK@	1.27
TARS	Enzyme, misc.	P26639	298	IY*GISFPDPK@	1.44			-1.28205
TBCB	Cytoskeletal protein	Q99426	§98	LGEY*EDVSR	2.41
TBCB	Cytoskeletal protein	Q99426	§98	LGEY*EDVSR	2.45
TBCB	Cytoskeletal protein	Q99426	§98	LGEY*EDVSR#	2.45
TBCB	Cytoskeletal protein	Q99426	§98	LGEY*EDVSR#VEK@	2.98
TBCB	Cytoskeletal protein	Q99426	§98	LGEY*EDVSRVEK	2.6
TBCB	Cytoskeletal protein	Q99426	§98	LGEY*EDVSRVEK	2.98
Tel	Transcriptional regulator	P41212	447	TDR#LEHLESQELDEQIY*QEDEC	2.21
Tel	Transcriptional regulator	P41212	447	TDR#LEHLESQELDEQIY*QEDEC	3.02
tensin 3	Adaptor/scaffold	Q8IZW7	§332, §354	WDS*YENLSADGEVLHTQGPVDGSLY*AK		1.11
tensin 3	Adaptor/scaffold	Q8IZW7	§332, §354	WDS*YENLSADGEVLHTQGPVDGSLY*AK		1.69
TES	Cytoskeletal protein	Q9UGI8	251	EGDPAIY*AER#				-1.66667
TES	Cytoskeletal protein	Q9UGI8	251	EGDPAIY*AER#				-1.53846
TfR	Receptor, channel, transporter or cell surface protein	P02786	§20	SAFSNLFGGEPLSY*TR	3.29			-1.35135
TfR	Receptor, channel, transporter or cell surface protein	P02786	§20	SAFSNLFGGEPLSY*TR	3.63			-1.2987
TfR	Receptor, channel, transporter or cell surface protein	P02786	§20	SAFSNLFGGEPLSY*TR#	3.63	2.75	48.15	-1.35135
TfR	Receptor, channel, transporter or cell surface protein	P02786	§20	SAFSNLFGGEPLSY*TR#	3.63		48.17
TfR	Receptor, channel, transporter or cell surface protein	P02786	§20	SAFSNLFGGEPLSY*TR#			40.95
TfR	Receptor, channel, transporter or cell surface protein	P02786	§20	SAFSNLFGGEPLSY*TR#			40.96
THEX1	Enzyme, misc.	Q8IV48	65	FITSSASDFSDPVY*K@EIAITNGCINR#			>10.78
THEX1	Enzyme, misc.	Q8IV48	65	FITSSASDFSDPVY*K@EIAITNGCINR#			>12.01
TIF1-beta	Protein kinase, atypical	Q13263	458	QGSGSSQPMEVQEGYGFGSGDDPY*SSAEPHVSGVK	4.38
TIF1-beta	Protein kinase, atypical	Q13263	458	QGSGSSQPMEVQEGYGFGSGDDPY*SSAEPHVSGVK@	4.38
TIF1-beta	Protein kinase, atypical	Q13263	458	QGSGSSQPMEVQEGYGFGSGDDPY*SSAEPHVSGVK@	4.54
TIF1-beta	Protein kinase, atypical	Q13263	517	VFPGSTTEDY*NLIVIER#	5.4
TIF1-beta	Protein kinase, atypical	Q13263	517	VFPGSTTEDY*NLIVIER#	5.4
TIF1-beta	Protein kinase, atypical	Q13263	517	VFPGSTTEDY*NLIVIER#	8.09
TNRC6B	Unknown function	Q9UPQ9	1081	DMGTTDSGPY*FEK@GGSHGLFGNSTAQSR#			>20.42
TNRC6B	Unknown function	Q9UPQ9	1081	DMGTTDSGPY*FEK@GGSHGLFGNSTAQSR#			>24.00
TPD52	Unknown function	P55327	96	GWQDVTATSAY*K@K@			>10.01
TRIM59	Unknown function	Q8IWR1	278	QR#PLPEVQPVEIY*PR#	1.56
TRIM59	Unknown function	Q8IWR1	278	QR#PLPEVQPVEIY*PR#	1.6	-1.25
TRIP6	Adaptor/scaffold	Q15654	123	QAY*EPPPPPAYR#	3.27
TRXR1	Enzyme, misc.	Q16881	§131	K@VVYENAY*GQFIGPHR#	-1.0989
TRXR1	Enzyme, misc.	Q16881	§131	K@VVYENAY*GQFIGPHR#	-1.05263
TSAd	Adaptor/scaffold	Q9NP31	§216	SQDPNPQY*SPIIK@			>30.92
TSAd	Adaptor/scaffold	Q9NP31	§216	SQDPNPQY*SPIIK@			>32.56
TTL12	Unknown function	Q14166	508	AFALNDLDDY*EK@HFTVMNYDPDVVLK@	5.65
TTL12	Unknown function	Q14166	508	AFALNDLDDY*EK@HFTVMNYDPDVVLK@	5.66
tubulin, alpha, ubiquitous tubulin, alpha-1 tubulin, alpha-2 tubulin, alpha-6	Cytoskeletal protein	P68363 P68366 Q13748 Q9BQE3	357 §357 357 357	VGINY*QPPTVVPGGDLAK	1.66
tubulin, alpha, ubiquitous tubulin, alpha-1 tubulin, alpha-2 tubulin, alpha-6	Cytoskeletal protein	P68363 P68366 Q13748 Q9BQE3	357 §357 357 357	VGINY*QPPTVVPGGDLAK@	1.59
tubulin, alpha, ubiquitous tubulin, alpha-1 tubulin, alpha-2 tubulin, alpha-6	Cytoskeletal protein	P68363 P68366 Q13748 Q9BQE3	357 §357 357 357	VGINY*QPPTVVPGGDLAK@	1.66	`	12.32
tubulin, alpha-6	Cytoskeletal protein	Q9BQE3	432	EDMAALEK@DY*EEVGADSADGEDEGEEY	3.87
tubulin, alpha-6	Cytoskeletal protein	Q9BQE3	432	EDMAALEK@DY*EEVGADSADGEDEGEEY	4.52
tubulin, beta-1	Cytoskeletal protein	P07437	51	ISVYY*NEATGGK@	3.03
tubulin, beta-1	Cytoskeletal protein	P07437	51	ISVYY*NEATGGK@	3.78
tubulin, beta-2	Cytoskeletal protein	P68371	51	INVYY*NEATGGK@			3.76
tubulin, beta-4 tubulin, beta-1 tubulin, beta-2 tubulin, beta-3	Cytoskeletal protein	P04350 P07437 P68371 Q13509	340 340 340 340	NSSY*FVEWIPNNVK	2.43
tubulin, beta-4 tubulin, beta-1 tubulin, beta-2 tubulin, beta-3	Cytoskeletal protein	P04350 P07437 P68371 Q13509	340 340 340 340	NSSY*FVEWIPNNVK	2.57
tubulin, beta-4 tubulin, beta-1 tubulin, beta-2 tubulin, beta-3	Cytoskeletal protein	P04350 P07437 P68371 Q13509	340 340 340 340	NSSY*FVEWIPNNVK@	2.43
tubulin, beta-4 tubulin, beta-1 tubulin, beta-2 tubulin, beta-3	Cytoskeletal protein	P04350 P07437 P68371 Q13509	340 340 340 340	NSSY*FVEWIPNNVK@	2.57	-1.05263
Tyk2	Protein kinase, Tyr (non-receptor)	P29597	§292	LLAQAEGEPCY*IR	2.73	-1.14943
Tyk2	Protein kinase, Tyr (non-receptor)	P29597	§292	LLAQAEGEPCY*IR	2.75	-1.14943	1.78
Tyk2	Protein kinase, Tyr (non-receptor)	P29597	§292	LLAQAEGEPCY*IR		-1.0989
Tyk2	Protein kinase, Tyr (non-receptor)	P29597	§292	LLAQAEGEPCY*IR#	2.74		1.78
Tyk2	Protein kinase, Tyr (non-receptor)	P29597	§292	LLAQAEGEPCY*IR#	2.75		1.85	1.44
TyroBP	Receptor, channel, transporter or cell surface protein	O43914	91	ITETESPY*QELQGQR	1.05
TyroBP	Receptor, channel, transporter or cell surface protein	O43914	91	ITETESPY*QELQGQR	1.07
TyroBP	Receptor, channel, transporter or cell surface protein	O43914	91	ITETESPY*QELQGQR#	1.05
[truncated: 53 more rows]

## Sheet: SILAC-PXSP
Name	Acc	Site	vista -	Std Peptide	MV(4;11)	SEM	K562
53BP2	Q13625	698	0.5401	IPRPLsPTKLLPFLSNPYRN		0.5401
53BP2	Q13625	698	1.6768	IPRPLsPTKLLPFLSNPYRN	1.6768
53BP2	Q13625	698	0.8033	IPRPLsPTKLLPFLSNPYRN			0.8033
53BP2	Q13625	698	1.4488	IPRPLsPTKLLPFLSNPYRN	1.4488
53BP2	Q13625	698	0.5077	IPRPLsPTKLLPFLSNPYRN		0.5077
ACD	Q96AP0	416	0.5129	SSSQPSPAICSAPATLTPRsPHASRT		0.5129
ACD	Q96AP0	416	0.5138	SSSQPSPAICSAPATLTPRsPHASRT		0.5138
ACTR8	Q9H981	§132	0.6456	RIPVsPEQARS			0.6456
ACTR8	Q9H981	§132	0.6833	RIPVsPEQARS		0.6833
ACTR8	Q9H981	§132	0.5688	RIPVsPEQARS		0.5688
ACTR8	Q9H981	§132	2.8898	RIPVsPEQARS	2.8898
ACTR8	Q9H981	§132	0.5704	RIPVsPEQARS		0.5704
ACTR8	Q9H981	§132	0.6415	RIPVsPEQARS			0.6415
AKAP2	Q9Y2D5	383	1.5364	DALGDSLQVPVsPSSTTSSRC		1.5364
AKAP2	Q9Y2D5	383	1.5364	DALGDSLQVPVsPSSTTSSRC		1.5364
AKAP2	Q9Y2D5	383	18.9606	DALGDSLQVPVsPSSTTSSRC	18.9606
AKAP2	Q9Y2D5	383	1.2575	DALGDSLQVPVsPSSTTSSRC		1.2575
AML1, AML1 iso8	Q01196, Q01196-8	§249, §276 §276, §303	2.444	QIQPsPPWSYDQSYQYLGSIASPSVHPATPIsPGRA	2.444
AML1, AML1 iso8	Q01196, Q01196-8	§249, §276 §276, §303	>8.8	QIQPsPPWSYDQSYQYLGSIASPSVHPATPIsPGRA		>8.8
AML1, AML1 iso8	Q01196, Q01196-8	§276 §303	2.3231	QIQPSPPWSYDQSYQYLGSIASPSVHPATPIsPGRA	2.3231
AML1, AML1 iso8	Q01196, Q01196-8	§276 §303	2.3501	QIQPSPPWSYDQSYQYLGSIASPSVHPATPIsPGRA	2.3501
AML1, AML1 iso8	Q01196, Q01196-8	§276 §303	0.5992	QIQPSPPWSYDQSYQYLGSIASPSVHPATPIsPGRA		0.5992
AML1, AML1 iso8	Q01196, Q01196-8	§276 §303	0.7869	QIQPSPPWSYDQSYQYLGSIASPSVHPATPIsPGRA		0.7869
AML1, AML1 iso8	Q01196, Q01196-8	§276 §303	0.5882	QIQPSPPWSYDQSYQYLGSIASPSVHPATPIsPGRASGMTTLSAELSSRL		0.5882
AML1, AML1 iso8	Q01196, Q01196-8	§276 §303	0.7195	QIQPSPPWSYDQSYQYLGSIASPSVHPATPIsPGRA		0.7195
AML1, AML1 iso8	Q01196, Q01196-8	§276 §303	0.5466	QIQPSPPWSYDQSYQYLGSIASPSVHPATPIsPGRASGMTTLSAELSSRL		0.5466
AML1, AML1 iso8	Q01196, Q01196-8	260, §276 287, §303	0.6122	QIQPSPPWSYDQSYQyLGSIASPSVHPATPIsPGRASGMTTLSAELSSRL		0.6122
anillin	Q9NQW6	§324	1.07	TPIsPLKTGVSKPIVKS	1.07
anillin	Q9NQW6	§324	0.4247	TPIsPLKTGVSKPIVKS			0.4247
anillin	Q9NQW6	§324	1.2675	TPIsPLKTGVSKPIVKS	1.2675
anillin	Q9NQW6	§324	0.5029	TPIsPLKTGVSKPIVKS		0.5029
anillin	Q9NQW6	§324	0.4945	TPIsPLKTGVSKPIVKS		0.4945
anillin	Q9NQW6	§324	0.4535	TPIsPLKTGVSKPIVKS			0.4535
anillin	Q9NQW6	321, §324	0.7124	SCEGQNPELLPKtPIsPLKTGVSKPIVKS		0.7124
ARHGAP4	P98171	860	0.6786	CLVPAsPEQHVEVDKAVAQNMDSVFKE		0.6786
ARHGAP4	P98171	860	0.6777	CLVPAsPEQHVEVDKAVAQNMDSVFKE		0.6777
ARHGAP4	P98171	860	1.4386	CLVPAsPEQHVEVDKAVAQNMDSVFKE	1.4386
ARHGAP4	P98171	860	0.5726	CLVPAsPEQHVEVDKAVAQNMDSVFKE		0.5726
ARHGAP4	P98171	860	2.2713	CLVPAsPEQHVEVDKA	2.2713
ARHGAP4	P98171	860	2.2713	CLVPAsPEQHVEVDKA	2.2713
ARHGAP4	P98171	860	1.6866	CLVPAsPEQHVEVDKA	1.6866
ARID1A	NP_006006, NP_624361	363, 377, 382 363, 377, 382	0.4129	SHHAPMsPGSSGGGGQPLARtPQPSsPMDQMGKM		0.4129
ARID1A	NP_006006, NP_624361	363, 377, 382 363, 377, 382	0.5931	SHHAPMsPGSSGGGGQPLARtPQPSsPMDQMGKM		0.5931
ATAD2	Q6PL18	327	0.5277	KPNIFYSGPAsPARPRY		0.5277
ATAD2	Q6PL18	327	0.3531	KPNIFYSGPAsPARPRY		0.3531
ATXN2L	NP_009176, NP_663760, NP_680780, NP_680781, NP_680782	684 684 684 684 684	0.6207	STSTPTsPGPRT			0.6207
ATXN2L	NP_009176, NP_663760, NP_680780, NP_680781, NP_680782	684 684 684 684 684	0.6661	STSTPTsPGPRT			0.6661
ATXN2L	NP_009176, NP_663760, NP_680780, NP_680781, NP_680782	684 684 684 684 684	0.6206	STSTPTsPGPRT			0.6206
ATXN2L	NP_009176, NP_663760, NP_680780, NP_680781, NP_680782	684 684 684 684 684	0.5526	STSTPTsPGPRT		0.5526
ATXN2L	NP_009176, NP_663760, NP_680780, NP_680781, NP_680782	684 684 684 684 684	0.6209	STSTPTsPGPRT			0.6209
ATXN2L	NP_009176, NP_663760, NP_680780, NP_680781, NP_680782	684 684 684 684 684	0.5127	STSTPTsPGPRT		0.5127
ATXN2L	NP_009176, NP_663760, NP_680780, NP_680781, NP_680782	684 684 684 684 684	11.9909	STSTPTsPGPRT	11.9909
AUP1	Q9Y679	354	0.2191	LRPQSAQSSFPPsPGPSPDVQLATLAQRV			0.2191
AUP1	Q9Y679	354	0.3764	LRPQSAQSSFPPsPGPSPDVQLATLAQRV		0.3764
AUP1	Q9Y679	354	0.3631	LRPQSAQSSFPPsPGPSPDVQLATLAQRV			0.3631
AUP1	Q9Y679	354	0.35	LRPQSAQSSFPPsPGPSPDVQLATLAQRV			0.35
AUP1	Q9Y679	354	5.0557	LRPQSAQSSFPPsPGPSPDVQLATLAQRV	5.0557
AUP1	Q9Y679	354	0.3067	LRPQSAQSSFPPsPGPSPDVQLATLAQRV			0.3067
AUP1	Q9Y679	354	1.9406	LRPQSAQSSFPPsPGPSPDVQLATLAQRV		1.9406
AUP1	Q9Y679	354	0.2264	LRPQSAQSSFPPsPGPSPDVQLATLAQRV			0.2264
AUP1	Q9Y679	354	0.2311	LRPQSAQSSFPPsPGPSPDVQLATLAQRV			0.2311
AUP1	Q9Y679	354	4.967	LRPQSAQSSFPPsPGPSPDVQLATLAQRV	4.967
AUP1	Q9Y679	354	0.3586	LRPQSAQSSFPPsPGPSPDVQLATLAQRV			0.3586
AUP1	Q9Y679	354	0.3532	LRPQSAQSSFPPsPGPSPDVQLATLAQRV			0.3532
AUP1	Q9Y679	354	0.3621	LRPQSAQSSFPPsPGPSPDVQLATLAQRV			0.3621
AUP1	Q9Y679	354	0.3658	LRPQSAQSSFPPsPGPSPDVQLATLAQRV			0.3658
AUP1	Q9Y679	354	0.2808	LRPQSAQSSFPPsPGPSPDVQLATLAQRV			0.2808
AUP1	Q9Y679	354	0.3268	LRPQSAQSSFPPsPGPSPDVQLATLAQRV			0.3268
BAT8	Q96KQ7	119	0.6244	SFPSsPSKGGSCPSRA			0.6244
BAT8	Q96KQ7	119	0.6346	SFPSsPSKGGSCPSRA			0.6346
BAT8	Q96KQ7	119	0.8688	SFPSsPSKGGSCPSRA		0.8688
BAT8	Q96KQ7	119	0.8145	SFPSsPSKGGSCPSRA		0.8145
BAT8	Q96KQ7	119	0.7967	SFPSsPSKGGSCPSRA		0.7967
BAT8	Q96KQ7	119	2.0444	SFPSsPSKGGSCPSRA	2.0444
BAT8	Q96KQ7	119	0.6346	SFPSsPSKGGSCPSRA			0.6346
BAT8	Q96KQ7	119	1.9021	SFPSsPSKGGSCPSRA	1.9021
BAT8	Q96KQ7	119	1.7877	SFPSsPSKGGSCPSRA	1.7877
BAT8	Q96KQ7	119	0.8735	SFPSsPSKGGSCPSRA		0.8735
BAT8	Q96KQ7	119	0.5392	SFPSsPSKGGSCPSRA			0.5392
BAT8	Q96KQ7	119	0.6184	SFPSsPSKGGSCPSRA			0.6184
BAT8	Q96KQ7	119	0.825	SFPSsPSKGGSCPSRA		0.825
BAT8	Q96KQ7	119	1.8888	SFPSsPSKGGSCPSRA	1.8888
BAT8	Q96KQ7	119	0.8323	SFPSsPSKGGSCPSRA		0.8323
BAT8	Q96KQ7	119	0.8324	SFPSsPSKGGSCPSRA		0.8324
BAT8	Q96KQ7	119	0.5268	SFPSsPSKGGSCPSRA			0.5268
BIN1	O00499	331	0.6148	VNHEPEPAGGATPGATLPKsPSQLRK		0.6148
BIN1	O00499	331	0.6424	VNHEPEPAGGATPGATLPKsPSQLRK		0.6424
BRD1	O95696	18, 25	0.7922	HPSsPCSVKHsPTRETLTYAQAQRM		0.7922
BRD1	O95696	18, 25	2.0235	HPSsPCSVKHsPTRETLTYAQAQRM	2.0235
Bright	Q99856	§77	1.6723	AAAAGLGHPAsPGGSEDGPPGSEEEDAARE	1.6723
Bright	Q99856	§77	1.7324	AAAAGLGHPAsPGGSEDGPPGSEEEDAARE	1.7324
Bright	Q99856	§77	1.6712	AAAAGLGHPAsPGGSEDGPPGSEEEDAARE	1.6712
Bright	Q99856	§77	0.344	AAAAGLGHPAsPGGSEDGPPGSEEEDAARE		0.344
Bright	Q99856	§77	1.7324	AAAAGLGHPAsPGGSEDGPPGSEEEDAARE	1.7324
Bright	Q99856	§77	1.6728	AAAAGLGHPAsPGGSEDGPPGSEEEDAARE	1.6728
Bright	Q99856	§77	0.4793	AAAAGLGHPAsPGGSEDGPPGSEEEDAARE			0.4793
Bright	Q99856	§77	0.7832	AAAAGLGHPAsPGGSEDGPPGSEEEDAARE	0.7832
Bright	Q99856	§77, §81	1.4637	AAAAGLGHPAsPGGsEDGPPGSEEEDAARE	1.4637
Bright	Q99856	§77, §81	1.4637	AAAAGLGHPAsPGGsEDGPPGSEEEDAARE	1.4637
Bright	Q99856	§77, §81, §88	1.0573	AAAAGLGHPAsPGGsEDGPPGsEEEDAARE	1.0573
Bright	Q99856	§77, §81, §88	1.0078	AAAAGLGHPAsPGGsEDGPPGsEEEDAARE	1.0078
Bright	Q99856	§77, §88	1.4718	AAAAGLGHPAsPGGSEDGPPGsEEEDAARE	1.4718
Bright	Q99856	§77, §88	0.5238	AAAAGLGHPAsPGGSEDGPPGsEEEDAARE			0.5238
Bright	Q99856	§77, §88	1.5152	AAAAGLGHPAsPGGSEDGPPGsEEEDAARE	1.5152
Bright	Q99856	§77, §88	1.4771	AAAAGLGHPAsPGGSEDGPPGsEEEDAARE	1.4771
Bright	Q99856	§77, §88	1.4756	AAAAGLGHPAsPGGSEDGPPGsEEEDAARE	1.4756
Bright	Q99856	§77, §88	0.4483	AAAAGLGHPAsPGGSEDGPPGsEEEDAARE			0.4483
Bright	Q99856	§77, §88, 98	0.2924	AAAAGLGHPAsPGGSEDGPPGsEEEDAAREGtPGSPGRG			0.2924
Bright	Q99856	§77, 101	2.1757	AAAAGLGHPAsPGGSEDGPPGSEEEDAAREGTPGsPGRG	2.1757
Bright	Q99856	§77, 98	1.5524	AAAAGLGHPAsPGGSEDGPPGSEEEDAAREGtPGSPGRG	1.5524
BTBD12	Q8IY92	632, 646	1.6438	FSVIRPQtPPPQTPSSCLTPVsPGTSDGRR	1.6438
BTBD12	Q8IY92	632, 646	1.8504	FSVIRPQtPPPQTPSSCLTPVsPGTSDGRRQ	1.8504
BTBD12	Q8IY92	632, 646	2.0283	FSVIRPQtPPPQTPSSCLTPVsPGTSDGRRQ	2.0283
BTBD12	Q8IY92	632, 646	2.0511	FSVIRPQtPPPQTPSSCLTPVsPGTSDGRRQ	2.0511
BTBD12	Q8IY92	632, 646	1.4247	FSVIRPQtPPPQTPSSCLTPVsPGTSDGRRQ	1.4247
BTBD12	Q8IY92	632, 646	2.0641	FSVIRPQtPPPQTPSSCLTPVsPGTSDGRRQ	2.0641
BTBD12	Q8IY92	639, 646	<5.3	FSVIRPQTPPPQTPsSCLTPVsPGTSDGRRQ			<5.3
C10orf18	Q5VWN6	340	0.6245	VFPLsPASNLRV		0.6245
C10orf18	Q5VWN6	340	1.2675	VFPLsPASNLRV	1.2675
C10orf18	Q5VWN6	340	1.3172	VFPLsPASNLRV	1.3172
C10orf18	Q5VWN6	340	0.6432	VFPLsPASNLRV		0.6432
C10orf18	Q5VWN6	340	1.2677	VFPLsPASNLRV	1.2677
C10orf18	Q5VWN6	340	0.8428	VFPLsPASNLRV			0.8428
C10orf18	Q5VWN6	340	0.6994	VFPLsPASNLRV		0.6994
C16orf54	Q6UWD8	194	2.3513	RQRPGsPDPEWGLQPRV	2.3513
C5orf30	NP_149988	42	3.5549	CSSTPCsPMRRT	3.5549
C5orf30	NP_149988	39, 42	0.8308	CSStPCsPMRRT		0.8308
C9orf30	Q96H12	274	0.4827	EWPVSSFNRPFPNsP-		0.4827
C9orf30	Q96H12	274	0.5389	EWPVSSFNRPFPNsP-		0.5389
C9orf30	Q96H12	274	0.5109	EWPVSSFNRPFPNsP-			0.5109
C9orf30	Q96H12	274	0.5182	EWPVSSFNRPFPNsP-			0.5182
C9orf30	Q96H12	274	0.4635	EWPVSSFNRPFPNsP-		0.4635
C9orf30	Q96H12	274	0.4577	EWPVSSFNRPFPNsP-		0.4577
C9orf30	Q96H12	274	0.5082	EWPVSSFNRPFPNsP-			0.5082
C9orf30	Q96H12	274	0.5353	EWPVSSFNRPFPNsP-		0.5353
C9orf30	Q96H12	274	0.5168	EWPVSSFNRPFPNsP-			0.5168
C9orf42	Q96E09	§76	0.9174	HGLLLPAsPVRM		0.9174
C9orf42	Q96E09	§76	0.9152	HGLLLPAsPVRM		0.9152
C9orf42	Q96E09	§76	1.2637	HGLLLPAsPVRM	1.2637
C9orf42	Q96E09	§76	1.0223	HGLLLPAsPVRM		1.0223
C9orf42	Q96E09	§76	1.6722	HGLLLPAsPVRM	1.6722
C9orf42	Q96E09	§76	1.0214	HGLLLPAsPVRM		1.0214
C9orf42	Q96E09	§76	2.2996	HGLLLPAsPVRM			2.2996
C9orf42	Q96E09	§76	1.1618	HGLLLPAsPVRMHSSRL		1.1618
C9orf42	Q96E09	§76	0.9864	HGLLLPAsPVRMHSSRL		0.9864
C9orf42	Q96E09	§76	1.6701	HGLLLPAsPVRM	1.6701
C9orf42	Q96E09	§76	1.1617	HGLLLPAsPVRMHSSRL		1.1617
C9orf42	Q96E09	§76	0.9864	HGLLLPAsPVRMHSSRL		0.9864
C9orf42	Q96E09	§76	0.7267	HGLLLPAsPVRMHSSRL		0.7267
CAMKK2	Q96RR4	§129, §133, 136	0.1473	CICPSLPYsPVSsPQsSPRLPRR		0.1473
CapZIP	Q6JBY9	127	1.0668	AMVSPFHSPPSTPSsPGVRS		1.0668
CapZIP	Q6JBY9	127	3.821	AMVSPFHSPPSTPSsPGVRS	3.821
CapZIP	Q6JBY9	127	1.3365	AMVSPFHSPPSTPSsPGVRS		1.3365
CapZIP	Q6JBY9	127	1.0682	AMVSPFHSPPSTPSsPGVRS		1.0682
CapZIP	Q6JBY9	116, 120, 127	2.5481	AMVsPFHsPPSTPSsPGVRS		2.5481
CapZIP	Q6JBY9	116, 120, 127	2.8344	AMVsPFHsPPSTPSsPGVRS		2.8344
CapZIP	Q6JBY9	116, 127	>11.0	AMVsPFHSPPSTPSsPGVRS	>11.0
CapZIP	Q6JBY9	120, 127	>9.7	AMVSPFHsPPSTPSsPGVRS	>9.7
CapZIP	Q6JBY9	120, 127	>17.3	AMVSPFHsPPSTPSsPGVRS	>17.3
CapZIP	Q6JBY9	120, 127	>15.7	AMVSPFHsPPSTPSsPGVRS	>15.7
CASC5	NP_653091, NP_733468	32 32	0.659	HSSILKPPRsPLQDLRG		0.659
CCDC130	Q9BQ72	306	1.1091	SRDVPEsPQHAADTPKS	1.1091
CCDC130	Q9BQ72	306	1.1091	SRDVPEsPQHAADTPKS	1.1091
CCDC130	Q9BQ72	306	0.8683	SRDVPEsPQHAADTPKS	0.8683
CCDC130	Q9BQ72	306	0.8683	SRDVPEsPQHAADTPKS	0.8683
CCDC130	Q9BQ72	306	0.3055	SRDVPEsPQHAADTPKS		0.3055
CCDC130	Q9BQ72	306	0.5513	SRDVPEsPQHAADTPKS		0.5513
CCDC130	Q9BQ72	306	0.5547	SRDVPEsPQHAADTPKS			0.5547
CCDC86	Q9H6F5	§18	0.7681	LGGLRPEsPESLTSVSRT			0.7681
CCDC86	Q9H6F5	§18	1.3516	LGGLRPEsPESLTSVSRT	1.3516
CCDC86	Q9H6F5	§18	1.2767	LGGLRPEsPESLTSVSRT	1.2767
CCDC86	Q9H6F5	§18	0.7253	LGGLRPEsPESLTSVSRT		0.7253
CCDC86	Q9H6F5	§18	1.3519	LGGLRPEsPESLTSVSRT	1.3519
CCDC86	Q9H6F5	§18	0.7254	LGGLRPEsPESLTSVSRT		0.7254
CCDC86	Q9H6F5	§18	0.7464	LGGLRPEsPESLTSVSRT		0.7464
CCDC86	Q9H6F5	§18	1.2767	LGGLRPEsPESLTSVSRT	1.2767
CCDC86	Q9H6F5	§18	0.7464	LGGLRPEsPESLTSVSRT		0.7464
CCDC86	Q9H6F5	§18	0.7681	LGGLRPEsPESLTSVSRT			0.7681
CCDC86	Q9H6F5	§18	0.8402	LGGLRPEsPESLTSVSRT			0.8402
CCDC86	Q9H6F5	§18	0.8426	LGGLRPEsPESLTSVSRT			0.8426
CCDC86	Q9H6F5	§18	1.277	LGGLRPEsPESLTSVSRT	1.277
CCDC86	Q9H6F5	§18	1.2308	LGGLRPEsPESLTSVSRT	1.2308
CCDC86	Q9H6F5	§18	1.3522	LGGLRPEsPESLTSVSRT	1.3522
CCDC86	Q9H6F5	§18	0.8426	LGGLRPEsPESLTSVSRT			0.8426
CCDC86	Q9H6F5	§18	1.2303	LGGLRPEsPESLTSVSRT	1.2303
CCDC86	Q9H6F5	§18	0.8285	RLGGLRPEsPESLTSVSRT		0.8285
CCDC86	Q9H6F5	§18	0.8425	LGGLRPEsPESLTSVSRT			0.8425
CCDC86	Q9H6F5	§18	1.4837	LGGLRPEsPESLTSVSRT	1.4837
CCDC86	Q9H6F5	§18	0.8725	RLGGLRPEsPESLTSVSRT			0.8725
CCDC86	Q9H6F5	§18	0.6148	LGGLRPEsPESLTSVSRT		0.6148
CCDC86	Q9H6F5	§18	0.8427	LGGLRPEsPESLTSVSRT			0.8427
CCDC86	Q9H6F5	§18	1.4836	LGGLRPEsPESLTSVSRT	1.4836
CCDC86	Q9H6F5	§18	0.8403	LGGLRPEsPESLTSVSRT			0.8403
CCDC86	Q9H6F5	§18	1.4862	LGGLRPEsPESLTSVSRT	1.4862
CCDC86	Q9H6F5	§18	0.6127	LGGLRPEsPESLTSVSRT		0.6127
CCDC86	Q9H6F5	§18	0.7566	LGGLRPEsPESLTSVSRT			0.7566
CCDC86	Q9H6F5	§18	1.4861	LGGLRPEsPESLTSVSRT	1.4861
CCDC86	Q9H6F5	§18	0.7566	LGGLRPEsPESLTSVSRT			0.7566
CCDC86	Q9H6F5	§18	0.8402	LGGLRPEsPESLTSVSRT			0.8402
CCDC86	Q9H6F5	§18	0.634	LGGLRPEsPESLTSVSRT		0.634
CCDC86	Q9H6F5	§18	0.6345	LGGLRPEsPESLTSVSRT		0.6345
CCDC86	Q9H6F5	§18	1.469	RLGGLRPEsPESLTSVSRT	1.469
CCDC86	Q9H6F5	§18	1.3522	LGGLRPEsPESLTSVSRT	1.3522
CCDC86	Q9H6F5	§18	1.2299	LGGLRPEsPESLTSVSRT	1.2299
CCDC86	Q9H6F5	§18	0.7558	LGGLRPEsPESLTSVSRT			0.7558
CCDC86	Q9H6F5	§18	0.6347	LGGLRPEsPESLTSVSRT		0.6347
CCDC86	Q9H6F5	§18	0.8183	RLGGLRPEsPESLTSVSRT		0.8183
CCDC86	Q9H6F5	§18	0.8181	RLGGLRPEsPESLTSVSRT		0.8181
CCDC86	Q9H6F5	§18	0.8845	RLGGLRPEsPESLTSVSRT			0.8845
CD2BP2	O95400	195	0.609	GPGQPSsPQRLDRL		0.609
CDYL	Q9Y232	§201	0.697	ILVPKsPVKSRT		0.697
CDYL	Q9Y232	§201	0.6783	ILVPKsPVKSRT		0.6783
CDYL	Q9Y232	§201	0.6831	ILVPKsPVKSRT		0.6831
CDYL	Q9Y232	§201	0.5856	ILVPKsPVKSRT			0.5856
CENTG1, CENTG1 iso2	Q99490, Q99490-2	585, 615 249, 279	4.9142	SLPSsPSHSAASTPVAGQASNGGHTSDYSSSLPSsPNVGHRE	4.9142
CEP63	NP_001035842, NP_001035859	449 495	0.7113	LELGLHECSLPVsPLGSIATRF		0.7113
CEP63	NP_001035842, NP_001035859	449 495	0.5973	LELGLHECSLPVsPLGSIATRF		0.5973
CHD-4	Q14839	515, 529, 531	0.3893	WGQPPsPTPVPRPPDADPNtPsPKPLEGRPERQ		0.3893
CHD-4	Q14839	515, 529, 531	<4.7	WGQPPsPTPVPRPPDADPNtPsPKPLEGRPERQ			<4.7
CHD-4	Q14839	515, 529, 531	<9.3	WGQPPsPTPVPRPPDADPNtPsPKPLEGRPERQ			<9.3
CHD-4	Q14839	515, 529, 531	0.4624	WGQPPsPTPVPRPPDADPNtPsPKPLEGRPERQ		0.4624
CHD-4	Q14839	515, 529, 531	1.3948	WGQPPsPTPVPRPPDADPNtPsPKPLEGRPERQ	1.3948
CHD-4	Q14839	515, 529, 531	1.3946	WGQPPsPTPVPRPPDADPNtPsPKPLEGRPERQ	1.3946
CHD-4	Q14839	515, 529, 531	0.1232	WGQPPsPTPVPRPPDADPNtPsPKPLEGRPERQ			0.1232
CHD-4	Q14839	515, 529, 531	1.5951	WGQPPsPTPVPRPPDADPNtPsPKPLEGRPERQ	1.5951
CHD-4	Q14839	515, 529, 531	1.6	WGQPPsPTPVPRPPDADPNtPsPKPLEGRPERQ	1.6
CHD-8	Q9HCK8	1942	1.7622	APGYPSsPVTTASGTTLRL	1.7622
CHD-8	Q9HCK8	1942	1.7615	APGYPSsPVTTASGTTLRL	1.7615
CHD-8	Q9HCK8	1942	1.7905	APGYPSsPVTTASGTTLRL	1.7905
CHD-8	Q9HCK8	1942	1.7903	APGYPSsPVTTASGTTLRL	1.7903
CHD-8	Q9HCK8	1942	2.1297	APGYPSsPVTTASGTTLRL	2.1297
CHD-8	Q9HCK8	1942	2.13	APGYPSsPVTTASGTTLRL	2.13
CHD-8	Q9HCK8	1942	0.5406	APGYPSsPVTTASGTTLRL		0.5406
CHD-8	Q9HCK8	1942	0.5933	APGYPSsPVTTASGTTLRL		0.5933
CHD-8	Q9HCK8	1942	0.5933	APGYPSsPVTTASGTTLRL		0.5933
CHD-8	Q9HCK8	1942	1.7622	APGYPSsPVTTASGTTLRL	1.7622
CHD-8	Q9HCK8	1942	0.5889	APGYPSsPVTTASGTTLRL			0.5889
CHD-8	Q9HCK8	1942	0.5992	APGYPSsPVTTASGTTLRL		0.5992
CHD-8	Q9HCK8	1942	0.589	APGYPSsPVTTASGTTLRL			0.589
CHD-8	Q9HCK8	1942	0.5882	APGYPSsPVTTASGTTLRL			0.5882
CHD-8	Q9HCK8	1942	2.2594	APGYPSsPVTTASGTTLRL	2.2594
CHD-8	Q9HCK8	1942	2.2601	APGYPSsPVTTASGTTLRL	2.2601
CHD-8	Q9HCK8	1942	0.5889	APGYPSsPVTTASGTTLRL			0.5889
CHD-8	Q9HCK8	1942	1.7903	APGYPSsPVTTASGTTLRL	1.7903
CHD-8	Q9HCK8	1942	0.5934	APGYPSsPVTTASGTTLRL		0.5934
CHD-8	Q9HCK8	1942	0.5407	APGYPSsPVTTASGTTLRL		0.5407
CHD-8	Q9HCK8	1942	0.589	APGYPSsPVTTASGTTLRL			0.589
CHD-8	Q9HCK8	1942	1.7615	APGYPSsPVTTASGTTLRL	1.7615
CHD-8	Q9HCK8	1942	0.521	APGYPSsPVTTASGTTLRL			0.521
CHD-8	Q9HCK8	1942	0.5004	APGYPSsPVTTASGTTLRL		0.5004
CHD-8	Q9HCK8	1942	0.5408	APGYPSsPVTTASGTTLRL		0.5408
CHD-8	Q9HCK8	1942	0.5882	APGYPSsPVTTASGTTLRL			0.5882
CHD-8	Q9HCK8	1942	0.5882	APGYPSsPVTTASGTTLRL			0.5882
CHD-8	Q9HCK8	1942	0.5882	APGYPSsPVTTASGTTLRL			0.5882
CHD-8	Q9HCK8	1942	1.7905	APGYPSsPVTTASGTTLRL	1.7905
CHED	Q9H4A1	358, 360	1.3133	RLPRsPsPYSRR	1.3133
CHED	Q9H4A1	358, 360	1.3526	RLPRsPsPYSRR	1.3526
CHED	Q9H4A1	358, 360	1.3033	RLPRsPsPYSRR	1.3033
CHED	Q9H4A1	358, 360	1.1631	RLPRsPsPYSRR	1.1631
CHED	Q9H4A1	358, 360	0.666	RLPRsPsPYSRR		0.666
CHED	Q9H4A1	358, 360	0.5677	RLPRsPsPYSRR			0.5677
CHED	Q9H4A1	358, 360	1.419	RLPRsPsPYSRR	1.419
CHED	Q9H4A1	358, 362	1.3133	RLPRsPSPySRR	1.3133
CHED	Q9H4A1	358, 362	0.6037	RLPRsPSPySRR		0.6037
CHED	Q9H4A1	358, 363	1.195	RLPRsPSPYsRR	1.195
CHED	Q9H4A1	358, 363	1.4031	RLPRsPSPYsRR	1.4031
Dact3	Q96B18	91	3.2411	VGGHPTsPAALSRA	3.2411
Dact3	Q96B18	91	4.3276	VGGHPTsPAALSRA	4.3276
Dact3	Q96B18	91	0.5676	VGGHPTsPAALSRA			0.5676
Dact3	Q96B18	91	3.0044	VGGHPTsPAALSRA	3.0044
Dact3	Q96B18	91	4.3174	VGGHPTsPAALSRA	4.3174
Dact3	Q96B18	91	0.5647	VGGHPTsPAALSRA			0.5647
Dact3	Q96B18	91	3.479	VGGHPTsPAALSRA	3.479
Dact3	Q96B18	91	0.8031	VGGHPTsPAALSRA			0.8031
DACT3	Q96B18		0.3728	AFSFPVsPERGRL	0.3728
DACT3	Q96B18		0.5771	AFSFPVsPERGRL	0.5771
DARS2	Q6PI48	242	1.2739	FYSLPQsPQQFKQ	1.2739
DARS2	Q6PI48	242	1.4053	FYSLPQsPQQFKQ	1.4053
DARS2	Q6PI48	242	1.4051	FYSLPQsPQQFKQ	1.4051
DARS2	Q6PI48	242	1.2739	FYSLPQsPQQFKQ	1.2739
DARS2	Q6PI48	242	0.5909	FYSLPQsPQQFKQ			0.5909
DNCLI1	Q9Y6G9	§207	1.4595	DFQEYVEPGEDFPAsPQRR	1.4595
DNCLI1	Q9Y6G9	§207	1.3529	DFQEYVEPGEDFPAsPQRRN	1.3529
DNCLI1	Q9Y6G9	§207	0.7737	LIRDFQEYVEPGEDFPAsPQRRN		0.7737
DNCLI1	Q9Y6G9	§207	1.2046	DFQEYVEPGEDFPAsPQRR	1.2046
DNCLI1	Q9Y6G9	§207	1.8014	DFQEYVEPGEDFPAsPQRRN	1.8014
DNCLI1	Q9Y6G9	§207	0.4241	DFQEYVEPGEDFPAsPQRR			0.4241
DNCLI1	Q9Y6G9	§207	0.628	DFQEYVEPGEDFPAsPQRRN		0.628
DNCLI1	Q9Y6G9	§207	1.0369	DFQEYVEPGEDFPAsPQRR	1.0369
DNCLI1	Q9Y6G9	§207	1.5003	DFQEYVEPGEDFPAsPQRRN	1.5003
DNCLI1	Q9Y6G9	§207	1.3625	DFQEYVEPGEDFPAsPQRRN	1.3625
DNCLI1	Q9Y6G9	§207	1.5046	DFQEYVEPGEDFPAsPQRRN	1.5046
DNCLI1	Q9Y6G9	§207	0.6772	DFQEYVEPGEDFPAsPQRRN			0.6772
DNCLI1	Q9Y6G9	§207	1.4971	DFQEYVEPGEDFPAsPQRRN	1.4971
DNCLI1	Q9Y6G9	§207	0.7144	DFQEYVEPGEDFPAsPQRRN		0.7144
DNCLI1	Q9Y6G9	§207	1.3833	DFQEYVEPGEDFPAsPQRRN	1.3833
DNCLI1	Q9Y6G9	§207	1.5001	DFQEYVEPGEDFPAsPQRRN	1.5001
DNCLI1	Q9Y6G9	§207	1.5082	DFQEYVEPGEDFPAsPQRRN	1.5082
DNCLI1	Q9Y6G9	§207	0.5856	DFQEYVEPGEDFPAsPQRRN			0.5856
DNCLI1	Q9Y6G9	§207	0.7097	DFQEYVEPGEDFPAsPQRRN		0.7097
DNCLI1	Q9Y6G9	§207	1.5082	DFQEYVEPGEDFPAsPQRRN	1.5082
DNCLI1	Q9Y6G9	§207	0.7096	DFQEYVEPGEDFPAsPQRRN		0.7096
DNCLI1	Q9Y6G9	§207	0.5855	DFQEYVEPGEDFPAsPQRRN			0.5855
DNCLI1	Q9Y6G9	§207	1.5059	DFQEYVEPGEDFPAsPQRRN	1.5059
DNCLI1	Q9Y6G9	§207	0.6842	DFQEYVEPGEDFPAsPQRRN			0.6842
DNCLI1	Q9Y6G9	§207	0.68	DFQEYVEPGEDFPAsPQRRN			0.68
DNCLI1	Q9Y6G9	§207	0.6145	DFQEYVEPGEDFPAsPQRRN		0.6145
DNCLI1	Q9Y6G9	§207	1.8039	DFQEYVEPGEDFPAsPQRRN	1.8039
DNCLI1	Q9Y6G9	§207	0.7143	DFQEYVEPGEDFPAsPQRRN		0.7143
DNCLI1	Q9Y6G9	§207	0.628	DFQEYVEPGEDFPAsPQRRN		0.628
DNCLI1	Q9Y6G9	§207	0.7082	LIRDFQEYVEPGEDFPAsPQRRN		0.7082
DNCLI1	Q9Y6G9	§207	1.3618	DFQEYVEPGEDFPAsPQRRN	1.3618
DNCLI1	Q9Y6G9	§207	1.5007	DFQEYVEPGEDFPAsPQRRN	1.5007
DNCLI1	Q9Y6G9	§207	1.5084	DFQEYVEPGEDFPAsPQRRN	1.5084
DNCLI1	Q9Y6G9	§207	0.7094	DFQEYVEPGEDFPAsPQRRN		0.7094
DNCLI1	Q9Y6G9	§207	0.6146	DFQEYVEPGEDFPAsPQRRN		0.6146
DNCLI1	Q9Y6G9	§207	1.4534	LIRDFQEYVEPGEDFPAsPQRRN	1.4534
DNCLI1	Q9Y6G9	§207	0.5858	DFQEYVEPGEDFPAsPQRRN			0.5858
DNCLI1	Q9Y6G9	§207	0.7764	LIRDFQEYVEPGEDFPAsPQRRN		0.7764
DNCLI1	Q9Y6G9	§207	1.4558	DFQEYVEPGEDFPAsPQRR	1.4558
DNCLI1	Q9Y6G9	§207	0.6134	DFQEYVEPGEDFPAsPQRR			0.6134
DNCLI1	Q9Y6G9	§207	0.6429	DFQEYVEPGEDFPAsPQRRN			0.6429
DNCLI1	Q9Y6G9	§207	1.3705	DFQEYVEPGEDFPAsPQRRN	1.3705
DNCLI1	Q9Y6G9	§207	0.7774	LIRDFQEYVEPGEDFPAsPQRRN		0.7774
DNCLI1	Q9Y6G9	§207	0.711	DFQEYVEPGEDFPAsPQRRN		0.711
DNCLI1	Q9Y6G9	§207	0.5856	DFQEYVEPGEDFPAsPQRRN			0.5856
DNCLI1	Q9Y6G9	§207	0.7348	LIRDFQEYVEPGEDFPAsPQRRN		0.7348
DNCLI1	Q9Y6G9	§207	0.7147	DFQEYVEPGEDFPAsPQRRN		0.7147
DNCLI1	Q9Y6G9	§207	0.7169	DFQEYVEPGEDFPAsPQRRN		0.7169
DNCLI1	Q9Y6G9	§207	0.5862	DFQEYVEPGEDFPAsPQRRN			0.5862
DNCLI1	Q9Y6G9	§207	1.3833	DFQEYVEPGEDFPAsPQRRN	1.3833
DNCLI1	Q9Y6G9	§207	1.3577	DFQEYVEPGEDFPAsPQRRN	1.3577
DNCLI1	Q9Y6G9	§207	0.709	LIRDFQEYVEPGEDFPAsPQRRN			0.709
DNCLI1	Q9Y6G9	§207	1.9799	DFQEYVEPGEDFPAsPQRRN	1.9799
DNCLI1	Q9Y6G9	§207	1.3624	DFQEYVEPGEDFPAsPQRRN	1.3624
DNCLI1	Q9Y6G9	§207	0.7169	DFQEYVEPGEDFPAsPQRRN		0.7169
DNCLI1	Q9Y6G9	§207	0.6773	DFQEYVEPGEDFPAsPQRRN			0.6773
DNCLI1	Q9Y6G9	§207	1.3827	DFQEYVEPGEDFPAsPQRRN	1.3827
DNCLI1	Q9Y6G9	§207	1.0366	DFQEYVEPGEDFPAsPQRR	1.0366
DNCLI1	Q9Y6G9	§207	1.5004	DFQEYVEPGEDFPAsPQRRN	1.5004
DNCLI1	Q9Y6G9	§207	0.6772	DFQEYVEPGEDFPAsPQRRN			0.6772
DNCLI1	Q9Y6G9	§207	0.5856	DFQEYVEPGEDFPAsPQRRN			0.5856
DNCLI1	Q9Y6G9	§207	0.7124	LIRDFQEYVEPGEDFPAsPQRRN			0.7124
DNCLI1	Q9Y6G9	§207	1.4326	DFQEYVEPGEDFPAsPQRRN	1.4326
DNCLI1	Q9Y6G9	§207	1.2047	DFQEYVEPGEDFPAsPQRR	1.2047
DNCLI1	Q9Y6G9	§207	2.0012	LIRDFQEYVEPGEDFPAsPQRRN	2.0012
DNCLI1	Q9Y6G9	§207	1.9662	LIRDFQEYVEPGEDFPAsPQRRN	1.9662
DNCLI1	Q9Y6G9	§207	0.5421	DFQEYVEPGEDFPAsPQRRN			0.5421
DNCLI1	Q9Y6G9	§207	0.7097	DFQEYVEPGEDFPAsPQRRN		0.7097
DNCLI1	Q9Y6G9	§207	0.6862	DFQEYVEPGEDFPAsPQRRN			0.6862
DNCLI1	Q9Y6G9	§207	1.5004	DFQEYVEPGEDFPAsPQRRN	1.5004
DNCLI1	Q9Y6G9	§207	1.7323	LIRDFQEYVEPGEDFPAsPQRRN	1.7323
DNCLI1	Q9Y6G9	§207	0.6808	DFQEYVEPGEDFPAsPQRRN			0.6808
DNCLI1	Q9Y6G9	§207	1.3872	DFQEYVEPGEDFPAsPQRRN	1.3872
DNCLI1	Q9Y6G9	§207	0.5866	DFQEYVEPGEDFPAsPQRRN			0.5866
DNCLI1	Q9Y6G9	§207	0.7096	DFQEYVEPGEDFPAsPQRRN		0.7096
DNCLI1	Q9Y6G9	§207	0.7144	DFQEYVEPGEDFPAsPQRRN		0.7144
DNCLI1	Q9Y6G9	§207	0.5416	DFQEYVEPGEDFPAsPQRRN			0.5416
Dok1	Q99704	33	0.6335	TWAVLYPAsPHGVARL			0.6335
DOT1L	Q8TEK3	§1001	2.3458	NSLPAsPAHQLSSSPRL	2.3458
DOT1L	Q8TEK3	§1001	0.9	NSLPAsPAHQLSSSPRL		0.9
DOT1L	Q8TEK3	§1001	0.4379	NSLPAsPAHQLSSSPRL		0.4379
DOT1L	Q8TEK3	§1001	2.0688	NSLPAsPAHQLSSSPRL	2.0688
DOT1L	Q8TEK3	§1001	2.3526	NSLPAsPAHQLSSSPRL	2.3526
DOT1L	Q8TEK3	§1001	2.07	NSLPAsPAHQLSSSPRL	2.07
DOT1L	Q8TEK3	§1001, §1009	1.9641	NSLPAsPAHQLSSsPRL	1.9641
DOT1L	Q8TEK3	§1001, §1009	0.6091	NSLPAsPAHQLSSsPRL		0.6091
DOT1L	Q8TEK3	§1001, §1009	2.1097	NSLPAsPAHQLSSsPRL	2.1097
DOT1L	Q8TEK3	§1001, §1009	0.7018	NSLPAsPAHQLSSsPRL			0.7018
DOT1L	Q8TEK3	§1001, §1009	0.6998	NSLPAsPAHQLSSsPRL		0.6998
DOT1L	Q8TEK3	§1001, §1009	2.1083	NSLPAsPAHQLSSsPRL	2.1083
DRP1	O00429	616	1.8321	SKPIPIMPAsPQKGHAVNLLDVPVPVARK	1.8321
DRP1	O00429	616	0.3829	SKPIPIMPAsPQKGHAVNLLDVPVPVARK			0.3829
DRP1	O00429	616	0.5705	SKPIPIMPAsPQKGHAVNLLDVPVPVARK		0.5705
DRP1	O00429	616	0.3829	SKPIPIMPAsPQKGHAVNLLDVPVPVARK			0.3829
DRP1	O00429	616	2.091	SKPIPIMPAsPQKGHAVNLLDVPVPVARK	2.091
DRP1	O00429	616	0.7036	SKPIPIMPAsPQKGHAVNLLDVPVPVARK		0.7036
Elf-1	P32519	187	0.6319	KTKPPRPDsPATTPNISVKK	0.6319
ELG	Q9NXZ4	§220	1.5069	RPHsPEKAFSSNPVVRR	1.5069
ELG	Q9NXZ4	§220	0.6801	RPHsPEKAFSSNPVVRR		0.6801
ELG	Q9NXZ4	§220	0.6605	RPHsPEKAFSSNPVVRR			0.6605
ELG	Q9NXZ4	§220	0.827	RPHsPEKAFSSNPVVRR		0.827
ELG	Q9NXZ4	§220	2.3557	RPHsPEKAFSSNPVVRR	2.3557
ELG	Q9NXZ4	§220	1.4637	RPHsPEKAFSSNPVVRR	1.4637
ELG	Q9NXZ4	§220	0.68	RPHsPEKAFSSNPVVRR		0.68
ELG	Q9NXZ4	§220	0.654	RPHsPEKAFSSNPVVRR		0.654
ELG	Q9NXZ4	§220	0.5525	RPHsPEKAFSSNPVVRR			0.5525
eplin	Q9UHB6	§362	2.2755	SEVQQPVHPKPLsPDSRA	2.2755
eplin	Q9UHB6	§362	1.414	SEVQQPVHPKPLsPDSRA	1.414
eplin	Q9UHB6	§362	2.2859	SEVQQPVHPKPLsPDSRA	2.2859
eplin	Q9UHB6	§490	0.7189	ETPHsPGVEDAPIAKV		0.7189
eplin	Q9UHB6	§490	0.7189	ETPHsPGVEDAPIAKV		0.7189
eplin	Q9UHB6	§490	0.5955	ETPHsPGVEDAPIAKV			0.5955
eplin	Q9UHB6	§490	0.5943	ETPHsPGVEDAPIAKV			0.5943
eplin	Q9UHB6	§490	0.5506	ETPHsPGVEDAPIAKV			0.5506
eplin	Q9UHB6	§490	0.1637	ETPHsPGVEDAPIAKV			0.1637
eplin	Q9UHB6	§490	0.4373	ETPHsPGVEDAPIAKV			0.4373
FBI1	O95365	§526	2.7223	VRGGAPDPSPGATATPGAPAQPSsPDARR	2.7223
FBI1	O95365	§526	3.4228	VRGGAPDPSPGATATPGAPAQPSsPDARR	3.4228
FBI1	O95365	§526	1.9006	VRGGAPDPSPGATATPGAPAQPSsPDARRN	1.9006
FBI1	O95365	§526	0.4493	GGAPDPSPGATATPGAPAQPSsPDARRN		0.4493
Fbx46	Q6PJ61	293	0.4507	APDSGLPSGGGGRPGCAYPGsPGPGARA		0.4507
Fbx46	Q6PJ61	293	0.3826	APDSGLPSGGGGRPGCAYPGsPGPGARA			0.3826
Fbx46	Q6PJ61	293	0.5624	APDSGLPSGGGGRPGCAYPGsPGPGARA		0.5624
Fbx46	Q6PJ61	293	0.5626	APDSGLPSGGGGRPGCAYPGsPGPGARA		0.5626
Fbx46	Q6PJ61	293	1.6844	APDSGLPSGGGGRPGCAYPGsPGPGARA	1.6844
Fbx46	Q6PJ61	293	1.6153	APDSGLPSGGGGRPGCAYPGsPGPGARA	1.6153
Fbx46	Q6PJ61	293	1.6244	APDSGLPSGGGGRPGCAYPGsPGPGARA	1.6244
Fbx46	Q6PJ61	293	1.6838	APDSGLPSGGGGRPGCAYPGsPGPGARA	1.6838
Fbx46	Q6PJ61	293	1.6153	APDSGLPSGGGGRPGCAYPGsPGPGARA	1.6153
Fbx46	Q6PJ61	293	0.3826	APDSGLPSGGGGRPGCAYPGsPGPGARA			0.3826
Fbx46	Q6PJ61	293	1.6838	APDSGLPSGGGGRPGCAYPGsPGPGARA	1.6838
Fbx46	Q6PJ61	293	0.8821	APDSGLPSGGGGRPGCAYPGsPGPGARA	0.8821
Fbx46	Q6PJ61	293	0.4502	APDSGLPSGGGGRPGCAYPGsPGPGARA		0.4502
FBXL11	Q9Y2K7	707, 718, 731	0.5848	sCDEPLTPPPHsPTSMLQLIHDPVsPRG		0.5848
FBXL11	Q9Y2K7	707, 718, 731	2.852	sCDEPLTPPPHsPTSMLQLIHDPVsPRG	2.852
FBXL11	Q9Y2K7	707, 718, 731	0.5792	sCDEPLTPPPHsPTSMLQLIHDPVsPRG		0.5792
FBXL11	Q9Y2K7	713, 718	0.3654	SCDEPLtPPPHsPTSMLQLIHDPVSPRG			0.3654
FBXL11	Q9Y2K7	713, 718	3.6157	SCDEPLtPPPHsPTSMLQLIHDPVSPRG	3.6157
FBXL11	Q9Y2K7	713, 718	0.6377	SCDEPLtPPPHsPTSMLQLIHDPVSPRG		0.6377
FBXL11	Q9Y2K7	713, 718	0.3685	SCDEPLtPPPHsPTSMLQLIHDPVSPRG			0.3685
FBXL11	Q9Y2K7	713, 718	2.9466	SCDEPLtPPPHsPTSMLQLIHDPVSPRG	2.9466
FBXL11	Q9Y2K7	713, 718	2.7167	SCDEPLtPPPHsPTSMLQLIHDPVSPRG	2.7167
FBXL11	Q9Y2K7	713, 718	0.3688	SCDEPLtPPPHsPTSMLQLIHDPVSPRG			0.3688
FBXL11	Q9Y2K7	713, 718, 731	0.5546	SCDEPLtPPPHsPTSMLQLIHDPVsPRG		0.5546
FBXL11	Q9Y2K7	713, 718, 731	0.5533	SCDEPLtPPPHsPTSMLQLIHDPVsPRG		0.5533
FBXL11	Q9Y2K7	713, 718, 731	2.8804	SCDEPLtPPPHsPTSMLQLIHDPVsPRG	2.8804
FBXL11	Q9Y2K7	713, 718, 731	0.5426	SCDEPLtPPPHsPTSMLQLIHDPVsPRG		0.5426
FBXL11	Q9Y2K7	713, 718, 731	0.5413	SCDEPLtPPPHsPTSMLQLIHDPVsPRG		0.5413
FBXL11	Q9Y2K7	713, 718, 731	0.4056	SCDEPLtPPPHsPTSMLQLIHDPVsPRG			0.4056
FBXL11	Q9Y2K7	713, 718, 731	2.852	SCDEPLtPPPHsPTSMLQLIHDPVsPRG	2.852
FBXL11	Q9Y2K7	713, 718, 731	0.392	SCDEPLtPPPHsPTSMLQLIHDPVsPRG			0.392
FBXL11	Q9Y2K7	713, 718, 731	0.5899	SCDEPLtPPPHsPTSMLQLIHDPVsPRG		0.5899
FBXL11	Q9Y2K7	713, 718, 731	0.5942	SCDEPLtPPPHsPTSMLQLIHDPVsPRG		0.5942
FBXL11	Q9Y2K7	713, 718, 731	0.3831	SCDEPLtPPPHsPTSMLQLIHDPVsPRG			0.3831
FBXL11	Q9Y2K7	713, 718, 731	0.3908	SCDEPLtPPPHsPTSMLQLIHDPVsPRG			0.3908
FBXL11	Q9Y2K7	713, 718, 731	0.5388	SCDEPLtPPPHsPTSMLQLIHDPVsPRG		0.5388
FBXL11	Q9Y2K7	713, 718, 731	0.381	SCDEPLtPPPHsPTSMLQLIHDPVsPRG			0.381
FBXL11	Q9Y2K7	713, 718, 731	2.454	SCDEPLtPPPHsPTSMLQLIHDPVsPRG	2.454
FBXL11	Q9Y2K7	713, 718, 731	2.8922	SCDEPLtPPPHsPTSMLQLIHDPVsPRG	2.8922
FBXL11	Q9Y2K7	713, 718, 731	0.4554	SCDEPLtPPPHsPTSMLQLIHDPVsPRG			0.4554
FBXL11	Q9Y2K7	713, 718, 731	2.8906	SCDEPLtPPPHsPTSMLQLIHDPVsPRG	2.8906
FBXL11	Q9Y2K7	713, 718, 731	2.8804	SCDEPLtPPPHsPTSMLQLIHDPVsPRG	2.8804
FBXL11	Q9Y2K7	713, 718, 731	2.8886	SCDEPLtPPPHsPTSMLQLIHDPVsPRG	2.8886
FBXL11	Q9Y2K7	713, 721, 731	0.582	SCDEPLtPPPHSPTsMLQLIHDPVsPRG		0.582
FBXL11	Q9Y2K7	713, 731	0.6185	SCDEPLtPPPHSPTSMLQLIHDPVsPRG		0.6185
FLEG1	Q8NCD3	642	0.1759	LNPDPHFQGFQKLPSsPLGCRK		0.1759
FLEG1	Q8NCD3	642	0.3572	LNPDPHFQGFQKLPSsPLGCRK	0.3572
FLEG1	Q8NCD3	642	0.1757	LNPDPHFQGFQKLPSsPLGCRK		0.1757
FLJ32384	Q96MH2	§29, 32, 39	0.4389	TSGAPGsPQtPPERHDsGGSLPLTPRM			0.4389
FLJ32384	Q96MH2	§29, 32, 46	0.4948	TSGAPGsPQtPPERHDSGGSLPLtPRM			0.4948
FLJ32384	Q96MH2	§29, 32, 46	1.7968	TSGAPGsPQtPPERHDSGGSLPLtPRM	1.7968
FLJ32384	Q96MH2	§29, 32, 46	1.5795	TSGAPGsPQtPPERHDSGGSLPLtPRM	1.5795
FLJ32384	Q96MH2	§29, 32, 46	0.4909	TSGAPGsPQtPPERHDSGGSLPLtPRM		0.4909
FLJ44003	Q6ZU47	156	1.2492	MFVSSSGLPPsPVPSPRR	1.2492
FLJ44003	Q6ZU47	156	0.3972	MFVSSSGLPPsPVPSPRR		0.3972
FLJ44003	Q6ZU47	156	1.2575	MFVSSSGLPPsPVPSPRR	1.2575
FLJ44003	Q6ZU47	156	1.1357	MFVSSSGLPPsPVPSPRR	1.1357
FLJ44003	Q6ZU47	156	1.032	MFVSSSGLPPsPVPSPRR	1.032
FLJ44003	Q6ZU47	156	0.4301	MFVSSSGLPPsPVPSPRR		0.4301
FLJ44003	Q6ZU47	156	0.4447	MFVSSSGLPPsPVPSPRR			0.4447
FLJ44003	Q6ZU47	156	1.0311	MFVSSSGLPPsPVPSPRR	1.0311
FLJ44003	Q6ZU47	156	0.4938	MFVSSSGLPPsPVPSPRR		0.4938
FLJ44003	Q6ZU47	156	1.0432	MFVSSSGLPPsPVPSPRR	1.0432
FLJ44003	Q6ZU47	156	0.3547	MFVSSSGLPPsPVPSPRR			0.3547
FLJ44003	Q6ZU47	156	0.4911	MFVSSSGLPPsPVPSPRR		0.4911
FLJ44003	Q6ZU47	156	0.405	MFVSSSGLPPsPVPSPRR			0.405
FLJ44003	Q6ZU47	156	1.0115	MFVSSSGLPPsPVPSPRR	1.0115
FLJ44003	Q6ZU47	156	0.4446	MFVSSSGLPPsPVPSPRR		0.4446
FLJ44003	Q6ZU47	156	0.3179	MFVSSSGLPPsPVPSPRR			0.3179
FOXO3A	O43524	294	0.5393	WPGsPTSRS		0.5393
FOXO3A	O43524	294	1.5502	WPGsPTSRS	1.5502
FOXO3A	O43524	294	0.5395	WPGsPTSRS		0.5395
FOXO3A	O43524	294	0.5285	WPGsPTSRS		0.5285
FOXO3A	O43524	294	0.5283	WPGsPTSRS		0.5283
FOXO3A	O43524	294	1.4533	WPGsPTSRS	1.4533
FOXO3A	O43524	294	0.5287	WPGsPTSRS		0.5287
GTF3C2	Q8WUA4	893, 901	1.684	AHFNAMFQPSsPTRRPGFsPTSHRL	1.684
GTF3C2	Q8WUA4	893, 901	0.721	AHFNAMFQPSsPTRRPGFsPTSHRL		0.721
GTF3C2	Q8WUA4	893, 903	0.7523	AHFNAMFQPSsPTRRPGFSPtSHRL		0.7523
GTF3C2	Q8WUA4	893, 903	0.3623	AHFNAMFQPSsPTRRPGFSPtSHRL			0.3623
HIPK1	Q86Z02	1200	1.9383	GSTIYTGYPLsPTKI	1.9383
HIPK1	Q86Z02	1200	0.583	GSTIYTGYPLsPTKI			0.583
HIPK1	Q86Z02	1200	2.0259	GSTIYTGYPLsPTKI	2.0259
HIPK1	Q86Z02	1200	0.583	GSTIYTGYPLsPTKI			0.583
HIPK1	Q86Z02	1200	1.9392	GSTIYTGYPLsPTKI	1.9392
HIPK1	Q86Z02	1200	0.7041	GSTIYTGYPLsPTKI			0.7041
HIPK1	Q86Z02	1200	0.7101	GSTIYTGYPLsPTKI			0.7101
HIPK1	Q86Z02	1200	0.7105	GSTIYTGYPLsPTKI			0.7105
HIPK1	Q86Z02	1200	2.0271	GSTIYTGYPLsPTKI	2.0271
HIPK1	Q86Z02	1200	2.0272	GSTIYTGYPLsPTKISQYSYL-	2.0272
HIPK1	Q86Z02	1200	1.9941	GSTIYTGYPLsPTKI	1.9941
HIPK1	Q86Z02	1200	0.7061	GSTIYTGYPLsPTKI			0.7061
hnRNP H, hnRNP H'	P31943, P55795	§104, 104	0.7166	HTGPNsPDTANDGFVRL			0.7166
hnRNP H, hnRNP H'	P31943, P55795	§104 104	1.3357	HTGPNsPDTANDGFVRL	1.3357
hnRNP H, hnRNP H'	P31943, P55795	§104 104	1.3353	HTGPNsPDTANDGFVRL	1.3353
hnRNP H, hnRNP H'	P31943, P55795	§104 104	0.4842	HTGPNsPDTANDGFVRL			0.4842
hnRNP H, hnRNP H'	P31943, P55795	§104 104	1.5419	HTGPNsPDTANDGFVRL	1.5419
hnRNP H, hnRNP H'	P31943, P55795	§104 104	0.7212	HTGPNsPDTANDGFVRL			0.7212
hnRNP H, hnRNP H'	P31943, P55795	§104 104	0.5636	HTGPNsPDTANDGFVRL		0.5636
hnRNP H, hnRNP H'	P31943, P55795	§104 104	0.6604	HTGPNsPDTANDGFVRL		0.6604
hnRNP H, hnRNP H'	P31943, P55795	§104 104	0.5634	HTGPNsPDTANDGFVRL		0.5634
hnRNP H, hnRNP H'	P31943, P55795	§104 104	0.5637	HTGPNsPDTANDGFVRL		0.5637
hnRNP H, hnRNP H'	P31943, P55795	§104 104	2.1632	HTGPNsPDTANDGFVRL	2.1632
hnRNP H, hnRNP H'	P31943, P55795	§104 104	0.694	HTGPNsPDTANDGFVRL		0.694
hnRNP H, hnRNP H'	P31943, P55795	§104 104	1.3357	HTGPNsPDTANDGFVRL	1.3357
hnRNP H, hnRNP H'	P31943, P55795	§104 104	0.6587	HTGPNsPDTANDGFVRL		0.6587
hnRNP H, hnRNP H'	P31943, P55795	§104 104	0.6265	HTGPNsPDTANDGFVRL		0.6265
hnRNP H, hnRNP H'	P31943, P55795	§104 104	0.7172	HTGPNsPDTANDGFVRL			0.7172
hnRNP H, hnRNP H'	P31943, P55795	§104 104	1.509	HTGPNsPDTANDGFVRL	1.509
hnRNP H, hnRNP H'	P31943, P55795	§104 104	0.6266	HTGPNsPDTANDGFVRL		0.6266
hnRNP H, hnRNP H'	P31943, P55795	§104 104	1.5075	HTGPNsPDTANDGFVRL	1.5075
hnRNP H, hnRNP H'	P31943, P55795	§104 104	0.6265	HTGPNsPDTANDGFVRL		0.6265
hnRNP H, hnRNP H'	P31943, P55795	§104 104	0.7173	HTGPNsPDTANDGFVRL			0.7173
hnRNP H, hnRNP H'	P31943, P55795	§104 104	1.5423	HTGPNsPDTANDGFVRL	1.5423
hnRNP H, hnRNP H'	P31943, P55795	§104 104	0.4842	HTGPNsPDTANDGFVRL			0.4842
hnRNP H, hnRNP H'	P31943, P55795	§104 104	0.6945	HTGPNsPDTANDGFVRL		0.6945
hnRNP H, hnRNP H'	P31943, P55795	§104 104	0.7207	HTGPNsPDTANDGFVRL			0.7207
hnRNP H, hnRNP H'	P31943, P55795	§104 104	1.5442	HTGPNsPDTANDGFVRL	1.5442
hnRNP H, hnRNP H'	P31943, P55795	§104 104	0.722	HTGPNsPDTANDGFVRL			0.722
HYLS1	Q96M11	297	2.6447	KLPFPLsPS-	2.6447
HYLS1	Q96M11	297	0.8019	KLPFPLsPS-		0.8019
IARS	P41252	1051	1.2682	APLKPYPVsPSDKVLIQEKT	1.2682
IARS	P41252	1051	1.322	APLKPYPVsPSDKVLIQEKT	1.322
IARS	P41252	1051	0.4189	APLKPYPVsPSDKV			0.4189
IARS	P41252	1051	0.4199	APLKPYPVsPSDKV			0.4199
IARS	P41252	1051	1.0319	APLKPYPVsPSDKV	1.0319
IARS	P41252	1051	1.1709	APLKPYPVsPSDKVLIQEKT	1.1709
IARS	P41252	1051	1.0262	APLKPYPVsPSDKV	1.0262
IARS	P41252	1051	0.5385	APLKPYPVsPSDKV			0.5385
IARS	P41252	1051	1.2551	APLKPYPVsPSDKVLIQEKT	1.2551
IARS	P41252	1051	0.5115	APLKPYPVsPSDKV			0.5115
IARS	P41252	1051	1	APLKPYPVsPSDKV	1
IARS	P41252	1051	0.5047	APLKPYPVsPSDKV			0.5047
IARS	P41252	1051	1.4797	APLKPYPVsPSDKV	1.4797
IARS	P41252	1051	1.4636	APLKPYPVsPSDKV	1.4636
IARS	P41252	1051	1.018	APLKPYPVsPSDKV	1.018
IARS	P41252	1051	1.1526	APLKPYPVsPSDKVLIQEKT	1.1526
IARS	P41252	1051	0.6958	APLKPYPVsPSDKVLIQEKT			0.6958
IARS	P41252	1051	1.028	APLKPYPVsPSDKV	1.028
IARS	P41252	1051	0.6532	APLKPYPVsPSDKVLIQEKT			0.6532
IARS	P41252	1051	1.1368	APLKPYPVsPSDKVLIQEKT	1.1368
IARS	P41252	1051	0.5595	APLKPYPVsPSDKVLIQEKT		0.5595
IARS	P41252	1051	0.6719	APLKPYPVsPSDKVLIQEKT			0.6719
IARS	P41252	1051	1.4797	APLKPYPVsPSDKV	1.4797
IARS	P41252	1051	1.2247	APLKPYPVsPSDKVLIQEKT	1.2247
IARS	P41252	1051	0.6116	APLKPYPVsPSDKVLIQEKT			0.6116
IARS	P41252	1051	0.6496	APLKPYPVsPSDKVLIQEKT			0.6496
IARS	P41252	1051	0.5432	APLKPYPVsPSDKVLIQEKT			0.5432
IARS	P41252	1051	0.5734	APLKPYPVsPSDKVLIQEKT			0.5734
IARS	P41252	1051	1.1368	APLKPYPVsPSDKVLIQEKT	1.1368
IARS	P41252	1051	0.3785	APLKPYPVsPSDKVLIQEKT			0.3785
IARS	P41252	1051	1.1489	APLKPYPVsPSDKVLIQEKT	1.1489
IARS	P41252	1051	0.357	APLKPYPVsPSDKVLIQEKT			0.357
IARS	P41252	1051	0.4103	APLKPYPVsPSDKV			0.4103
INCENP	Q9NQS7	§263, §269, §275	0.4881	IAQVsPGPRDsPAFPDsPWRERV		0.4881
INCENP	Q9NQS7	§263, §269, §275	1.3438	IAQVsPGPRDsPAFPDsPWRERV	1.3438
INCENP	Q9NQS7	§263, §269, §275	0.3142	IAQVsPGPRDsPAFPDsPWRERV			0.3142
INCENP	Q9NQS7	§263, §269, §275	1.4416	IAQVsPGPRDsPAFPDsPWRERV	1.4416
INCENP	Q9NQS7	§263, §269, §275	0.6209	IAQVsPGPRDsPAFPDsPWRERV		0.6209
INCENP	Q9NQS7	§263, §269, §275	0.4224	IAQVsPGPRDsPAFPDsPWRERV			0.4224
INCENP	Q9NQS7	§263, §269, §275	0.3225	IAQVsPGPRDsPAFPDsPWRERV			0.3225
INCENP	Q9NQS7	§263, §269, §275	1.5799	IAQVsPGPRDsPAFPDsPWRERV	1.5799
INCENP	Q9NQS7	§263, §275	0.585	IAQVsPGPRDSPAFPDsPWRERV		0.585
INCENP	Q9NQS7	§275	0.6119	DSPAFPDsPWRERV		0.6119
INCENP	Q9NQS7	§275	0.5222	DSPAFPDsPWRERV			0.5222
INCENP	Q9NQS7	§275	0.5476	DSPAFPDsPWRERV		0.5476
INCENP	Q9NQS7	§275	0.5223	DSPAFPDsPWRERV			0.5223
INCENP	Q9NQS7	§275	1.601	DSPAFPDsPWRERV	1.601
INCENP	Q9NQS7	§275	0.4934	DSPAFPDsPWRERV			0.4934
INCENP	Q9NQS7	§275	1.3626	DSPAFPDsPWRERV	1.3626
INCENP	Q9NQS7	§275	1.327	DSPAFPDsPWRERV	1.327
INCENP	Q9NQS7	§275	0.6118	DSPAFPDsPWRERV		0.6118
INCENP	Q9NQS7	§275	0.5476	DSPAFPDsPWRERV		0.5476
INCENP	Q9NQS7	§275	1.3413	DSPAFPDsPWRERV	1.3413
INCENP	Q9NQS7	§275	1.3626	DSPAFPDsPWRERV	1.3626
INCENP	Q9NQS7	§275	1.327	DSPAFPDsPWRERV	1.327
INCENP	Q9NQS7	§275	1.3413	DSPAFPDsPWRERV	1.3413
kanadaptin	Q9BWU0	82	1.048	KPALPVsPAARS	1.048
kanadaptin	Q9BWU0	82	1.2039	KPALPVsPAARS	1.2039
kanadaptin	Q9BWU0	82	1.2037	KPALPVsPAARS	1.2037
kanadaptin	Q9BWU0	82	0.9949	KPALPVsPAARS	0.9949
kanadaptin	Q9BWU0	82	0.4979	KPALPVsPAARS			0.4979
kanadaptin	Q9BWU0	82	1.2038	KPALPVsPAARS	1.2038
kanadaptin	Q9BWU0	82	1.0481	KPALPVsPAARS	1.0481
kanadaptin	Q9BWU0	82	0.5142	KPALPVsPAARS			0.5142
kanadaptin	Q9BWU0	82	0.3609	KPALPVsPAARS		0.3609
kanadaptin	Q9BWU0	82	0.4707	KPALPVsPAARS			0.4707
kanadaptin	Q9BWU0	82	0.4708	KPALPVsPAARS		0.4708
kanadaptin	Q9BWU0	82	0.9949	KPALPVsPAARS	0.9949
kanadaptin	Q9BWU0	82	1.2037	KPALPVsPAARS	1.2037
kanadaptin	Q9BWU0	82	1.2041	KPALPVsPAARS	1.2041
kanadaptin	Q9BWU0	82	1.2041	KPALPVsPAARS	1.2041
kanadaptin	Q9BWU0	82	0.4706	KPALPVsPAARS			0.4706
kanadaptin	Q9BWU0	82	1.5088	KPALPVsPAARS	1.5088
kanadaptin	Q9BWU0	82	0.4986	KPALPVsPAARS			0.4986
kanadaptin	Q9BWU0	82	0.4708	KPALPVsPAARS			0.4708
kanadaptin	Q9BWU0	82	1.6234	KPALPVsPAARS	1.6234
kanadaptin	Q9BWU0	82	0.3618	KPALPVsPAARS		0.3618
kanadaptin	Q9BWU0	82	0.47	KPALPVsPAARS		0.47
KIAA0310	O15027	1263	0.8037	SNFSSGPGFPEYGYPADTVWPAMEQVSSRPTsPEKFSVPHVCARF		0.8037
KIAA0310	O15027	1263	3.2791	SNFSSGPGFPEYGYPADTVWPAMEQVSSRPTsPEKFSVPHVCARF	3.2791
KIAA0310	O15027	1259, 1263	0.2656	SNFSSGPGFPEYGYPADTVWPAMEQVSsRPTsPEKFSVPHVCARF		0.2656
KIAA0460	O75048	476	1.4087	NTGVSPASRPSPGTPTsPSNLTSGLKT	1.4087
KIAA0460	O75048	476	0.5826	NTGVSPASRPSPGTPTsPSNLTSGLKT		0.5826
KIAA0460	O75048	476	1.3555	NTGVSPASRPSPGTPTsPSNLTSGLKT	1.3555
KIAA0460	O75048	476	0.5527	NTGVSPASRPSPGTPTsPSNLTSGLKT			0.5527
KIAA0460	O75048	476	0.5831	NTGVSPASRPSPGTPTsPSNLTSGLKT		0.5831
KIAA0460	O75048	476	1.3546	NTGVSPASRPSPGTPTsPSNLTSGLKT	1.3546
KIAA0460	O75048	476	0.4059	NTGVSPASRPSPGTPTsPSNLTSGLKT			0.4059
KIAA0460	O75048	476	1.4087	NTGVSPASRPSPGTPTsPSNLTSGLKT	1.4087
KIAA0467	O75055	906	4.4596	STSESSASFPRsPGQPSSLRS	4.4596
KIAA0467	O75055	906	3.3229	STSESSASFPRsPGQPSSLRS	3.3229
KIAA0467	O75055	906	0.4332	STSESSASFPRsPGQPSSLRS			0.4332
KIAA0692	Q86XL3	528	0.8169	AFAGPLsPAKAEDFRK		0.8169
KIAA0692	Q86XL3	528	1.1365	AFAGPLsPAKAEDFRK		1.1365
KIAA0692	Q86XL3	528	0.6152	AFAGPLsPAKAEDFRKL		0.6152
KIAA0692	Q86XL3	528	0.6256	AFAGPLsPAKAEDFRKL			0.6256
KIAA0711	O94819	314	1.9965	AGSRPQsPSGDADARG	1.9965
KIAA0853	Q7Z7J3	643	0.6877	DQRPSsPIRHQGRN		0.6877
KIAA1043	Q96AY4	1343	4.2129	GSISTPNsPVKMTLIPSPNSPFQKV	4.2129
KIAA1043	Q96AY4	1343	4.2984	GSISTPNsPVKMTLIPSPNSPFQKV	4.2984
KIAA1043	Q96AY4	1528	1.767	LKYPSsPYSAHISKS	1.767
KIAA1043	Q96AY4	1528	1.3812	YPSsPYSAHISKS	1.3812
KIAA1043	Q96AY4	1528	2.9005	LKYPSsPYSAHISKS	2.9005
KIAA1043	Q96AY4	1528	1.157	YPSsPYSAHISKS	1.157
KIAA1043	Q96AY4	1528	1.4568	LKYPSsPYSAHISKS	1.4568
KIAA1043	Q96AY4	1528	1.157	YPSsPYSAHISKS	1.157
KIAA1043	Q96AY4	1528	1.9178	LKYPSsPYSAHISKS	1.9178
KIAA1043	Q96AY4	1528	2.447	LKYPSsPYSAHISKS	2.447
KIAA1441	Q9P2A7	161	1.208	MQNGFGSPEPSLPGTPHsPAPPSGGTWKE	1.208
KIAA1441	Q9P2A7	161	1.2534	MQNGFGSPEPSLPGTPHsPAPPSGGTWKE	1.2534
KIAA1441	Q9P2A7	161	1.208	MQNGFGSPEPSLPGTPHsPAPPSGGTWKE	1.208
KIAA1441	Q9P2A7	161	1.208	MQNGFGSPEPSLPGTPHsPAPPSGGTWKE	1.208
KIAA1522	Q9P206	938	0.7807	KLQLERPVsPETQADLQRN			0.7807
KIAA1522	Q9P206	938	0.607	LQLERPVsPETQADLQRN			0.607
KIAA1522	Q9P206	938	0.7478	LQLERPVsPETQADLQRN			0.7478
KIAA1522	Q9P206	938	0.7797	KLQLERPVsPETQADLQRN			0.7797
KIAA1522	Q9P206	938	0.8165	KLQLERPVsPETQADLQRN			0.8165
KIAA1522	Q9P206	938	0.5682	LQLERPVsPETQADLQRN			0.5682
KIAA1522	Q9P206	938	0.7478	LQLERPVsPETQADLQRN			0.7478
KIAA1522	Q9P206	938	0.5679	LQLERPVsPETQADLQRN			0.5679
KIAA1522	Q9P206	938	0.7562	KLQLERPVsPETQADLQRN			0.7562
KIAA1636	Q9HCD6	1432, 1453	4.5773	SQsGSPVRYQQETSVSQLPGRPKsPLSKM		4.5773
KIAA1636	Q9HCD6	1434, 1453	0.9638	SQSGsPVRYQQETSVSQLPGRPKsPLSKM		0.9638
KIAA1802	Q96JM3	§317, §328	0.444	RPAPAVsPGSWKPGPPGsPRPWKS		0.444
KIAA1802	Q96JM3	§317, §328	2.3567	RPAPAVsPGSWKPGPPGsPRPWKS	2.3567
KIAA1802	Q96JM3	§317, §328	1.4187	RPAPAVsPGSWKPGPPGsPRPWKS	1.4187
KIAA1802	Q96JM3	§317, §328	2.4407	RPAPAVsPGSWKPGPPGsPRPWKS	2.4407
KIAA1802	Q96JM3	§317, §328	0.4725	RPAPAVsPGSWKPGPPGsPRPWKS		0.4725
KIAA1802	Q96JM3	§317, §328	0.5543	RPAPAVsPGSWKPGPPGsPRPWKS		0.5543
KIAA1802	Q96JM3	§317, §328	0.5499	RPAPAVsPGSWKPGPPGsPRPWKS		0.5499
KIAA1802	Q96JM3	§395	3.5028	SPPAsPESWKS	3.5028
KIAA1802	Q96JM3	§395	2.4972	SPPAsPESWKSGPPELRK		2.4972
KIAA1802	Q96JM3	§395	0.714	SPPAsPESWKS			0.714
KIAA1802	Q96JM3	§395	2.2885	SPPAsPESWKS		2.2885
KIAA1802	Q96JM3	§395	3.4777	SPPAsPESWKS	3.4777
KIAA1802	Q96JM3	§395	3.4496	SPPAsPESWKS	3.4496
KIAA1802	Q96JM3	§395	0.684	SPPAsPESWKS			0.684
KIAA1802	Q96JM3	§395	0.6891	SPPAsPESWKS			0.6891
KIAA1802	Q96JM3	§395	3.4592	SPPAsPESWKS	3.4592
KIAA1802	Q96JM3	§395	3.4222	SPPAsPESWKS	3.4222
KIAA1802	Q96JM3	§395	0.7048	SPPAsPESWKS			0.7048
KIAA1802	Q96JM3	§395	2.181	SPPAsPESWKSGPPELRK		2.181
KIAA1802	Q96JM3	§395	3.3409	SPPAsPESWKS	3.3409
KIAA1802	Q96JM3	§395	0.7021	SPPAsPESWKS			0.7021
KIAA1802	Q96JM3	§395	2.1807	SPPAsPESWKSGPPELRK		2.1807
KIAA1802	Q96JM3	§395	2.4153	SPPAsPESWKS		2.4153
KIAA1802	Q96JM3	§395	2.4777	SPPAsPESWKS		2.4777
KIAA1802	Q96JM3	§395	2.3452	SPPAsPESWKS		2.3452
KIAA1802	Q96JM3	§395	0.7094	SPPAsPESWKS			0.7094
KIAA1802	Q96JM3	§395	3.4228	SPPAsPESWKS	3.4228
KIAA1802	Q96JM3	§395	2.4216	SPPAsPESWKS		2.4216
KIAA1802	Q96JM3	§395	0.6805	SPPAsPESWKS			0.6805
KIAA1802	Q96JM3	§395	2.6258	SPPAsPESWKS		2.6258
KIAA1802	Q96JM3	§395	2.5026	SPPAsPESWKSGPPELRK		2.5026
KIAA1802	Q96JM3	§395	0.6919	SPPAsPESWKS			0.6919
KIAA1802	Q96JM3	§395	0.6857	SPPAsPESWKS			0.6857
KIAA1802	Q96JM3	§395	3.4423	SPPAsPESWKS	3.4423
KIAA1802	Q96JM3	§395	3.3261	SPPAsPESWKS	3.3261
KIAA1802	Q96JM3	§395	2.6008	SPPAsPESWKS		2.6008
KIAA1802	Q96JM3	§395	2.5022	SPPAsPESWKSGPPELRK		2.5022
KIAA1802	Q96JM3	§395	3.3993	SPPAsPESWKS	3.3993
KIAA1802	Q96JM3	§395	0.7012	SPPAsPESWKS			0.7012
KIAA1802	Q96JM3	§395	0.7412	SPPAsPESWKS			0.7412
KIAA1802	Q96JM3	§395	3.1773	SPPAsPESWKS	3.1773
KIAA1802	Q96JM3	§395	3.4629	SPPAsPESWKS	3.4629
KIAA1802	Q96JM3	§436, §441, §445	2.1035	KPGPPLsPEIRsPAGsPELRK	2.1035
KIAA1802	Q96JM3	320, §328	0.1125	RPAPAVSPGsWKPGPPGsPRPWKS			0.1125
KIAA1802	Q96JM3	381, 387, §395	0.5045	sSSVSPsSWKSPPAsPESWKSGPPELRK		0.5045
KIAA1802	Q96JM3	382, 387, §395	0.4578	SsSVSPsSWKSPPAsPESWKSGPPELRK		0.4578
KIAA1802	Q96JM3	385, §391, §395	0.2427	SSSVsPSSWKsPPAsPESWKS			0.2427
KIAA1802	Q96JM3	385, §391, §395	1.0824	SSSVsPSSWKsPPAsPESWKS	1.0824
KIAA1802	Q96JM3	385, §391, §395	0.9651	SSSVsPSSWKsPPAsPESWKS	0.9651
KIAA1802	Q96JM3	385, 387, §395	0.4538	SSSVsPsSWKSPPAsPESWKSGPPELRK		0.4538
KIAA1802	Q96JM3	425, §436	0.4199	AVPPVsPELRKPGPPLsPEIRS		0.4199
Kidins220	Q9ULH0	1561	0.6956	VERVPKsPEHSAEPIRT			0.6956
Kidins220	Q9ULH0	1561	0.6479	VERVPKsPEHSAEPIRT			0.6479
Kidins220	Q9ULH0	1561	0.4565	VPKsPEHSAEPIRT			0.4565
Kidins220	Q9ULH0	1561	0.6324	VERVPKsPEHSAEPIRT			0.6324
Kidins220	Q9ULH0	1561	0.7371	VPKsPEHSAEPIRT			0.7371
Kidins220	Q9ULH0	1561	0.5842	VPKsPEHSAEPIRT			0.5842
Kidins220	Q9ULH0	1561	0.6533	VPKsPEHSAEPIRT			0.6533
Kidins220	Q9ULH0	1561	2.2668	VERVPKsPEHSAEPIRT	2.2668
KLHL25	Q9H0H3	406	0.5131	FGHGSAELENCLYVVGGHTSLAGVFPAsPSVSLKQ		0.5131
KLHL25	Q9H0H3	406	0.8454	FGHGSAELENCLYVVGGHTSLAGVFPAsPSVSLKQ		0.8454
KLHL25	Q9H0H3	406	0.8317	FGHGSAELENCLYVVGGHTSLAGVFPAsPSVSLKQ		0.8317
KLHL25	Q9H0H3	406	0.8446	FGHGSAELENCLYVVGGHTSLAGVFPAsPSVSLKQ		0.8446
lamin A/C	P02545	§22	1.3723	SGAQASSTPLsPTRI	1.3723
lamin A/C	P02545	§22	0.6832	SGAQASSTPLsPTRI			0.6832
lamin A/C	P02545	§22	1.6208	SGAQASSTPLsPTRI	1.6208
lamin A/C	P02545	§22	1.6208	SGAQASSTPLsPTRI	1.6208
lamin A/C	P02545	§22	0.6678	SGAQASSTPLsPTRI			0.6678
lamin A/C	P02545	§22	0.6832	SGAQASSTPLsPTRI			0.6832
lamin A/C	P02545	§22	1.3723	SGAQASSTPLsPTRI	1.3723
lamin A/C	P02545	§22	0.6678	SGAQASSTPLsPTRI			0.6678
Lamin B1	P20700	§19, §22	0.7192	AGGPTtPLsPTRL		0.7192
Lamin B1	P20700	§19, §22	0.7192	AGGPTtPLsPTRL		0.7192
Lamin B1	P20700	§19, §22	0.5027	AGGPTtPLsPTRL			0.5027
Lamin B1	P20700	§19, §22	1.2201	AGGPTtPLsPTRL	1.2201
Lamin B1	P20700	§19, §22	0.7558	AGGPTtPLsPTRLSRL		0.7558
Lamin B1	P20700	§19, §22	0.529	AGGPTtPLsPTRL			0.529
Lamin B1	P20700	§19, §22	1.2692	AGGPTtPLsPTRL	1.2692
Lamin B1	P20700	§19, §22	0.6391	AGGPTtPLsPTRLSRL		0.6391
Lamin B1	P20700	§19, §22	0.691	AGGPTtPLsPTRL		0.691
Lamin B1	P20700	§19, §22	0.5027	AGGPTtPLsPTRL			0.5027
Lamin B1	P20700	§19, §22	0.5025	AGGPTtPLsPTRL			0.5025
Lamin B1	P20700	§19, §22	0.5027	AGGPTtPLsPTRL			0.5027
Lamin B1	P20700	§19, §22	0.6909	AGGPTtPLsPTRL		0.6909
Lamin B1	P20700	§19, §22	0.5291	AGGPTtPLsPTRL			0.5291
Lamin B1	P20700	§19, §22	0.655	AGGPTtPLsPTRLSRL		0.655
Lamin B1	P20700	§19, §22	0.6551	AGGPTtPLsPTRLSRL		0.6551
Lamin B1	P20700	§19, §22	0.691	AGGPTtPLsPTRL		0.691
Lamin B1	P20700	§19, §22	0.6392	AGGPTtPLsPTRLSRL		0.6392
Lamin B1	P20700	§19, §22	1.2201	AGGPTtPLsPTRL	1.2201
Lamin B1	P20700	§19, §22	0.5291	AGGPTtPLsPTRL			0.5291
Lamin B1	P20700	§19, §22	0.4529	AGGPTtPLsPTRLSRL			0.4529
Lamin B1	P20700	§19, §22	0.5026	AGGPTtPLsPTRL			0.5026
Lamin B1	P20700	§19, §22	1.4768	AGGPTtPLsPTRLSRL	1.4768
Lamin B1	P20700	§19, §22	1.2692	AGGPTtPLsPTRL	1.2692
Lamin B1	P20700	§19, §22	0.7356	AGGPTtPLsPTRLSRL		0.7356
Lamin B1	P20700	§22	0.5232	AGGPTTPLsPTRL			0.5232
Lamin B1	P20700	§22	1.4776	AGGPTTPLsPTRL	1.4776
Lamin B1	P20700	§22	0.6215	AGGPTTPLsPTRL		0.6215
Lamin B1	P20700	§22	0.5254	AGGPTTPLsPTRL			0.5254
Lamin B1	P20700	§22	0.6216	AGGPTTPLsPTRL		0.6216
Lamin B1	P20700	§22	1.4656	AGGPTTPLsPTRL	1.4656
Lamin B1	P20700	§22	0.6159	AGGPTTPLsPTRL		0.6159
Lamin B1	P20700	§22	1.4632	AGGPTTPLsPTRL	1.4632
Lamin B1	P20700	§22	0.6159	AGGPTTPLsPTRL		0.6159
Lamin B1	P20700	§22	1.4788	AGGPTTPLsPTRL	1.4788
Lamin B1	P20700	§22	0.6661	AGGPTTPLsPTRLSRL		0.6661
lamin B2	Q03252	17	1.5964	AGGPATPLsPTRL	1.5964
lamin B2	Q03252	17	1.0074	AGGPATPLsPTRL		1.0074
lamin B2	Q03252	14, 17	1.3864	AGGPAtPLsPTRL	1.3864
lamin B2	Q03252	14, 17	0.6136	AGGPAtPLsPTRL		0.6136
lamin B2	Q03252	14, 17	0.4335	AGGPAtPLsPTRL			0.4335
lamin B2	Q03252	14, 17	1.2272	AGGPAtPLsPTRL	1.2272
lamin B2	Q03252	14, 17	0.5162	AGGPAtPLsPTRL		0.5162
lamin B2	Q03252	14, 17	0.4243	AGGPAtPLsPTRL			0.4243
lamin B2	Q03252	14, 17	1.2272	AGGPAtPLsPTRL	1.2272
lamin B2	Q03252	14, 17	1.3863	AGGPAtPLsPTRL	1.3863
lamin B2	Q03252	14, 17	0.63	AGGPAtPLsPTRLSRL		0.63
lamin B2	Q03252	14, 17	0.4243	AGGPAtPLsPTRL			0.4243
lamin B2	Q03252	14, 17	0.6136	AGGPAtPLsPTRL		0.6136
lamin B2	Q03252	14, 17	0.4334	AGGPAtPLsPTRL			0.4334
lamin B2	Q03252	14, 17	0.5162	AGGPAtPLsPTRL		0.5162
lamin B2	Q03252	14, 17	1.1755	AGGPAtPLsPTRLSRL		1.1755
LOC124512	NP_001073979, XP_497558, XP_946055	63 63 63	2.3873	SLPRsPARPGPNDALLGEHDFRG	2.3873
LOC124512	NP_001073979, XP_497558, XP_946055	63 63 63	0.5899	SLPRsPARPGPNDALLGEHDFRG			0.5899
LOC284058	Q7Z3B3	994, 1003	0.698	SPIsPELHSAPLtPVARD		0.698
LOC284058	Q7Z3B3	994, 1003	10.1957	SPIsPELHSAPLtPVARD	10.1957
LOC284058	Q7Z3B3	994, 1003	0.7083	SPIsPELHSAPLtPVARD		0.7083
LOC284058	Q7Z3B3	994, 1003	0.6976	SPIsPELHSAPLtPVARD		0.6976
LRCH4	O75427	521	3.364	SSSQSGSGPSsPDSVLRPRR	3.364
MARK2	Q7KZI7	619	0.5983	DQQNLPYGVTPAsPSGHSQGRR		0.5983
MARK2	Q7KZI7	619	2.5511	DQQNLPYGVTPAsPSGHSQGRR	2.5511
MARK2	Q7KZI7	619	0.7006	DQQNLPYGVTPAsPSGHSQGRR		0.7006
MARK2	Q7KZI7	619	0.8757	DQQNLPYGVTPAsPSGHSQGRR			0.8757
MARK2	Q7KZI7	619	0.6392	DQQNLPYGVTPAsPSGHSQGRR			0.6392
MDC1	Q14676	793	2.4159	AIPGDQHPEsPVHTEPMGIQGRG	2.4159
MDC1	Q14676	793	1.5888	AIPGDQHPEsPVHTEPMGIQGRG	1.5888
MDC1	Q14676	793	1.5833	AIPGDQHPEsPVHTEPMGIQGRG	1.5833
MDC1	Q14676	793	0.4456	AIPGDQHPEsPVHTEPMGIQGRG		0.4456
MEF2D	Q14814	§444	1.5956	SEPVsPSRERS	1.5956
MEF2D	Q14814	§444	1.5956	SEPVsPSRERS	1.5956
MEF2D	Q14814	§444	0.8044	SEPVsPSRERS		0.8044
MEF2D	Q14814	§444	0.4006	SEPVsPSRERS		0.4006
MGA	Q8IWI9	449	0.6841	WLPSsPSGVAKA		0.6841
MGA	Q8IWI9	449	0.5976	WLPSsPSGVAKA			0.5976
MGA	Q8IWI9	449	0.5995	WLPSsPSGVAKA			0.5995
MGA	Q8IWI9	449	1.6685	WLPSsPSGVAKA	1.6685
MGA	Q8IWI9	449	0.5986	WLPSsPSGVAKA			0.5986
MGA	Q8IWI9	§924	0.5546	SILPYPVsPKQ			0.5546
MGA	Q8IWI9	§924	1.5495	SILPYPVsPKQ	1.5495
MGA	Q8IWI9	§924	0.6596	SILPYPVsPKQ		0.6596
MGA	Q8IWI9	§924	0.5588	SILPYPVsPKQ			0.5588
MGA	Q8IWI9	§924	1.5469	SILPYPVsPKQ	1.5469
MGA	Q8IWI9	§924	0.6275	SILPYPVsPKQ		0.6275
MGA	Q8IWI9	§924	0.5585	SILPYPVsPKQ			0.5585
MGA	Q8IWI9	§924	1.5503	SILPYPVsPKQ	1.5503
MGA	Q8IWI9	§924	0.6281	SILPYPVsPKQ		0.6281
MGA	Q8IWI9	§924	1.5588	SILPYPVsPKQ	1.5588
MGA	Q8IWI9	§924	1.5514	SILPYPVsPKQ	1.5514
MGA	Q8IWI9	§924	0.5401	SILPYPVsPKQ			0.5401
MGA	Q8IWI9	§924	0.6598	SILPYPVsPKQ		0.6598
MGA	Q8IWI9	§924	1.5558	SILPYPVsPKQ	1.5558
MGA	Q8IWI9	§924	0.5546	SILPYPVsPKQ			0.5546
MGA	Q8IWI9	§924	2.1756	SILPYPVsPKQ	2.1756
MGA	Q8IWI9	§924	0.5621	SILPYPVsPKQ			0.5621
MGA	Q8IWI9	§924	1.5539	SILPYPVsPKQ	1.5539
MGC22793	Q8TAP8	87	0.4914	FRLTPPsPVRSEPQPAVPQELEMPVLKS		0.4914
MGC22793	Q8TAP8	87	0.4554	FRLTPPsPVRSEPQPAVPQELEMPVLKS			0.4554
MGC22793	Q8TAP8	87	0.4911	FRLTPPsPVRSEPQPAVPQELEMPVLKS		0.4911
MGC22793	Q8TAP8	87	1.811	FRLTPPsPVRSEPQPAVPQELEMPVLKS	1.811
MGC22793	Q8TAP8	87	0.6223	FRLTPPsPVRSEPQPAVPQELEMPVLKS		0.6223
MGC22793	Q8TAP8	87	1.694	FRLTPPsPVRSEPQPAVPQELEMPVLKS	1.694
MGC22793	Q8TAP8	87	0.4531	FRLTPPsPVRSEPQPAVPQELEMPVLKS			0.4531
MGC22793	Q8TAP8	87	1.8116	FRLTPPsPVRSEPQPAVPQELEMPVLKS	1.8116
MGC22793	Q8TAP8	87	1.8895	LTPPsPVRSEPQPAVPQELEMPVLKS	1.8895
MGC22793	Q8TAP8	87	0.5625	LTPPsPVRSEPQPAVPQELEMPVLKS		0.5625
MGC22793	Q8TAP8	87	1.7172	LTPPsPVRSEPQPAVPQELEMPVLKS	1.7172
MGC22793	Q8TAP8	87	0.4331	LTPPsPVRSEPQPAVPQELEMPVLKS		0.4331
MGC22793	Q8TAP8	87	0.4525	LTPPsPVRSEPQPAVPQELEMPVLKS			0.4525
MGC22793	Q8TAP8	87	1.8895	LTPPsPVRSEPQPAVPQELEMPVLKS	1.8895
MGC22793	Q8TAP8	87	0.3867	LTPPsPVRSEPQPAVPQELEMPVLKS			0.3867
MGC22793	Q8TAP8	87	1.7247	LTPPsPVRSEPQPAVPQELEMPVLKS	1.7247
MGC22793	Q8TAP8	87	1.7186	LTPPsPVRSEPQPAVPQELEMPVLKS	1.7186
MGC22793	Q8TAP8	87	0.4525	LTPPsPVRSEPQPAVPQELEMPVLKS			0.4525
MGC22793	Q8TAP8	87	1.8945	LTPPsPVRSEPQPAVPQELEMPVLKS	1.8945
MLL2	O14686	4547	1.2414	IPNSYEVLFPEsPARG	1.2414
MLL2	O14686	4547	0.536	IPNSYEVLFPEsPARG			0.536
MLL2	O14686	4547	1.2415	IPNSYEVLFPEsPARG	1.2415
MLL2	O14686	4547	0.6731	IPNSYEVLFPEsPARG		0.6731
MLL2	O14686	4547	1.4311	IPNSYEVLFPEsPARG	1.4311
MLL2	O14686	4547	0.5356	IPNSYEVLFPEsPARG			0.5356
MLL2	O14686	4547	1.4308	IPNSYEVLFPEsPARG	1.4308
MLL2	O14686	4547	0.5152	IPNSYEVLFPEsPARG			0.5152
MLL2	O14686	4547	1.4311	IPNSYEVLFPEsPARG	1.4311
MLL2	O14686	4547	0.5148	IPNSYEVLFPEsPARG			0.5148
MRGBP	Q9NV56	195	1.3414	VLTANSNPSsPSAAKR	1.3414
MRGBP	Q9NV56	195	0.6335	VLTANSNPSsPSAAKR			0.6335
MRGBP	Q9NV56	195	1.3414	VLTANSNPSsPSAAKR	1.3414
MRGBP	Q9NV56	195	0.6321	VLTANSNPSsPSAAKR			0.6321
MRGBP	Q9NV56	195	0.6246	VLTANSNPSsPSAAKR		0.6246
MSH6	P52701	14	0.8009	QSTLYSFFPKsPALSDANKASARA		0.8009
MSH6	P52701	14	0.7161	QSTLYSFFPKsPALSDANKA		0.7161
MSH6	P52701	14	0.7172	QSTLYSFFPKsPALSDANKA		0.7172
MSH6	P52701	14	0.7203	QSTLYSFFPKsPALSDANKA			0.7203
MSH6	P52701	14	0.9619	QSTLYSFFPKsPALSDANKASARA		0.9619
MSH6	P52701	14	0.7326	QSTLYSFFPKsPALSDANKASARA		0.7326
MSH6	P52701	14	0.7183	QSTLYSFFPKsPALSDANKA			0.7183
MSH6	P52701	14	0.6864	QSTLYSFFPKsPALSDANKA			0.6864
MSH6	P52701	14	1.068	QSTLYSFFPKsPALSDANKA	1.068
MSH6	P52701	14	0.6031	QSTLYSFFPKsPALSDANKA		0.6031
MSH6	P52701	14	1.0068	QSTLYSFFPKsPALSDANKA	1.0068
MSH6	P52701	14	0.6911	QSTLYSFFPKsPALSDANKA		0.6911
MSH6	P52701	14	1.102	QSTLYSFFPKsPALSDANKA	1.102
MSH6	P52701	14	0.605	QSTLYSFFPKsPALSDANKA		0.605
MSH6	P52701	14	1.0694	QSTLYSFFPKsPALSDANKA	1.0694
MSH6	P52701	14	0.7444	QSTLYSFFPKsPALSDANKASARA		0.7444
MSH6	P52701	14	1.0938	QSTLYSFFPKsPALSDANKA	1.0938
MSH6	P52701	14	1.0622	QSTLYSFFPKsPALSDANKA			1.0622
MSH6	P52701	14	1.0677	QSTLYSFFPKsPALSDANKA	1.0677
MSH6	P52701	14	0.5981	QSTLYSFFPKsPALSDANKA		0.5981
MSH6	P52701	14	1.0943	QSTLYSFFPKsPALSDANKA	1.0943
MSH6	P52701	14	0.9891	QSTLYSFFPKsPALSDANKA	0.9891
MTMR6	Q9Y217	561	0.7092	ELLHSVHPEsPNLKT		0.7092
MTMR6	Q9Y217	561	0.7917	ELLHSVHPEsPNLKT		0.7917
MTMR6	Q9Y217	561	0.7826	ELLHSVHPEsPNLKT			0.7826
MTMR6	Q9Y217	561	3.7557	ELLHSVHPEsPNLKT	3.7557
MTMR6	Q9Y217	561	0.7304	ELLHSVHPEsPNLKT			0.7304
MTMR6	Q9Y217	561	2.8659	ELLHSVHPEsPNLKT	2.8659
MTMR6	Q9Y217	561	>3.1	ELLHSVHPEsPNLKT	>3.1
MTMR6	Q9Y217	561	2.8672	ELLHSVHPEsPNLKT	2.8672
MTMR6	Q9Y217	561	0.7099	ELLHSVHPEsPNLKT		0.7099
NFkB-p105	P19838	§893, §907	0.442	QMGYTEAIEVIQAASsPVKTTSQAHSLPLsPASTRQ		0.442
NFkB-p105	P19838	§903, §907	1.8306	TTSQAHsLPLsPASTRQ	1.8306
NFkB-p105	P19838	§903, §907	1.8333	TTSQAHsLPLsPASTRQ	1.8333
NFkB-p105	P19838	§907	2.9396	TTSQAHSLPLsPASTRQ	2.9396
NFkB-p105	P19838	§907	2.8323	TTSQAHSLPLsPASTRQ	2.8323
NFkB-p105	P19838	§907	3.5221	TTSQAHSLPLsPASTRQ	3.5221
NFkB-p105	P19838	§907	0.6402	TTSQAHSLPLsPASTRQ			0.6402
NFkB-p105	P19838	§907	0.6402	TTSQAHSLPLsPASTRQ			0.6402
NFkB-p105	P19838	§907	3.1086	TTSQAHSLPLsPASTRQ	3.1086
NFkB-p105	P19838	§907	2.938	TTSQAHSLPLsPASTRQ	2.938
NFkB-p105	P19838	§907	0.5481	TTSQAHSLPLsPASTRQ		0.5481
NFkB-p105	P19838	§907	2.9998	TTSQAHSLPLsPASTRQ	2.9998
NFkB-p105	P19838	§907	3.0019	TTSQAHSLPLsPASTRQ	3.0019
NFkB-p105	P19838	§907	0.6557	TTSQAHSLPLsPASTRQ			0.6557
NFkB-p105	P19838	§907	3.1086	TTSQAHSLPLsPASTRQ	3.1086
NFkB-p105	P19838	§907	0.6559	TTSQAHSLPLsPASTRQ			0.6559
NFkB-p105	P19838	§907	0.6783	TTSQAHSLPLsPASTRQ			0.6783
NFkB-p105	P19838	§907	3.1035	TTSQAHSLPLsPASTRQ	3.1035
NFkB-p105	P19838	§907	2.9409	TTSQAHSLPLsPASTRQ	2.9409
NFkB-p105	P19838	§907	0.5481	TTSQAHSLPLsPASTRQ		0.5481
NFkB-p105	P19838	§907	0.7443	TTSQAHSLPLsPASTRQ		0.7443
NFkB-p105	P19838	§907	0.8123	TTSQAHSLPLsPASTRQ		0.8123
NFkB-p105	P19838	§907	0.8566	TTSQAHSLPLsPASTRQ			0.8566
NFkB-p105	P19838	§907	0.6785	TTSQAHSLPLsPASTRQ			0.6785
NFkB-p105	P19838	§907	4.0607	TTSQAHSLPLsPASTRQ	4.0607
NFkB-p105	P19838	§907	0.7332	TTSQAHSLPLsPASTRQ		0.7332
NFkB-p105	P19838	§907	0.8127	TTSQAHSLPLsPASTRQ		0.8127
NFkB-p105	P19838	§907	0.6781	TTSQAHSLPLsPASTRQ			0.6781
NFkB-p105	P19838	§907	0.7447	TTSQAHSLPLsPASTRQ		0.7447
NFkB-p105	P19838	898, §907	0.9703	QMGYTEAIEVIQAASSPVKTtSQAHSLPLsPASTRQ			0.9703
NIBP	Q6ZQT3	1051	0.6103	MAIQVDKFNFESFPEsPGEKGQFANPKQ		0.6103
NIBP	Q6ZQT3	1051	1.6912	MAIQVDKFNFESFPEsPGEKGQFANPKQ	1.6912
NIBP	Q6ZQT3	1051	0.7084	MAIQVDKFNFESFPEsPGEKGQFANPKQ		0.7084
NIBP	Q6ZQT3	1051	2.107	MAIQVDKFNFESFPEsPGEKGQFANPKQ	2.107
NIBP	Q6ZQT3	1051	0.5471	MAIQVDKFNFESFPEsPGEKGQFANPKQ			0.5471
NSUN2	NP_060225	§743	0.6937	AGEPNsPDAEEANSPDVTAGCDPAGVHPPR-		0.6937
NSUN2	NP_060225	§743	0.6945	AGEPNsPDAEEANSPDVTAGCDPAGVHPPR-		0.6945
NSUN2	NP_060225	§743	1.2398	AGEPNsPDAEEANSPDVTAGCDPAGVHPPR-	1.2398
NSUN2	NP_060225	§743	0.408	AGEPNsPDAEEANSPDVTAGCDPAGVHPPR-		0.408
NSUN2	NP_060225	§743	1.1999	AGEPNsPDAEEANSPDVTAGCDPAGVHPPR-	1.1999
NSUN2	NP_060225	§743	1.2352	AGEPNsPDAEEANSPDVTAGCDPAGVHPPR-	1.2352
NSUN2	NP_060225	§743	0.4076	AGEPNsPDAEEANSPDVTAGCDPAGVHPPR-		0.4076
NSUN2	NP_060225	§743, §751	0.4261	AGEPNsPDAEEANsPDVTAGCDPAGVHPPR-		0.4261
NSUN2	NP_060225	§743, §751	1.2971	AGEPNsPDAEEANsPDVTAGCDPAGVHPPR-	1.2971
NSUN2	NP_060225	§743, §751	0.3825	AGEPNsPDAEEANsPDVTAGCDPAGVHPPR-			0.3825
NSUN2	NP_060225	§743, §751	0.3824	AGEPNsPDAEEANsPDVTAGCDPAGVHPPR-			0.3824
NSUN2	NP_060225	§743, §751	1.0963	AGEPNsPDAEEANsPDVTAGCDPAGVHPPR-	1.0963
NSUN2	NP_060225	§743, §751	0.4128	AGEPNsPDAEEANsPDVTAGCDPAGVHPPR-		0.4128
NSUN2	NP_060225	§743, §751	0.4261	AGEPNsPDAEEANsPDVTAGCDPAGVHPPR-		0.4261
NSUN2	NP_060225	§743, §751	0.3824	AGEPNsPDAEEANsPDVTAGCDPAGVHPPR-			0.3824
NSUN2	NP_060225	§743, §751	0.4266	AGEPNsPDAEEANsPDVTAGCDPAGVHPPR-		0.4266
NSUN2	NP_060225	§743, §751	1.2973	AGEPNsPDAEEANsPDVTAGCDPAGVHPPR-	1.2973
NSUN2	NP_060225	§743, §751	0.3821	AGEPNsPDAEEANsPDVTAGCDPAGVHPPR-			0.3821
NSUN2	NP_060225	§743, §751	0.3812	AGEPNsPDAEEANsPDVTAGCDPAGVHPPR-			0.3812
NSUN2	NP_060225	§743, §751	1.0982	AGEPNsPDAEEANsPDVTAGCDPAGVHPPR-	1.0982
NSUN2	NP_060225	§743, §751	0.362	AGEPNsPDAEEANsPDVTAGCDPAGVHPPR-			0.362
NSUN2	NP_060225	§743, §751	0.3624	AGEPNsPDAEEANsPDVTAGCDPAGVHPPR-			0.3624
NuMA-1	Q14980	77	0.3621	KHPSsPECLVSAQKV		0.3621
OSBPL5	Q9H0X9	44	1.697	NLLLSGDNELYPLsPGKDMEPNGPSLPRD	1.697
OSBPL5	Q9H0X9	44	1.9355	NLLLSGDNELYPLsPGKDMEPNGPSLPRD	1.9355
OSBPL5	Q9H0X9	44	1.6955	NLLLSGDNELYPLsPGKDMEPNGPSLPRD	1.6955
OSBPL5	Q9H0X9	44	1.9334	NLLLSGDNELYPLsPGKDMEPNGPSLPRD	1.9334
p70S6K	P23443	§424	0.5854	TPVsPVKFSPGDFWGRG		0.5854
p70S6K	P23443	§424	0.73	TPVsPVKFSPGDFWGRG			0.73
p70S6K	P23443	§424	2.3097	TPVsPVKFSPGDFWGRG	2.3097
p70S6K	P23443	§424	0.5998	TPVsPVKFSPGDFWGRG		0.5998
p70S6K	P23443	§424	2.7284	TPVsPVKFSPGDFWGRG	2.7284
p70S6K	P23443	§424	2.1826	TPVsPVKFSPGDFWGRG	2.1826
p70S6K	P23443	§424	2.3105	TPVsPVKFSPGDFWGRG	2.3105
p70S6K	P23443	§424	0.6004	TPVsPVKFSPGDFWGRG		0.6004
p70S6K	P23443	§424	0.586	TPVsPVKFSPGDFWGRG		0.586
p70S6K	P23443	§424	0.7298	TPVsPVKFSPGDFWGRG			0.7298
p70S6K	P23443	§424	0.7331	TPVsPVKFSPGDFWGRG			0.7331
p70S6K	P23443	§424	2.7175	TPVsPVKFSPGDFWGRG	2.7175
p70S6K	P23443	§424	0.7304	TPVsPVKFSPGDFWGRG			0.7304
p70S6K	P23443	§424	0.7331	TPVsPVKFSPGDFWGRG			0.7331
p70S6K	P23443	§424	2.185	TPVsPVKFSPGDFWGRG	2.185
p70S6K	P23443	§424	0.4855	TPVsPVKFSPGDFWGRG		0.4855
p70S6K	P23443	§424	0.7335	TPVsPVKFSPGDFWGRG			0.7335
p70S6K	P23443	§424	6.3761	TPVsPVKFSPGDFWGRG	6.3761
p70S6K	P23443	§424	0.5059	TPVsPVKFSPGDFWGRG		0.5059
p70S6K	P23443	§424	0.6298	TPVsPVKFSPGDFWGRG			0.6298
p70S6K	P23443	§424	2.182	TPVsPVKFSPGDFWGRG	2.182
p70S6K	P23443	§424	0.5077	TPVsPVKFSPGDFWGRG		0.5077
p70S6K	P23443	§424	0.6007	TPVsPVKFSPGDFWGRG		0.6007
p70S6K	P23443	§424	0.4855	TPVsPVKFSPGDFWGRG		0.4855
p70S6K	P23443	§424	2.8742	TPVsPVKFSPGDFWGRG	2.8742
p70S6K	P23443	§424	0.4837	TPVsPVKFSPGDFWGRG		0.4837
p70S6K	P23443	§424	0.6299	TPVsPVKFSPGDFWGRG			0.6299
p70S6K	P23443	§424	0.5076	TPVsPVKFSPGDFWGRG		0.5076
p70S6K	P23443	§424	0.6298	TPVsPVKFSPGDFWGRG			0.6298
p70S6K	P23443	§424	2.8739	TPVsPVKFSPGDFWGRG	2.8739
p70S6K	P23443	§424	2.7288	TPVsPVKFSPGDFWGRG	2.7288
p70S6K	P23443	§424	0.6277	TPVsPVKFSPGDFWGRG			0.6277
PDCD4	Q8TAR5	94	0.5805	SGLTVPTsPKGRL		0.5805
PDCD4	Q8TAR5	94	0.5744	SGLTVPTsPKGRL		0.5744
PDCD4	Q8TAR5	94	<9.9	SGLTVPTsPKGRL			<9.9
PDCD4	Q8TAR5	94	0.6562	SGLTVPTsPKGRL		0.6562
PDCD4	Q8TAR5	94	0.6559	SGLTVPTsPKGRL		0.6559
PEX14	O75381	232	0.4381	RQFPPsPSAPKI			0.4381
PEX14	O75381	232	0.5799	RQFPPsPSAPKI			0.5799
PEX14	O75381	232	0.5354	RQFPPsPSAPKI			0.5354
PEX14	O75381	232	0.4494	RQFPPsPSAPKI			0.4494
PEX14	O75381	232	0.495	RQFPPsPSAPKI			0.495
PEX14	O75381	232	5.6619	RQFPPsPSAPKI	5.6619
PEX14	O75381	232	4.0023	RQFPPsPSAPKI	4.0023
PEX14	O75381	232	4.0407	RQFPPsPSAPKI	4.0407
PEX14	O75381	232	0.4982	RQFPPsPSAPKI			0.4982
PEX14	O75381	232	0.5101	RQFPPsPSAPKI			0.5101
PEX14	O75381	232	0.5343	RQFPPsPSAPKI			0.5343
PEX14	O75381	232	0.4754	RQFPPsPSAPKI			0.4754
PEX14	O75381	232	0.4955	RQFPPsPSAPKI			0.4955
PEX14	O75381	232	0.5248	RQFPPsPSAPKI			0.5248
PEX14	O75381	232	0.5725	RQFPPsPSAPKI			0.5725
PEX14	O75381	232	0.3815	RQFPPsPSAPKI			0.3815
PEX14	O75381	232	0.5921	QFPPsPSAPKI			0.5921
PEX14	O75381	232	0.5215	QFPPsPSAPKI			0.5215
PEX14	O75381	232	0.5053	QFPPsPSAPKI			0.5053
PEX14	O75381	232	2.9125	QFPPsPSAPKI	2.9125
PEX14	O75381	232	0.4385	QFPPsPSAPKI			0.4385
PEX14	O75381	232	0.5926	QFPPsPSAPKI			0.5926
PEX14	O75381	232	0.5922	QFPPsPSAPKI			0.5922
PEX14	O75381	232	>5.0	QFPPsPSAPKI	>5.0
PEX14	O75381	232	0.5844	QFPPsPSAPKI			0.5844
PHF17	Q6IE81	743	0.7139	VNYNQTAVKVPTTPAsPVKNWGGFRI		0.7139
PHF17	Q6IE81	743	0.7197	VNYNQTAVKVPTTPAsPVKNWGGFRI		0.7197
PHF17	Q6IE81	743	0.5297	VPTTPAsPVKNWGGFRI		0.5297
PHF17	Q6IE81	743	0.7029	VPTTPAsPVKNWGGFRI			0.7029
PHF17	Q6IE81	743	0.5418	VPTTPAsPVKNWGGFRI		0.5418
PHF17	Q6IE81	743	1.7768	VPTTPAsPVKNWGGFRIPKK	1.7768
PHF17	Q6IE81	743	0.539	VPTTPAsPVKNWGGFRIPKK			0.539
PHF17	Q6IE81	743	0.5297	VPTTPAsPVKNWGGFRI		0.5297
PHF17	Q6IE81	743	0.6816	VPTTPAsPVKNWGGFRIPKK		0.6816
PHF17	Q6IE81	743	0.4513	VPTTPAsPVKNWGGFRI			0.4513
PHF17	Q6IE81	743	1.5717	VPTTPAsPVKNWGGFRI	1.5717
PHF17	Q6IE81	743	0.5417	VPTTPAsPVKNWGGFRI		0.5417
PHF17	Q6IE81	743	0.6207	VPTTPAsPVKNWGGFRIPKK		0.6207
plectin 1, plectin 1 iso11	Q15149, Q6S376	§4384, §4396 §4247, §4259	0.5778	sSSVGSSSSYPIsPAVSRT			0.5778
plectin 1, plectin 1 iso11	Q15149, Q6S376	§4384, §4396 §4247, §4259	2.5274	sSSVGSSSSYPIsPAVSRT	2.5274
plectin 1, plectin 1 iso11	Q15149, Q6S376	§4384, §4396 §4247, §4259	2.2667	sSSVGSSSSYPIsPAVSRT	2.2667
plectin 1, plectin 1 iso11	Q15149, Q6S376	§4384, §4396 §4247, §4259	0.6773	sSSVGSSSSYPIsPAVSRT			0.6773
plectin 1, plectin 1 iso11	Q15149, Q6S376	§4384, §4396 §4247, §4259	2.8399	sSSVGSSSSYPIsPAVSRT	2.8399
plectin 1, plectin 1 iso11	Q15149, Q6S376	§4384, §4396 §4247, §4259	2.2651	sSSVGSSSSYPIsPAVSRT	2.2651
plectin 1, plectin 1 iso11	Q15149, Q6S376	§4386, §4396 §4249, §4259	0.5773	SSsVGSSSSYPIsPAVSRT			0.5773
plectin 1, plectin 1 iso11	Q15149, Q6S376	§4386, §4396 §4249, §4259	3.1375	SSsVGSSSSYPIsPAVSRT	3.1375
plectin 1, plectin 1 iso11	Q15149, Q6S376	§4386, §4396 §4249, §4259	2.5234	SSsVGSSSSYPIsPAVSRT	2.5234
plectin 1, plectin 1 iso11	Q15149, Q6S376	§4386, §4396 §4249, §4259	0.6773	SSsVGSSSSYPIsPAVSRT			0.6773
plectin 1, plectin 1 iso11	Q15149, Q6S376	§4386, §4396 §4249, §4259	0.885	SSsVGSSSSYPIsPAVSRT			0.885
plectin 1, plectin 1 iso11	Q15149, Q6S376	§4386, §4396 §4249, §4259	0.6076	SSsVGSSSSYPIsPAVSRT			0.6076
plectin 1, plectin 1 iso11	Q15149, Q6S376	§4386, §4396 §4249, §4259	3.1459	SSsVGSSSSYPIsPAVSRT	3.1459
plectin 1, plectin 1 iso11	Q15149, Q6S376	§4396, §4259	0.5424	SSSVGSSSSYPIsPAVSRT			0.5424
plectin 1, plectin 1 iso11	Q15149, Q6S376	§4396 §4259	1.3081	SSSVGSSSSYPIsPAVSRT	1.3081
plectin 1, plectin 1 iso11	Q15149, Q6S376	§4396 §4259	0.6495	SSSVGSSSSYPIsPAVSRT			0.6495
plectin 1, plectin 1 iso11	Q15149, Q6S376	§4396 §4259	1.2825	SSSVGSSSSYPIsPAVSRT	1.2825
plectin 1, plectin 1 iso11	Q15149, Q6S376	§4396 §4259	1.2273	SSSVGSSSSYPIsPAVSRT	1.2273
plectin 1, plectin 1 iso11	Q15149, Q6S376	§4396 §4259	1.3081	SSSVGSSSSYPIsPAVSRT	1.3081
plectin 1, plectin 1 iso11	Q15149, Q6S376	§4396 §4259	0.6577	SSSVGSSSSYPIsPAVSRT			0.6577
plectin 1, plectin 1 iso11	Q15149, Q6S376	§4396 §4259	1.301	SSSVGSSSSYPIsPAVSRT	1.301
plectin 1, plectin 1 iso11	Q15149, Q6S376	§4396 §4259	0.6578	SSSVGSSSSYPIsPAVSRT			0.6578
plectin 1, plectin 1 iso11	Q15149, Q6S376	§4396 §4259	1.3008	SSSVGSSSSYPIsPAVSRT	1.3008
plectin 1, plectin 1 iso11	Q15149, Q6S376	§4396 §4259	0.4658	SSSVGSSSSYPIsPAVSRT			0.4658
plectin 1, plectin 1 iso11	Q15149, Q6S376	§4396 §4259	0.1048	SSSVGSSSSYPIsPAVSRT		0.1048
plectin 1, plectin 1 iso11	Q15149, Q6S376	§4396 §4259	1.3426	SSSVGSSSSYPIsPAVSRT	1.3426
plectin 1, plectin 1 iso11	Q15149, Q6S376	§4396 §4259	0.6495	SSSVGSSSSYPIsPAVSRT			0.6495
plectin 1, plectin 1 iso11	Q15149, Q6S376	§4396 §4259	1.2825	SSSVGSSSSYPIsPAVSRT	1.2825
plectin 1, plectin 1 iso11	Q15149, Q6S376	§4396 §4259	1.2825	SSSVGSSSSYPIsPAVSRT	1.2825
plectin 1, plectin 1 iso11	Q15149, Q6S376	§4396 §4259	1.3081	SSSVGSSSSYPIsPAVSRT	1.3081
plectin 1, plectin 1 iso11	Q15149, Q6S376	§4396 §4259	1.3081	SSSVGSSSSYPIsPAVSRT	1.3081
plectin 1, plectin 1 iso11	Q15149, Q6S376	§4396 §4259	1.2825	SSSVGSSSSYPIsPAVSRT	1.2825
PLEKHA4	Q9H4M7	313	0.4654	RGPPSEAGGGKPPRsPQHWSQEPRT			0.4654
PPP1R3D	O95685	78	3.6748	SLPSsPERRQ	3.6748
PPP1R3D	O95685	78	3.1727	SLPSsPERRQ	3.1727
PRAM1	Q96QH2	455	>7.1	HPLsPGFGAAGTPRW	>7.1
PRAM1	Q96QH2	455	>7.2	HPLsPGFGAAGTPRW	>7.2
Q9Y3X0	Q9Y3X0	381, §386	1.3123	EGAASPAPEtPQPTsPETSPKE	1.3123
Q9Y3X0	Q9Y3X0	381, §386	0.3509	EGAASPAPEtPQPTsPETSPKE			0.3509
Q9Y3X0	Q9Y3X0	381, §386	0.5905	EGAASPAPEtPQPTsPETSPKE	0.5905
Q9Y3X0	Q9Y3X0	381, §386	1.3123	EGAASPAPEtPQPTsPETSPKE	1.3123
RAB3IL1	Q8TBN0	168	0.4804	TLVITSTPAsPNRELHPQLLSPTKA			0.4804
RAB3IL1	Q8TBN0	168	0.6036	TLVITSTPAsPNRE			0.6036
RAB3IL1	Q8TBN0	168, 179	0.2989	TLVITSTPAsPNRELHPQLLsPTKAGPRK			0.2989
RACK7	Q9ULU4	432, 442	0.264	ISLSDMPRsPMSTNSSVHtGSDVEQDAEKKA		0.264
RACK7	Q9ULU4	432, 444	0.5604	ISLSDMPRsPMSTNSSVHTGsDVEQDAEKKA		0.5604
RAD51C	O43502	20	0.4807	DLVSFPLsPAVRV			0.4807
RAD51C	O43502	20	0.7443	DLVSFPLsPAVRV		0.7443
RAD51C	O43502	20	0.745	DLVSFPLsPAVRV		0.745
RAD51C	O43502	20	0.6695	DLVSFPLsPAVRV		0.6695
RAD51C	O43502	20	0.5704	DLVSFPLsPAVRV			0.5704
RAD51C	O43502	20	1.0278	DLVSFPLsPAVRV	1.0278
RAD51C	O43502	20	0.6701	DLVSFPLsPAVRV		0.6701
RAD51C	O43502	20	0.5704	DLVSFPLsPAVRV			0.5704
RAMA1	Q8IX90	§155	0.7649	SPRsPQLSDFGLERY			0.7649
RAMA1	Q8IX90	§155	0.7752	SPRsPQLSDFGLERY			0.7752
RanBP10	Q9P264	§366	0.8066	SQDSYPGsPSLSPRH	0.8066
RanBP10	Q9P264	§366	0.7721	SQDSYPGsPSLSPRH	0.7721
RanBP10	Q9P264	§366	0.6599	SQDSYPGsPSLSPRH		0.6599
RanBP10	Q9P264	§366	0.7721	SQDSYPGsPSLSPRH	0.7721
RanBP10	Q9P264	§366	0.3302	SQDSYPGsPSLSPRH	0.3302
RanBP10	Q9P264	§366	0.8074	SQDSYPGsPSLSPRH	0.8074
RanBP10	Q9P264	§366	0.6136	SQDSYPGsPSLSPRH			0.6136
RanBP10	Q9P264	§366	0.6286	SQDSYPGsPSLSPRH			0.6286
RanBP10	Q9P264	§366	0.8066	SQDSYPGsPSLSPRH	0.8066
RanBP10	Q9P264	§366	0.6615	SQDSYPGsPSLSPRH		0.6615
RanBP10	Q9P264	§366	0.6258	SQDSYPGsPSLSPRH		0.6258
RanBP10	Q9P264	§366	0.6155	SQDSYPGsPSLSPRH			0.6155
RanBP10	Q9P264	§366	0.7742	SQDSYPGsPSLSPRH	0.7742
RanBP10	Q9P264	§366	0.6286	SQDSYPGsPSLSPRH			0.6286
RanBP10	Q9P264	§366	0.6138	SQDSYPGsPSLSPRH			0.6138
RanBP10	Q9P264	§366	0.6169	SQDSYPGsPSLSPRH			0.6169
RanBP10	Q9P264	§366	0.6615	SQDSYPGsPSLSPRH		0.6615
RanBP10	Q9P264	§366, §370	0.6102	SQDSYPGsPSLsPRH			0.6102
RanBP10	Q9P264	§366, §370	1.691	SQDSYPGsPSLsPRH	1.691
RanBP10	Q9P264	§366, §370	0.7488	SQDSYPGsPSLsPRH		0.7488
RanBP10	Q9P264	§366, §370	0.6118	SQDSYPGsPSLsPRH			0.6118
RanBP10	Q9P264	§366, §370	2.3168	SQDSYPGsPSLsPRH	2.3168
RanBP10	Q9P264	§366, §370	1.906	SQDSYPGsPSLsPRH	1.906
RanBP10	Q9P264	§366, §370	1.9223	SQDSYPGsPSLsPRH	1.9223
RanBP10	Q9P264	§366, §370	1.6957	SQDSYPGsPSLsPRH	1.6957
RanBP10	Q9P264	§366, §370	2.3005	SQDSYPGsPSLsPRH	2.3005
RanBP10	Q9P264	§366, §370	0.6273	SQDSYPGsPSLsPRH		0.6273
RanBP10	Q9P264	§366, §370	1.9229	SQDSYPGsPSLsPRH	1.9229
RanBP10	Q9P264	§366, §370	0.752	SQDSYPGsPSLsPRH		0.752
RanBP10	Q9P264	§366, §370	1.6957	SQDSYPGsPSLsPRH	1.6957
RanBP10	Q9P264	§366, §370	1.4734	SQDSYPGsPSLsPRH	1.4734
RanBP10	Q9P264	§366, §370	0.633	SQDSYPGsPSLsPRH		0.633
RanBP10	Q9P264	§366, §370	0.6102	SQDSYPGsPSLsPRH			0.6102
RanBP10	Q9P264	§366, §370	1.9073	SQDSYPGsPSLsPRH	1.9073
RanBP10	Q9P264	§366, §370	0.63	SQDSYPGsPSLsPRH			0.63
RanBP10	Q9P264	§366, §370	0.63	SQDSYPGsPSLsPRH			0.63
RanBP10	Q9P264	§366, §370	1.4758	SQDSYPGsPSLsPRH	1.4758
RanBP10	Q9P264	§366, §370	0.6298	SQDSYPGsPSLsPRH			0.6298
RanBP10	Q9P264	§366, §370	0.6118	SQDSYPGsPSLsPRH			0.6118
RanBP10	Q9P264	§366, §370	0.7443	SQDSYPGsPSLsPRH		0.7443
RanBP10	Q9P264	§366, §370	0.7443	SQDSYPGsPSLsPRH		0.7443
RanBP10	Q9P264	§366, §370	0.6276	SQDSYPGsPSLsPRH		0.6276
RanBP10	Q9P264	363, §366, §370	0.7409	SQDSyPGsPSLsPRH	0.7409
RANBP9	Q96S59	477	2.8476	SQDSYPVsPRPFSSPSMSPSHGMNIHNLASGKG	2.8476
RANBP9	Q96S59	477	0.8738	SQDSYPVsPRPFSSPSMSPSHGMNIHNLASGKG		0.8738
RANBP9	Q96S59	477	0.6142	SQDSYPVsPRPFSSPSMSPSHGMNIHNLASGKG			0.6142
RANBP9	Q96S59	477	2.841	SQDSYPVsPRPFSSPSMSPSHGMNIHNLASGKG	2.841
RANBP9	Q96S59	477	4.2618	SQDSYPVsPRPFSSPSMSPSHGMNIHNLASGKG	4.2618
RANBP9	Q96S59	477	0.6142	SQDSYPVsPRPFSSPSMSPSHGMNIHNLASGKG			0.6142
RANBP9	Q96S59	477	3.8998	SQDSYPVsPRPFSSPSMSPSHGMNIHNLASGKG	3.8998
RANBP9	Q96S59	477	3.8914	SQDSYPVsPRPFSSPSMSPSHGMNIHNLASGKG	3.8914
RANBP9	Q96S59	477	2.8319	SQDSYPVsPRPFSSPSMSPSHGMNIHNLASGKG	2.8319
RANBP9	Q96S59	477	0.546	SQDSYPVsPRPFSSPSMSPSHGMNIHNLASGKG			0.546
RANBP9	Q96S59	477	9.4184	SQDSYPVsPRPFSSPSMSPSHGMNIHNLASGKG	9.4184
RANBP9	Q96S59	477	0.5794	SQDSYPVsPRPFSSPSMSPSHGMNIHNLASGKG		0.5794
RANBP9	Q96S59	477	3.9866	SQDSYPVsPRPFSSPSMSPSHGMNIHNLASGKG	3.9866
RANBP9	Q96S59	477	4.0275	SQDSYPVsPRPFSSPSMSPSHGMNIHNLASGKG	4.0275
RANBP9	Q96S59	477, 482, 485	1.2392	SQDSYPVsPRPFsSPsMSPSHGMNIHNLASGKG	1.2392
RANBP9	Q96S59	477, 482, 485	1.1989	SQDSYPVsPRPFsSPsMSPSHGMNIHNLASGKG	1.1989
RANBP9	Q96S59	477, 482, 487	0.4919	SQDSYPVsPRPFsSPSMsPSHGMNIHNLASGKG		0.4919
RANBP9	Q96S59	477, 482, 489	0.4678	SQDSYPVsPRPFsSPSMSPsHGMNIHNLASGKG			0.4678
RANBP9	Q96S59	477, 482, 489	0.417	SQDSYPVsPRPFsSPSMSPsHGMNIHNLASGKG		0.417
RANBP9	Q96S59	477, 482, 499	0.4919	SQDSYPVsPRPFsSPSMSPSHGMNIHNLAsGKG		0.4919
RANBP9	Q96S59	477, 483, 487	1.1987	SQDSYPVsPRPFSsPSMsPSHGMNIHNLASGKG	1.1987
RANBP9	Q96S59	477, 483, 487	0.4882	SQDSYPVsPRPFSsPSMsPSHGMNIHNLASGKG			0.4882
RANBP9	Q96S59	477, 483, 489	0.5025	SQDSYPVsPRPFSsPSMSPsHGMNIHNLASGKG			0.5025
RANBP9	Q96S59	477, 485	0.8374	SQDSYPVsPRPFSSPsMSPSHGMNIHNLASGKG		0.8374
RANBP9	Q96S59	477, 485	0.5479	SQDSYPVsPRPFSSPsMSPSHGMNIHNLASGKG			0.5479
RANBP9	Q96S59	477, 487	3.521	SQDSYPVsPRPFSSPSMsPSHGMNIHNLASGKG	3.521
RANBP9	Q96S59	477, 487	0.665	SQDSYPVsPRPFSSPSMsPSHGMNIHNLASGKG			0.665
RANBP9	Q96S59	477, 487	1.1804	SQDSYPVsPRPFSSPSMsPSHGMNIHNLASGKG		1.1804
RANBP9	Q96S59	477, 487	1.1843	SQDSYPVsPRPFSSPSMsPSHGMNIHNLASGKG		1.1843
RANBP9	Q96S59	477, 487	7.5361	SQDSYPVsPRPFSSPSMsPSHGMNIHNLASGKG	7.5361
RANBP9	Q96S59	477, 487	4.0471	SQDSYPVsPRPFSSPSMsPSHGMNIHNLASGKG	4.0471
RANBP9	Q96S59	477, 487	2.5471	SQDSYPVsPRPFSSPSMsPSHGMNIHNLASGKG	2.5471
RANBP9	Q96S59	477, 487, 489	0.4875	SQDSYPVsPRPFSSPSMsPsHGMNIHNLASGKG			0.4875
RANBP9	Q96S59	477, 489	1.0598	SQDSYPVsPRPFSSPSMSPsHGMNIHNLASGKG		1.0598
RANBP9	Q96S59	477, 489	3.3482	SQDSYPVsPRPFSSPSMSPsHGMNIHNLASGKG	3.3482
RANBP9	Q96S59	477, 489	3.1077	SQDSYPVsPRPFSSPSMSPsHGMNIHNLASGKG	3.1077
RANBP9	Q96S59	477, 489	3.467	SQDSYPVsPRPFSSPSMSPsHGMNIHNLASGKG	3.467
Rb	P06400	§780, §788, §795	0.6611	TNILQYASTRPPTLsPIPHIPRsPYKFPSsPLRI		0.6611
Rb	P06400	§780, §788, §795	2.7744	TNILQYASTRPPTLsPIPHIPRsPYKFPSsPLRI	2.7744
Rb	P06400	§780, §788, §795	0.7532	TNILQYASTRPPTLsPIPHIPRsPYKFPSsPLRI		0.7532
Rb	P06400	§780, §788, §795	2.8105	TNILQYASTRPPTLsPIPHIPRsPYKFPSsPLRI	2.8105
Rb	P06400	§780, §788, 790	0.6615	TNILQYASTRPPTLsPIPHIPRsPyKFPSSPLRI		0.6615
Rb	P06400	§780, §795	1.5526	TNILQYASTRPPTLsPIPHIPRSPYKFPSsPLRI	1.5526
Rb	P06400	§788, §795	1.5327	TNILQYASTRPPTLSPIPHIPRsPYKFPSsPLRI	1.5327
Rb	P06400	§788, §795	0.5213	sPYKFPSsPLRI		0.5213
Rb	P06400	§788, §795	0.5837	sPYKFPSsPLRI			0.5837
Rb	P06400	§788, §795	0.5453	sPYKFPSsPLRI		0.5453
Rb	P06400	§788, §795, §807	3.2531	sPYKFPSsPLRIPGGNIYIsPLKS	3.2531
Rb	P06400	§795	1.1398	SPYKFPSsPLRIPGGNIYISPLKS	1.1398
Rb	P06400	§795	1.2351	SPYKFPSsPLRIPGGNIYISPLKS	1.2351
Rb	P06400	§795	0.9355	SPYKFPSsPLRIPGGNIYISPLKS		0.9355
Rb	P06400	§795	1.9975	SPYKFPSsPLRI	1.9975
Rb	P06400	§795	2.139	SPYKFPSsPLRI	2.139
Rb	P06400	§795	2.0605	SPYKFPSsPLRI	2.0605
Rb	P06400	§795	0.4306	SPYKFPSsPLRI		0.4306
Rb	P06400	§795	0.7612	SPYKFPSsPLRI			0.7612
Rb	P06400	§795	2.6155	SPYKFPSsPLRI	2.6155
Rb	P06400	§795	2.1364	SPYKFPSsPLRI	2.1364
Rb	P06400	§795	2.0616	SPYKFPSsPLRI	2.0616
Rb	P06400	§795	2.0253	SPYKFPSsPLRI	2.0253
Rb	P06400	778, §788, §795	4.9131	TNILQYASTRPPtLSPIPHIPRsPYKFPSsPLRI	4.9131
Rb	P06400	778, §788, §795	3.5242	TNILQYASTRPPtLSPIPHIPRsPYKFPSsPLRI	3.5242
Rb	P06400	778, §788, §795	0.5014	TNILQYASTRPPtLSPIPHIPRsPYKFPSsPLRI			0.5014
Rb	P06400	778, §788, 794	0.4985	TNILQYASTRPPtLSPIPHIPRsPYKFPsSPLRI			0.4985
Rb	P06400	790, §795	1.4471	SPyKFPSsPLRI	1.4471
Rb	P06400	790, §795	1.3588	SPyKFPSsPLRI	1.3588
REV3	O60673	1030, 1041	0.3642	VPDsPATKYPIYPLtPKK		0.3642
REV3	O60673	1030, 1041	0.8398	VPDsPATKYPIYPLtPKK			0.8398
REV3	O60673	1030, 1041	1.532	VPDsPATKYPIYPLtPKK	1.532
REV3	O60673	1030, 1041	0.3519	VPDsPATKYPIYPLtPKK		0.3519
REV3	O60673	1030, 1041	0.522	VPDsPATKYPIYPLtPKK		0.522
REV3	O60673	1030, 1041	0.9675	VPDsPATKYPIYPLtPKK	0.9675
RFXDC2	NP_073752	314, 321	0.5045	QAPKtPQNVPAsPGGDRS		0.5045
RPRC1	Q3KQU3	468, 471, 496	0.1764	ARPsSPsTSWHRPASPCPSPGPGHTLPPKPPsPRG		0.1764
RPRC1	Q3KQU3	469, 472, 496	0.4247	ARPSsPStSWHRPASPCPSPGPGHTLPPKPPsPRG		0.4247
RPRC1	Q3KQU3	469, 472, 496	<5.8	ARPSsPStSWHRPASPCPSPGPGHTLPPKPPsPRG		<5.8
RPRC1	Q3KQU3	469, 472, 496	2.5565	ARPSsPStSWHRPASPCPSPGPGHTLPPKPPsPRG	2.5565
RPRC1	Q3KQU3	469, 473, 496	1.0855	ARPSsPSTsWHRPASPCPSPGPGHTLPPKPPsPRG	1.0855
sds3	Q9H7L9	§274, §277, §284	0.2803	RPAsPSsPEHLPAtPAESPAQRF			0.2803
sds3	Q9H7L9	§274, §277, §284	1.0812	RPAsPSsPEHLPAtPAESPAQRF	1.0812
sds3	Q9H7L9	§274, §277, §284	0.9887	RPAsPSsPEHLPAtPAESPAQRF	0.9887
sds3	Q9H7L9	§274, §277, §284	0.5891	RPAsPSsPEHLPAtPAESPAQRF		0.5891
senataxin	Q7Z333	1663	0.7435	NSCNVLHPQsPNNSNRQ			0.7435
senataxin	Q7Z333	1663	8.6439	NSCNVLHPQsPNNSNRQ	8.6439
senataxin	Q7Z333	1663	0.7064	NSCNVLHPQsPNNSNRQ		0.7064
senataxin	Q7Z333	1663	0.7297	NSCNVLHPQsPNNSNRQ		0.7297
senataxin	Q7Z333	1663	8.6439	NSCNVLHPQsPNNSNRQ	8.6439
senataxin	Q7Z333	1663	0.7591	NSCNVLHPQsPNNSNRQ			0.7591
senataxin	Q7Z333	1663	6.8053	NSCNVLHPQsPNNSNRQ	6.8053
senataxin	Q7Z333	1663	0.7063	NSCNVLHPQsPNNSNRQ		0.7063
senataxin	Q7Z333	1663	0.7063	NSCNVLHPQsPNNSNRQ		0.7063
senataxin	Q7Z333	1663	6.8547	NSCNVLHPQsPNNSNRQ	6.8547
senataxin	Q7Z333	1663	8.6191	NSCNVLHPQsPNNSNRQ	8.6191
senataxin	Q7Z333	1663	0.62	NSCNVLHPQsPNNSNRQ			0.62
senataxin	Q7Z333	1663	0.8337	NSCNVLHPQsPNNSNRQ			0.8337
senataxin	Q7Z333	1663	6.8547	NSCNVLHPQsPNNSNRQ	6.8547
senataxin	Q7Z333	1663	0.6199	NSCNVLHPQsPNNSNRQ			0.6199
SENP3	Q9H4L4	232	0.7744	WTPKsPLDPDSGLLSCTLPNGFGGQSGPEGERS		0.7744
SENP3	Q9H4L4	232	1.9181	WTPKsPLDPDSGLLSCTLPNGFGGQSGPEGERS	1.9181
SENP3	Q9H4L4	232	0.6866	WTPKsPLDPDSGLLSCTLPNGFGGQSGPEGERS		0.6866
SENP3	Q9H4L4	232	1.9181	WTPKsPLDPDSGLLSCTLPNGFGGQSGPEGERS	1.9181
SENP3	Q9H4L4	232	0.7748	WTPKsPLDPDSGLLSCTLPNGFGGQSGPEGERS		0.7748
SENP3	Q9H4L4	232	1.9053	WTPKsPLDPDSGLLSCTLPNGFGGQSGPEGERS	1.9053
SHEP1	Q8N5H7	440	0.2334	VHAAPAAPSATALPAsPVARRS		0.2334
SIPA1L1	O43166	162	0.6024	FLMPEAYPSsPRK			0.6024
SIPA1L1	O43166	162	0.502	FLMPEAYPSsPRK		0.502
SIPA1L1	O43166	162	0.5958	FLMPEAYPSsPRK			0.5958
SIPA1L1	O43166	162	0.5036	FLMPEAYPSsPRK		0.5036
SIPA1L1	O43166	162	0.5958	FLMPEAYPSsPRK			0.5958
SIPA1L1	O43166	162	0.5036	FLMPEAYPSsPRK		0.5036
SIPA1L1	O43166	162	0.502	FLMPEAYPSsPRK		0.502
SIPA1L3	NP_055888	158	0.6705	SKDVEFQDGWPRsPGRA		0.6705
SIPA1L3	NP_055888	158	0.7705	SKDVEFQDGWPRsPGRA		0.7705
SLC26A6	Q9BXS9	752	0.3996	HLFASVHDAVTFALQHPRPVPDsPVSVTRL-		0.3996
SLC26A6	Q9BXS9	752	2.7832	HLFASVHDAVTFALQHPRPVPDsPVSVTRL-	2.7832
SLC26A6	Q9BXS9	752	0.437	HLFASVHDAVTFALQHPRPVPDsPVSVTRL-		0.437
SLCO4A1	Q96BD0	§40	0.695	ASPGTPLsPGSLRS		0.695
SLCO4A1	Q96BD0	§40	3.6052	ASPGTPLsPGSLRS	3.6052
SLCO4A1	Q96BD0	§40	3.6097	ASPGTPLsPGSLRS	3.6097
SLCO4A1	Q96BD0	§40	3.4319	ASPGTPLsPGSLRS	3.4319
SLCO4A1	Q96BD0	§40	0.537	ASPGTPLsPGSLRS			0.537
SLCO4A1	Q96BD0	§40	0.5934	ASPGTPLsPGSLRS		0.5934
SLCO4A1	Q96BD0	§40	0.5936	ASPGTPLsPGSLRS		0.5936
SLCO4A1	Q96BD0	§40	3.4315	ASPGTPLsPGSLRS	3.4315
SLCO4A1	Q96BD0	§40	3.6059	ASPGTPLsPGSLRS	3.6059
SLCO4A1	Q96BD0	§40	0.5918	ASPGTPLsPGSLRS		0.5918
SLCO4A1	Q96BD0	§40	3.6053	ASPGTPLsPGSLRS	3.6053
SLCO4A1	Q96BD0	§40	0.5355	ASPGTPLsPGSLRS			0.5355
SP2	Q02086	71	0.6171	KLVPIKPAPLPLsPGKNSFGILSSKG		0.6171
SP2	Q02086	71	1.0189	KLVPIKPAPLPLsPGKNSFGILSSKG		1.0189
SP2	Q02086	71	<3.2	KLVPIKPAPLPLsPGKNSFGILSSKG		<3.2
SQSTM1	Q13501	§272	1.3445	SRLTPVsPESSSTEEKS	1.3445
SQSTM1	Q13501	§272	1.4568	SRLTPVsPESSSTEEKS	1.4568
SQSTM1	Q13501	§272	1.5338	SRLTPVsPESSSTEEKS	1.5338
SQSTM1	Q13501	§272	1.3772	SRLTPVsPESSSTEEKS	1.3772
SQSTM1	Q13501	§272	1.3445	SRLTPVsPESSSTEEKS	1.3445
SQSTM1	Q13501	§272	1.3446	SRLTPVsPESSSTEEKS	1.3446
SQSTM1	Q13501	§272	1.3769	SRLTPVsPESSSTEEKS	1.3769
SQSTM1	Q13501	§272	1.5341	SRLTPVsPESSSTEEKS	1.5341
SQSTM1	Q13501	§272	0.7164	SRLTPVsPESSSTEEKS		0.7164
SQSTM1	Q13501	§272	0.9803	SRLTPVsPESSSTEEKS			0.9803
SQSTM1	Q13501	§272	<1.9	LTPVsPESSSTEEKSSSQPSSCCSDPSKPGGNVEGATQSLAEQMRK			<1.9
SQSTM1	Q13501	§272	1.3768	SRLTPVsPESSSTEEKS	1.3768
SQSTM1	Q13501	§272	1.3446	SRLTPVsPESSSTEEKS	1.3446
SQSTM1	Q13501	§272	0.7825	SRLTPVsPESSSTEEKS			0.7825
SQSTM1	Q13501	§272	0.7382	SRLTPVsPESSSTEEKS			0.7382
SQSTM1	Q13501	§272	0.7383	SRLTPVsPESSSTEEKS			0.7383
SQSTM1	Q13501	§272	1.4281	SRLTPVsPESSSTEEKS	1.4281
SQSTM1	Q13501	§272	1.3264	SRLTPVsPESSSTEEKS	1.3264
SQSTM1	Q13501	§272	1.3305	SRLTPVsPESSSTEEKS	1.3305
SQSTM1	Q13501	§272	0.5672	LTPVsPESSSTEEKS		0.5672
SQSTM1	Q13501	§272	1.2256	LTPVsPESSSTEEKS	1.2256
SQSTM1	Q13501	§272	1.2291	LTPVsPESSSTEEKS	1.2291
SQSTM1	Q13501	§272	1.3305	SRLTPVsPESSSTEEKS	1.3305
SQSTM1	Q13501	§272	1.3265	SRLTPVsPESSSTEEKS	1.3265
SQSTM1	Q13501	§272	0.715	LTPVsPESSSTEEKS			0.715
SQSTM1	Q13501	§272	0.7289	LTPVsPESSSTEEKS			0.7289
SQSTM1	Q13501	§272	1.4685	LTPVsPESSSTEEKS	1.4685
SQSTM1	Q13501	§272	0.7149	LTPVsPESSSTEEKS			0.7149
SQSTM1	Q13501	§272	0.7289	LTPVsPESSSTEEKS			0.7289
SQSTM1	Q13501	§272	0.7288	LTPVsPESSSTEEKS			0.7288
SQSTM1	Q13501	§272	0.715	LTPVsPESSSTEEKS			0.715
SQSTM1	Q13501	§272	0.5489	LTPVsPESSSTEEKS		0.5489
SQSTM1	Q13501	§272	0.5489	LTPVsPESSSTEEKS		0.5489
SQSTM1	Q13501	§272	0.6646	SRLTPVsPESSSTEEKS		0.6646
SQSTM1	Q13501	§272	0.6075	SRLTPVsPESSSTEEKS		0.6075
SQSTM1	Q13501	§272	1.2294	LTPVsPESSSTEEKS	1.2294
SQSTM1	Q13501	§272	0.7939	SRLTPVsPESSSTEEKS			0.7939
SQSTM1	Q13501	§272	1.2255	LTPVsPESSSTEEKS	1.2255
SQSTM1	Q13501	§272	0.7939	SRLTPVsPESSSTEEKS			0.7939
SQSTM1	Q13501	§272	0.8129	SRLTPVsPESSSTEEKS			0.8129
SQSTM1	Q13501	§272	1.2	LTPVsPESSSTEEKS	1.2
SQSTM1	Q13501	§272	1.4423	SRLTPVsPESSSTEEKS	1.4423
SQSTM1	Q13501	§272	0.8129	SRLTPVsPESSSTEEKS			0.8129
SQSTM1	Q13501	§272	0.2515	LTPVsPESSSTEEKS			0.2515
SQSTM1	Q13501	§272	0.5672	LTPVsPESSSTEEKS		0.5672
SQSTM1	Q13501	§272	1.468	LTPVsPESSSTEEKS	1.468
SQSTM1	Q13501	§272	1.2256	LTPVsPESSSTEEKS	1.2256
SQSTM1	Q13501	§272	1.2294	LTPVsPESSSTEEKS	1.2294
SQSTM1	Q13501	§272	0.7938	SRLTPVsPESSSTEEKS			0.7938
SQSTM1	Q13501	§272	0.4547	SRLTPVsPESSSTEEKS			0.4547
SR-A1	Q9H7N4	565, 579, 583	<19.6	EAAsSSSGTQPAPPAPAsPWDsKK	<19.6
SRGAP2	O75044	206	1.9629	QTPRsPDSTANVRI	1.9629
SRGAP2	O75044	206	0.7728	QTPRsPDSTANVRI		0.7728
SRm300	Q9UQ35	323	1.4642	RGEGDAPFSEPGTTSTQRPSsPETATKQ	1.4642
STAT1	P42224	§727	2.2695	LQTTDNLLPMsPEEFDEVSRI	2.2695
STAT1	P42224	§727	0.4477	LQTTDNLLPMsPEEFDEVSRI			0.4477
STAT1	P42224	§727	2.2615	LQTTDNLLPMsPEEFDEVSRI	2.2615
STAT1	P42224	§727	2.4472	LQTTDNLLPMsPEEFDEVSRI	2.4472
STAT1	P42224	§727	0.6703	LQTTDNLLPMsPEEFDEVSRI		0.6703
STAT1	P42224	§727	2.4588	LQTTDNLLPMsPEEFDEVSRI	2.4588
STAT1	P42224	§727	2.2734	LQTTDNLLPMsPEEFDEVSRI	2.2734
STAT1	P42224	§727	2.4601	LQTTDNLLPMsPEEFDEVSRI	2.4601
STAT1	P42224	§727	2.2919	LQTTDNLLPMsPEEFDEVSRI	2.2919
STMN1	P16949	§37	1.7153	SKESVPEFPLsPPKK	1.7153
STMN1	P16949	§37	1.6635	SKESVPEFPLsPPKK	1.6635
STMN1	P16949	§37	1.7146	SKESVPEFPLsPPKK	1.7146
STMN1	P16949	§37	1.6461	SKESVPEFPLsPPKK	1.6461
STMN1	P16949	§37	0.4732	SKESVPEFPLsPPKK			0.4732
STMN1	P16949	§37	1.6849	SKESVPEFPLsPPKK	1.6849
STMN1	P16949	§37	0.3827	SKESVPEFPLsPPKK			0.3827
STMN1	P16949	§37	1.8114	SKESVPEFPLsPPKK	1.8114
STMN1	P16949	§37	1.8271	SKESVPEFPLsPPKK	1.8271
STMN1	P16949	§37	1.8596	SKESVPEFPLsPPKK	1.8596
STMN1	P16949	§37	1.8062	SKESVPEFPLsPPKK	1.8062
STMN1	P16949	§37	1.6721	SKESVPEFPLsPPKK	1.6721
STMN1	P16949	§37	1.6575	SKESVPEFPLsPPKK	1.6575
STMN1	P16949	§37	0.5177	SKESVPEFPLsPPKK		0.5177
STMN1	P16949	§37	1.6561	SKESVPEFPLsPPKK	1.6561
STMN1	P16949	§37	0.4003	SKESVPEFPLsPPKK			0.4003
STMN1	P16949	§37	0.5526	SKESVPEFPLsPPKK		0.5526
STMN1	P16949	§37	1.7146	SKESVPEFPLsPPKK	1.7146
STMN1	P16949	§37	0.5039	SKESVPEFPLsPPKK		0.5039
STMN1	P16949	§37	1.6533	SKESVPEFPLsPPKK	1.6533
STMN1	P16949	§37	0.3796	SKESVPEFPLsPPKK			0.3796
STMN1	P16949	§37	0.4621	SKESVPEFPLsPPKK			0.4621
STMN1	P16949	§37	0.3929	SKESVPEFPLsPPKK			0.3929
STMN1	P16949	§37	0.5177	SKESVPEFPLsPPKK		0.5177
STMN1	P16949	§37	1.6982	SKESVPEFPLsPPKK	1.6982
STMN1	P16949	§37	0.513	SKESVPEFPLsPPKK		0.513
STMN1	P16949	§37	0.3948	SKESVPEFPLsPPKK			0.3948
STMN1	P16949	§37	0.3804	SKESVPEFPLsPPKK			0.3804
STMN1	P16949	§37	0.5547	SKESVPEFPLsPPKK		0.5547
STMN1	P16949	§37	0.5039	SKESVPEFPLsPPKK		0.5039
STMN1	P16949	§37	0.5248	SKESVPEFPLsPPKK		0.5248
STMN1	P16949	§37	1.6851	SKESVPEFPLsPPKK	1.6851
STMN1	P16949	§37	0.5766	SKESVPEFPLsPPKK		0.5766
STMN1	P16949	§37	0.3761	SKESVPEFPLsPPKK			0.3761
STMN1	P16949	§37	0.5095	SKESVPEFPLsPPKK		0.5095
STMN1	P16949	§37	1.7179	SKESVPEFPLsPPKK	1.7179
STMN1	P16949	§37	0.4706	SKESVPEFPLsPPKK			0.4706
STMN1	P16949	§37	0.529	SKESVPEFPLsPPKK		0.529
STMN1	P16949	§37	1.8271	SKESVPEFPLsPPKK	1.8271
STMN1	P16949	§37	0.2857	ESVPEFPLsPPKK		0.2857
STMN1	P16949	§37	0.5526	SKESVPEFPLsPPKK		0.5526
STMN1	P16949	§37	0.4484	SKESVPEFPLsPPKK			0.4484
STMN1	P16949	§37	0.4714	SKESVPEFPLsPPKK			0.4714
STMN1	P16949	§37	1.6839	SKESVPEFPLsPPKK	1.6839
STMN1	P16949	§37	0.3932	SKESVPEFPLsPPKK			0.3932
STMN1	P16949	§37	0.4576	SKESVPEFPLsPPKK			0.4576
STMN1	P16949	§37	1.6799	SKESVPEFPLsPPKK	1.6799
STMN1	P16949	§37	0.5248	SKESVPEFPLsPPKK		0.5248
STMN1	P16949	§37	0.5078	SKESVPEFPLsPPKK		0.5078
STMN1	P16949	§37	0.4139	SKESVPEFPLsPPKK			0.4139
STMN1	P16949	§37	0.3149	ESVPEFPLsPPKK		0.3149
STMN1	P16949	§37	0.531	SKESVPEFPLsPPKK		0.531
STMN1	P16949	§37	1.9014	ESVPEFPLsPPKK	1.9014
STMN1	P16949	§37	1.8844	ESVPEFPLsPPKK	1.8844
STMN1	P16949	§37	0.3735	SKESVPEFPLsPPKK			0.3735
STMN1	P16949	§37	0.5347	ESVPEFPLsPPKK			0.5347
STMN1	P16949	§37	0.4703	ESVPEFPLsPPKK			0.4703
STMN1	P16949	§37	0.4492	ESVPEFPLsPPKK			0.4492
tensin 3	Q8IZW7	850	3.2544	ESMCSTPAFPVsPETPYVKT	3.2544
tensin 3	Q8IZW7	850	3.2311	ESMCSTPAFPVsPETPYVKT	3.2311
tensin 3	Q8IZW7	850	3.2361	ESMCSTPAFPVsPETPYVKT	3.2361
tensin 3	Q8IZW7	850	3.2544	ESMCSTPAFPVsPETPYVKT	3.2544
TFII-I, TFII-I iso2	P78347, P78347-2	§674 §633	0.6613	RPRsPGSNSKVPEIEVTVEGPNNNNPQTSAVRT		0.6613
TNRC15	O75137	§267	0.616	WRPHsPDGPRS		0.616
TNRC15	O75137	§267	0.7612	WRPHsPDGPRS			0.7612
TNRC15	O75137	§267	0.7612	WRPHsPDGPRS			0.7612
TNRC15	O75137	§267	1.5304	WRPHsPDGPRS	1.5304
TNRC15	O75137	§267	0.7134	WRPHsPDGPRS			0.7134
TNRC15	O75137	§267	1.3306	WRPHsPDGPRS	1.3306
TNRC15	O75137	§267	0.845	WRPHsPDGPRS		0.845
TNRC15	O75137	§267	2.064	WRPHsPDGPRS	2.064
TNRC15	O75137	§267	0.8207	WRPHsPDGPRS			0.8207
TNRC15	O75137	§267	1.3022	WRPHsPDGPRS	1.3022
TNRC15	O75137	§267	0.7571	WRPHsPDGPRS			0.7571
TNRC15	O75137	§267	2.064	WRPHsPDGPRS	2.064
TORC2	Q6UUV8	§433	1.0925	RVPLsPLSLLAGPADARR		1.0925
TPX2	Q9ULW0	§486	0.7393	VLPITVPKsPAFALKN		0.7393
TPX2	Q9ULW0	§486	0.4477	KVLPITVPKsPAFALKN		0.4477
TPX2	Q9ULW0	§486	0.6803	VLPITVPKsPAFALKN	0.6803
TPX2	Q9ULW0	§486	0.7215	KVLPITVPKsPAFALKN		0.7215
TPX2	Q9ULW0	§486	0.6769	VLPITVPKsPAFALKN		0.6769
TPX2	Q9ULW0	§486	0.7941	VLPITVPKsPAFALKN	0.7941
TPX2	Q9ULW0	§486	0.4762	VLPITVPKsPAFALKN			0.4762
TPX2	Q9ULW0	§486	0.4439	VLPITVPKsPAFALKN			0.4439
Trap170	O60244	1112	1.2145	AGNWPGsPQVSGPSPAARM	1.2145
Trap170	O60244	1112	0.4579	AGNWPGsPQVSGPSPAARM		0.4579
Trap170	O60244	1112	0.5399	AGNWPGsPQVSGPSPAARM			0.5399
Trap170	O60244	1112	0.4557	AGNWPGsPQVSGPSPAARM		0.4557
Trap170	O60244	1112	0.5406	AGNWPGsPQVSGPSPAARM			0.5406
Trap170	O60244	1112	1.3766	AGNWPGsPQVSGPSPAARM	1.3766
Trap170	O60244	1112	1.2149	AGNWPGsPQVSGPSPAARM	1.2149
Trap170	O60244	1112	0.4975	AGNWPGsPQVSGPSPAARM		0.4975
Trap170	O60244	1112	0.513	AGNWPGsPQVSGPSPAARM		0.513
Trap170	O60244	1112	1.3766	AGNWPGsPQVSGPSPAARM	1.3766
Trap170	O60244	1112	1.3801	AGNWPGsPQVSGPSPAARM	1.3801
Trap170	O60244	1112	0.4994	AGNWPGsPQVSGPSPAARM		0.4994
Trap170	O60244	1112	1.2145	AGNWPGsPQVSGPSPAARM	1.2145
Trap170	O60244	1112	1.3801	AGNWPGsPQVSGPSPAARM	1.3801
Trap170	O60244	1112	0.5664	AGNWPGsPQVSGPSPAARM			0.5664
Trap170	O60244	1112	0.3191	AGNWPGsPQVSGPSPAARM		0.3191
Trap170	O60244	1112, 1116	0.3712	AGNWPGsPQVsGPSPAARM			0.3712
Trap170	O60244	1112, 1119	0.4089	AGNWPGsPQVSGPsPAARM			0.4089
Trap170	O60244	1112, 1119	0.5211	AGNWPGsPQVSGPsPAARM		0.5211
Trap170	O60244	1112, 1119	0.5211	AGNWPGsPQVSGPsPAARM		0.5211
Trap170	O60244	1112, 1119	0.5088	AGNWPGsPQVSGPsPAARM		0.5088
Trap170	O60244	1112, 1119	0.9839	AGNWPGsPQVSGPsPAARM	0.9839
Trap170	O60244	1112, 1119	0.477	AGNWPGsPQVSGPsPAARM			0.477
Trap170	O60244	1112, 1119	0.4036	AGNWPGsPQVSGPsPAARM			0.4036
Trap170	O60244	1112, 1119	0.6631	AGNWPGsPQVSGPsPAARM		0.6631
Trap170	O60244	1112, 1119	0.7923	AGNWPGsPQVSGPsPAARM	0.7923
Trap170	O60244	1112, 1119	0.7914	AGNWPGsPQVSGPsPAARM	0.7914
Trap170	O60244	1112, 1119	0.8337	AGNWPGsPQVSGPsPAARM	0.8337
Trap170	O60244	1112, 1119	0.6631	AGNWPGsPQVSGPsPAARM		0.6631
Trap170	O60244	1112, 1119	0.6507	AGNWPGsPQVSGPsPAARM		0.6507
Trap170	O60244	1112, 1119	0.4065	AGNWPGsPQVSGPsPAARM			0.4065
Trap170	O60244	1112, 1119	0.7327	AGNWPGsPQVSGPsPAARM	0.7327
Trap170	O60244	1112, 1119	0.6507	AGNWPGsPQVSGPsPAARM		0.6507
Trap170	O60244	1112, 1119	0.7914	AGNWPGsPQVSGPsPAARM	0.7914
Trap170	O60244	1112, 1119	0.7327	AGNWPGsPQVSGPsPAARM	0.7327
Trap170	O60244	1112, 1119	0.9822	AGNWPGsPQVSGPsPAARM	0.9822
Trap170	O60244	1112, 1119	0.4939	AGNWPGsPQVSGPsPAARM		0.4939
Trap170	O60244	1112, 1119	0.4945	AGNWPGsPQVSGPsPAARM		0.4945
Trap170	O60244	1112, 1119	0.5929	AGNWPGsPQVSGPsPAARM		0.5929
TRF2	Q15554	§323	1.3373	DLVLPTQALPAsPALKN	1.3373
TRF2	Q15554	§323	1.3363	DLVLPTQALPAsPALKN	1.3363
TRF2	Q15554	§323	0.479	DLVLPTQALPAsPALKN			0.479
TRF2	Q15554	§323	1.199	DLVLPTQALPAsPALKN	1.199
TRF2	Q15554	§323	0.5954	DLVLPTQALPAsPALKN		0.5954
TRF2	Q15554	§323	1.199	DLVLPTQALPAsPALKN	1.199
TRF2	Q15554	§323	0.5379	DLVLPTQALPAsPALKN			0.5379
TRF2	Q15554	§323	0.5954	DLVLPTQALPAsPALKN		0.5954
TRIM11	Q96F44	85	0.4473	RLHPPsPVPQGVCPAHREPLAAFCGDELRL		0.4473
TRIM11	Q96F44	85	0.541	RLHPPsPVPQGVCPAHREPLAAFCGDELRL			0.541
TRIM11	Q96F44	85	0.3721	RLHPPsPVPQGVCPAHREPLAAFCGDELRL			0.3721
TRIM11	Q96F44	85	0.3879	RLHPPsPVPQGVCPAHREPLAAFCGDELRL			0.3879
TRS85	Q9Y2L5	971	1.227	RPEFFTFGGNTAVLTPLsPSASENCSAYKT		1.227
TRS85	Q9Y2L5	971	9.4469	RPEFFTFGGNTAVLTPLsPSASENCSAYKT	9.4469
TRS85	Q9Y2L5	971	5.7982	RPEFFTFGGNTAVLTPLsPSASENCSAYKT	5.7982
TRS85	Q9Y2L5	971	0.8381	RPEFFTFGGNTAVLTPLsPSASENCSAYKT		0.8381
TRS85	Q9Y2L5	971	1.2283	RPEFFTFGGNTAVLTPLsPSASENCSAYKT		1.2283
TRS85	Q9Y2L5	971	9.4314	RPEFFTFGGNTAVLTPLsPSASENCSAYKT	9.4314
TRS85	Q9Y2L5	971	1.2239	RPEFFTFGGNTAVLTPLsPSASENCSAYKT		1.2239
TRS85	Q9Y2L5	971	1.2287	RPEFFTFGGNTAVLTPLsPSASENCSAYKT		1.2287
TRS85	Q9Y2L5	971	0.8381	RPEFFTFGGNTAVLTPLsPSASENCSAYKT		0.8381
TRS85	Q9Y2L5	971	5.8118	RPEFFTFGGNTAVLTPLsPSASENCSAYKT	5.8118
TRS85	Q9Y2L5	971	0.5762	RPEFFTFGGNTAVLTPLsPSASENCSAYKT			0.5762
TRS85	Q9Y2L5	971	5.7634	RPEFFTFGGNTAVLTPLsPSASENCSAYKT	5.7634
TRS85	Q9Y2L5	971	0.7476	RPEFFTFGGNTAVLTPLsPSASENCSAYKT			0.7476
TRS85	Q9Y2L5	971	0.7499	RPEFFTFGGNTAVLTPLsPSASENCSAYKT			0.7499
UKp68	Q6PJT7	620	1.0616	NGDECAYHHPIsPCKAFPNCKF	1.0616
UKp68	Q6PJT7	620	1.1934	NGDECAYHHPIsPCKAFPNCKF	1.1934
UKp68	Q6PJT7	620	0.4396	NGDECAYHHPIsPCKAFPNCKF		0.4396
UKp68	Q6PJT7	620	0.4396	NGDECAYHHPIsPCKAFPNCKF		0.4396
UKp68	Q6PJT7	620	1.1934	NGDECAYHHPIsPCKAFPNCKF	1.1934
UKp68	Q6PJT7	620	1.1932	NGDECAYHHPIsPCKAFPNCKF	1.1932
UKp68	Q6PJT7	620	0.4396	NGDECAYHHPIsPCKAFPNCKF		0.4396
UKp68	Q6PJT7	620	0.51	NGDECAYHHPIsPCKAFPNCKF		0.51
UKp68	Q6PJT7	620	0.7466	NGDECAYHHPIsPCKA			0.7466
UKp68	Q6PJT7	620	1.062	NGDECAYHHPIsPCKAFPNCKF	1.062
UKp68	Q6PJT7	620	1.0466	NGDECAYHHPIsPCKA	1.0466
UKp68	Q6PJT7	620	1.0794	NGDECAYHHPIsPCKA	1.0794
UKp68	Q6PJT7	620	1.0794	NGDECAYHHPIsPCKA	1.0794
UKp68	Q6PJT7	620	0.6138	NGDECAYHHPIsPCKA			0.6138
UKp68	Q6PJT7	620	1.0466	NGDECAYHHPIsPCKA	1.0466
UKp68	Q6PJT7	620	0.7463	NGDECAYHHPIsPCKA			0.7463
UREB1	Q7Z6Z7	3906, 3919, 3927	1.8686	EsQLAHIKDEPPPLsPAPLTPAtPSSLDPFFSRE	1.8686
UREB1	Q7Z6Z7	3919, 3924	3.251	ESQLAHIKDEPPPLsPAPLtPATPSSLDPFFSRE	3.251
UREB1	Q7Z6Z7	3919, 3924	0.4758	ESQLAHIKDEPPPLsPAPLtPATPSSLDPFFSRE		0.4758
UREB1	Q7Z6Z7	3919, 3924	0.2098	ESQLAHIKDEPPPLsPAPLtPATPSSLDPFFSRE			0.2098
UREB1	Q7Z6Z7	3919, 3924	3.8268	ESQLAHIKDEPPPLsPAPLtPATPSSLDPFFSRE	3.8268
UREB1	Q7Z6Z7	3919, 3924, 3927	0.3386	ESQLAHIKDEPPPLsPAPLtPAtPSSLDPFFSRE			0.3386
UREB1	Q7Z6Z7	3919, 3924, 3927	0.2913	ESQLAHIKDEPPPLsPAPLtPAtPSSLDPFFSRE			0.2913
UREB1	Q7Z6Z7	3919, 3924, 3927	1.7924	ESQLAHIKDEPPPLsPAPLtPAtPSSLDPFFSRE	1.7924
UREB1	Q7Z6Z7	3919, 3924, 3927	0.287	ESQLAHIKDEPPPLsPAPLtPAtPSSLDPFFSRE			0.287
UREB1	Q7Z6Z7	3919, 3924, 3927	0.2649	ESQLAHIKDEPPPLsPAPLtPAtPSSLDPFFSRE			0.2649
UREB1	Q7Z6Z7	3919, 3924, 3929	0.2898	ESQLAHIKDEPPPLsPAPLtPATPsSLDPFFSRE			0.2898
UREB1	Q7Z6Z7	3919, 3924, 3929	1.6857	ESQLAHIKDEPPPLsPAPLtPATPsSLDPFFSRE	1.6857
UREB1	Q7Z6Z7	3919, 3924, 3930	0.5033	ESQLAHIKDEPPPLsPAPLtPATPSsLDPFFSRE		0.5033
UREB1	Q7Z6Z7	3919, 3924, 3930	1.6152	ESQLAHIKDEPPPLsPAPLtPATPSsLDPFFSRE	1.6152
UREB1	Q7Z6Z7	3919, 3924, 3930	0.377	ESQLAHIKDEPPPLsPAPLtPATPSsLDPFFSRE			0.377
UREB1	Q7Z6Z7	3919, 3924, 3930	1.679	ESQLAHIKDEPPPLsPAPLtPATPSsLDPFFSRE	1.679
UREB1	Q7Z6Z7	3919, 3924, 3930	1.6702	ESQLAHIKDEPPPLsPAPLtPATPSsLDPFFSRE	1.6702
UREB1	Q7Z6Z7	3919, 3930	3.9455	ESQLAHIKDEPPPLsPAPLTPATPSsLDPFFSRE	3.9455
USP15	Q9Y4E8	§229	0.2606	NEDGTWPRGPSTPKsPGASNFSTLPKI		0.2606
USP15	Q9Y4E8	§229	1.7206	GPSTPKsPGASNFSTLPKI	1.7206
USP15	Q9Y4E8	§229	0.4784	GPSTPKsPGASNFSTLPKI			0.4784
USP15	Q9Y4E8	§229	0.4901	GPSTPKsPGASNFSTLPKI		0.4901
USP15	Q9Y4E8	§229	0.5133	GPSTPKsPGASNFSTLPKI		0.5133
USP15	Q9Y4E8	§229	1.7915	GPSTPKsPGASNFSTLPKI	1.7915
USP15	Q9Y4E8	§229	1.59	GPSTPKsPGASNFSTLPKI	1.59
USP15	Q9Y4E8	§229	1.5677	GPSTPKsPGASNFSTLPKI	1.5677
USP15	Q9Y4E8	§229	0.4708	GPSTPKsPGASNFSTLPKI			0.4708
USP15	Q9Y4E8	§229	0.5178	GPSTPKsPGASNFSTLPKI		0.5178
USP15	Q9Y4E8	§229	0.5526	GPSTPKsPGASNFSTLPKI			0.5526
USP15	Q9Y4E8	§229	0.4698	GPSTPKsPGASNFSTLPKI			0.4698
USP6NL	Q92738	§595	0.5801	HALYPPsPRK			0.5801
USP6NL	Q92738	§595	0.7446	HALYPPsPRK			0.7446
VGLL4	Q14135	274	0.8414	RGQPAsPSAHMVSHSHSPSVVS-		0.8414
VGLL4	Q14135	274	3.005	RGQPAsPSAHMVSHSHSPSVVS-	3.005
VGLL4	Q14135	274	0.6007	RGQPAsPSAHMVSHSHSPSVVS-		0.6007
VGLL4	Q14135	274, 285	1.4001	RGQPAsPSAHMVSHSHsPSVVS-	1.4001
VGLL4	Q14135	274, 285	0.4874	RGQPAsPSAHMVSHSHsPSVVS-		0.4874
VGLL4	Q14135	274, 285	0.9763	RGQPAsPSAHMVSHSHsPSVVS-	0.9763
VGLL4	Q14135	274, 285	0.5854	RGQPAsPSAHMVSHSHsPSVVS-		0.5854
VGLL4	Q14135	274, 285	0.4886	RGQPAsPSAHMVSHSHsPSVVS-		0.4886
VGLL4	Q14135	274, 285	0.5871	RGQPAsPSAHMVSHSHsPSVVS-		0.5871
vinexin, vinexin iso2	O60504, O60504-2	545 203	1.7511	HPSsPSALRS	1.7511
vinexin, vinexin iso2	O60504, O60504-2	545 203	1.7511	HPSsPSALRS	1.7511
VPS13D	Q709C5	1761, 1765	0.3608	EVQDKDYPLtPPPsPTVDEPKI			0.3608
VPS13D	Q709C5	1761, 1765	2.0653	EVQDKDYPLtPPPsPTVDEPKI	2.0653
VPS13D	Q709C5	1761, 1765	0.4611	EVQDKDYPLtPPPsPTVDEPKI		0.4611
WDR47	O94967	297	1.7228	LSPYPSsPMRR	1.7228
WDR47	O94967	297	1.7236	LSPYPSsPMRR	1.7236
WDR47	O94967	297	0.821	LSPYPSsPMRR			0.821
WTAP	Q15007	§306	1.1352	EGNTTEDDFPSsPGNGNKS	1.1352
WTAP	Q15007	§306	0.5831	EGNTTEDDFPSsPGNGNKS			0.5831
WTAP	Q15007	§306	1.135	EGNTTEDDFPSsPGNGNKS	1.135
WTAP	Q15007	§306	1.1802	EGNTTEDDFPSsPGNGNKS	1.1802
WTAP	Q15007	§306	0.6759	EGNTTEDDFPSsPGNGNKSSNSSEERT		0.6759
WTAP	Q15007	§306	0.5835	EGNTTEDDFPSsPGNGNKS			0.5835
WTAP	Q15007	§306	0.581	EGNTTEDDFPSsPGNGNKS			0.581
WTAP	Q15007	§306	0.5805	EGNTTEDDFPSsPGNGNKS			0.5805
WTAP	Q15007	§306	0.5835	EGNTTEDDFPSsPGNGNKS			0.5835
WTAP	Q15007	§306	1.1398	EGNTTEDDFPSsPGNGNKS	1.1398
WTAP	Q15007	§306	1.135	EGNTTEDDFPSsPGNGNKS	1.135
WTAP	Q15007	§306	0.4426	EGNTTEDDFPSsPGNGNKS		0.4426
WTAP	Q15007	§306	0.6763	EGNTTEDDFPSsPGNGNKSSNSSEERT		0.6763
WTAP	Q15007	§306	1.1056	EGNTTEDDFPSsPGNGNKS	1.1056
WTAP	Q15007	§306	1.2741	EGNTTEDDFPSsPGNGNKS	1.2741
WTAP	Q15007	§306	0.6276	EGNTTEDDFPSsPGNGNKS			0.6276
WTAP	Q15007	§306	0.5966	EGNTTEDDFPSsPGNGNKS			0.5966
WTAP	Q15007	§306	0.5835	EGNTTEDDFPSsPGNGNKS			0.5835
WTAP	Q15007	§306	1.2742	EGNTTEDDFPSsPGNGNKS	1.2742
WTAP	Q15007	§306	1.1057	EGNTTEDDFPSsPGNGNKS	1.1057
WTAP	Q15007	§306	0.5968	EGNTTEDDFPSsPGNGNKS			0.5968
WTAP	Q15007	§306	0.5968	EGNTTEDDFPSsPGNGNKS			0.5968
WTAP	Q15007	§306	1.1056	EGNTTEDDFPSsPGNGNKS	1.1056
WTAP	Q15007	§306	0.6274	EGNTTEDDFPSsPGNGNKS			0.6274
WTAP	Q15007	§306	1.2747	EGNTTEDDFPSsPGNGNKS	1.2747
WTAP	Q15007	§306	0.6934	TSGSGFHREGNTTEDDFPSsPGNGNKS		0.6934
WTAP	Q15007	§306	0.7252	EGNTTEDDFPSsPGNGNKS		0.7252
WTAP	Q15007	§306	0.7434	EGNTTEDDFPSsPGNGNKS		0.7434
WTAP	Q15007	§306	0.5933	TSGSGFHREGNTTEDDFPSsPGNGNKS		0.5933
WTAP	Q15007	§306	0.7253	EGNTTEDDFPSsPGNGNKS		0.7253
ZBED4	O75132	624	1.9278	TEVSETARPSsPDTRVPRG	1.9278
ZBED4	O75132	624	0.8294	TEVSETARPSsPDTRVPRG		0.8294
ZBED4	O75132	624	0.4356	TEVSETARPSsPDTRVPRG		0.4356
ZBED4	O75132	624	1.455	TEVSETARPSsPDTRVPRG	1.455
ZCCHC11	Q5TAX3	104	0.4345	KFPNsPVKAEKA			0.4345
ZCCHC11	Q5TAX3	104	0.4112	FPNsPVKAEKA			0.4112
ZCCHC11	Q5TAX3	104	0.4245	FPNsPVKAEKA			0.4245
ZCCHC11	Q5TAX3	104	0.4906	KFPNsPVKAEKA			0.4906
ZCCHC11	Q5TAX3	104	0.4112	FPNsPVKAEKA			0.4112
ZCCHC11	Q5TAX3	104	0.4245	FPNsPVKAEKA			0.4245
ZFHX1B	O60315	731	2.8757	DSLLPRsPVKPMDSITSPSIAELHNSVTNCDPPLRL	2.8757
ZFHX1B	O60315	731	4.4687	DSLLPRsPVKPMDSITSPSIAELHNSVTNCDPPLRL	4.4687
ZNF318, ZNF318 (C-term)	Q5VUA4, Q9UNU8	34 34	2.1893	YISQEEGPLsPFLGQLDEDYRT	2.1893
ZNF318, ZNF318 (C-term)	Q5VUA4, Q9UNU8	34 34	2.191	YISQEEGPLsPFLGQLDEDYRT	2.191
ZNF318, ZNF318 (C-term)	Q5VUA4, Q9UNU8	34 34	0.9313	YISQEEGPLsPFLGQLDEDYRTKE		0.9313
ZNF318, ZNF318 (C-term)	Q5VUA4, Q9UNU8	34 34	1.0829	YISQEEGPLsPFLGQLDEDYRTKE		1.0829
ZNF318, ZNF318 (C-term)	Q5VUA4, Q9UNU8	34 34	1.9054	YISQEEGPLsPFLGQLDEDYRT	1.9054
ZNF318, ZNF318 (C-term)	Q5VUA4, Q9UNU8	34 34	0.6314	YISQEEGPLsPFLGQLDEDYRT			0.6314
ZNF318, ZNF318 (C-term)	Q5VUA4, Q9UNU8	34 34	0.845	YISQEEGPLsPFLGQLDEDYRTKE			0.845
ZNF318, ZNF318 (C-term)	Q5VUA4, Q9UNU8	34 34	0.9308	YISQEEGPLsPFLGQLDEDYRTKE		0.9308
ZNF318, ZNF318 (C-term)	Q5VUA4, Q9UNU8	34 34	0.9335	YISQEEGPLsPFLGQLDEDYRTKE		0.9335
ZNF318, ZNF318 (C-term)	Q5VUA4, Q9UNU8	34 34	2.1915	YISQEEGPLsPFLGQLDEDYRT	2.1915

## Sheet: SILAC-PXTP
Name	Acc	Sites	*vista ↓ -	Std Peptide	MV(;11)	SEM	K562
Abl iso1 Abl	P00519, P00519-2	852 871	0.5694	GSALGTPAAAEPVtPTSKA			0.5694
Abl iso1 Abl	P00519, P00519-2	852 871	0.422	GSALGTPAAAEPVtPTSKA			0.422
Abl iso1 Abl	P00519, P00519-2	852 871	0.4206	GSALGTPAAAEPVtPTSKA			0.4206
Abl iso1 Abl	P00519, P00519-2	852 871	>2.20	GSALGTPAAAEPVtPTSKA	>2.20
ACSL4 ACSL3	O60488, O95573	679 688	0.8363	LSPEPWtPETGLVTDAFKL	0.8363
ACSL4 ACSL3	O60488, O95573	679 688	0.7314	LSPEPWtPETGLVTDAFKL			0.7314
ACSL4 ACSL3	O60488, O95573	679 688	0.7304	LSPEPWtPETGLVTDAFKL			0.7304
ACSL4 ACSL3	O60488, O95573	679 688	0.6399	LSPEPWtPETGLVTDAFKL			0.6399
ACSL4 ACSL3	O60488, O95573	679 688	0.5152	LSPEPWtPETGLVTDAFKL		0.5152
ACSL4 ACSL3	O60488, O95573	679 688	0.5146	LSPEPWtPETGLVTDAFKL		0.5146
ACSL4 ACSL3	O60488, O95573	679 688	0.5019	LSPEPWtPETGLVTDAFKL		0.5019
ACSL4 ACSL3	O60488, O95573	679 688	0.5018	LSPEPWtPETGLVTDAFKL		0.5018
AHNAK	NP_001611	5794	2.1396	SNSFSDEREFSGPStPTGTLEFEGGEVSLEGGKV	2.1396
AHNAK	NP_001611	5794	1.1478	EFSGPStPTGTLEFEGGEVSLEGGKVKG	1.1478
AHNAK	NP_001611	5794	0.7919	EFSGPStPTGTLEFEGGEVSLEGGKV			0.7919
AHNAK	NP_001611	5794	0.7751	EFSGPStPTGTLEFEGGEVSLEGGKV			0.7751
AHNAK	NP_001611	§5782, 5794	0.465	SNsFSDEREFSGPStPTGTLEFEGGEVSLEGGKV	0.465
AML1 AML1 iso8	Q01196, Q01196-8	§273 §300	3.4744	QIQPSPPWSYDQSYQYLGSIASPSVHPAtPISPGRASGMTTLSAELSSRL	3.4744
AMPD2	Q01433	289	1.5144	TYEQGPDtPVSADAPVHPPALEQHPYEHCEPSTMPGDLGLGLRM			1.5144
anillin	Q9NQW6	321, §324	0.7124	SCEGQNPELLPKtPIsPLKTGVSKPIVKS		0.7124
AP-4	Q01664	37	1.3309	EVIGGLCSLANIPLtPETQRDQERR	1.3309
AP-4	Q01664	37	0.5539	EVIGGLCSLANIPLtPETQRDQERR		0.5539
ARHGEF11	O15085	§668, 672	0.1987	SLENPtPPFtPKM			0.1987
ARHGEF11	O15085	§668, 672	0.1865	SLENPtPPFtPKM			0.1865
ATF7	NP_006847	97, 101	<3.70	KAAAGPLDMsLPStPDIKI		<3.70
ATF7	NP_006847	97, 101	<3.50	KAAAGPLDMsLPStPDIKI			<3.50
ATF7	P17544	112	3.8494	AAAGPLDMSLPStPDIKI	3.8494
ATF7	P17544	112	3.8423	AAAGPLDMSLPStPDIKI	3.8423
ATF7	P17544	112	3.8219	AAAGPLDMSLPStPDIKI	3.8219
ATF7	P17544	112	3.1945	AAAGPLDMSLPStPDIKI	3.1945
ATF7	P17544	112	3.191	AAAGPLDMSLPStPDIKI	3.191
ATF7	P17544	112	1.0051	AAAGPLDMSLPStPDIKI			1.0051
ATF7	P17544	112	1.005	AAAGPLDMSLPStPDIKI			1.005
ATF7	P17544	112	0.9204	AAAGPLDMSLPStPDIKI			0.9204
ATF7	P17544	112	0.8253	AAAGPLDMSLPStPDIKI		0.8253
ATF7	P17544	112	0.7888	AAAGPLDMSLPStPDIKI		0.7888
ATF7	P17544	112	0.7888	AAAGPLDMSLPStPDIKI		0.7888
ATF7	P17544	108, 112	0.6489	AAAGPLDMsLPStPDIKI	0.6489
ATF7	P17544	108, 112	0.6467	AAAGPLDMsLPStPDIKI	0.6467
ATF7	P17544	108, 112	0.6021	AAAGPLDMsLPStPDIKI	0.6021
ATF7	P17544	108, 112	0.5372	AAAGPLDMsLPStPDIKI			0.5372
ATF7	P17544	108, 112	0.5331	AAAGPLDMsLPStPDIKI			0.5331
ATF7	P17544	108, 112	0.5325	AAAGPLDMsLPStPDIKI			0.5325
ATF7	P17544	108, 112	0.3743	AAAGPLDMsLPStPDIKI		0.3743
ATF7	P17544	108, 112	0.3738	AAAGPLDMsLPStPDIKI		0.3738
ATF7	P17544	108, 112	0.3738	AAAGPLDMsLPStPDIKI		0.3738
ATF7	P17544	108, 112	0.333	AAAGPLDMsLPStPDIKI		0.333
ATF7	P17544	108, 112	0.3329	AAAGPLDMsLPStPDIKI		0.3329
AUP1	Q9Y679	433	1.6843	GTQSLPTASASKFPSSGPVtPQPTALTFAKS	1.6843
AUP1	Q9Y679	433	1.6739	GTQSLPTASASKFPSSGPVtPQPTALTFAKS	1.6739
AUP1	Q9Y679	433	0.6914	GTQSLPTASASKFPSSGPVtPQPTALTFAKS		0.6914
AUP1	Q9Y679	433	0.5467	GTQSLPTASASKFPSSGPVtPQPTALTFAKS			0.5467
AUP1	Q9Y679	433	0.3608	GTQSLPTASASKFPSSGPVtPQPTALTFAKS			0.3608
AUP1	Q9Y679	433	0.3544	GTQSLPTASASKFPSSGPVtPQPTALTFAKS			0.3544
AUP1	Q9Y679	433	0.3482	GTQSLPTASASKFPSSGPVtPQPTALTFAKS			0.3482
Bcl-11A	NP_612563	205, 208	13.584	IYLESEHGsPLtPRV	13.584
Bcl-11A	NP_612563	205, 208	13.4108	IYLESEHGsPLtPRV	13.4108
Bcl-11A	NP_612563	205, 208	11.2311	IYLESEHGsPLtPRV	11.2311
Bcl-11A	NP_612563	205, 208	11.0668	IYLESEHGsPLtPRV	11.0668
Bcl-11A	NP_612563	205, 208	9.3121	IYLESEHGsPLtPRV	9.3121
Bcl-11A	NP_612563	208	1.1003	IYLESEHGSPLtPRV		1.1003
Bcl-11A	NP_612563	208	1.1002	IYLESEHGSPLtPRV		1.1002
Bcl-11A	NP_612563	208	0.9881	IYLESEHGSPLtPRV		0.9881
Bcl-11A	NP_612563	208	0.9864	IYLESEHGSPLtPRV		0.9864
Bcl-11A	NP_612563	208	0.9417	IYLESEHGSPLtPRV		0.9417
Bcl-11A	NP_612563	205, 208	0.894	IYLESEHGsPLtPRV		0.894
Bcl-11A	NP_612563	205, 208	0.894	IYLESEHGsPLtPRV		0.894
Bcl-11A	NP_612563	205, 208	0.894	IYLESEHGsPLtPRV		0.894
Bcl-11A	NP_612563	205, 208	0.894	IYLESEHGsPLtPRV		0.894
Bcl-11A	NP_612563	205, 208	0.8893	IYLESEHGsPLtPRV		0.8893
Bcl-11A	NP_612563	205, 208	0.8893	IYLESEHGsPLtPRV		0.8893
Bcl-11A	NP_612563	205, 208	0.8893	IYLESEHGsPLtPRV		0.8893
Bcl-11A	NP_612563	201, 208	0.8893	IYLEsEHGSPLtPRV		0.8893
Bcl-11A	NP_612563	205, 208	0.8847	IYLESEHGsPLtPRV		0.8847
Bcl-11A	NP_612563	205, 208	0.8847	IYLESEHGsPLtPRV		0.8847
Bcl-11A	NP_612563	205, 208	0.8707	IYLESEHGsPLtPRV		0.8707
Bcl-11A	NP_612563	205, 208	0.8707	IYLESEHGsPLtPRV		0.8707
Bcl-11A	NP_612563	205, 208	0.8707	IYLESEHGsPLtPRV		0.8707
Bcl-11A	NP_612563	205, 208	0.8707	IYLESEHGsPLtPRV		0.8707
Bcl-11A	NP_612563	201, 205, 208	0.7217	IYLEsEHGsPLtPRV		0.7217
Bcl-11A	NP_612563	201, 205, 208	0.7197	IYLEsEHGsPLtPRV		0.7197
Bcl-11A	NP_612563	201, 208	0.6565	IYLEsEHGSPLtPRV		0.6565
Bcl-11A	NP_612563	201, 205, 208	0.6537	IYLEsEHGsPLtPRV		0.6537
Bcl-11A	NP_612563	201, 205, 208	0.6513	IYLEsEHGsPLtPRV		0.6513
BCoR-like 1	Q86YA6	71	0.4305	SPTPVKPTEPCtPSKS			0.4305
BCoR-like 1	Q86YA6	71	0.2346	SPTPVKPTEPCtPSKS			0.2346
BCoR-like 1	Q86YA6	71	<2.60	SPTPVKPTEPCtPSKS			<2.60
BCoR-like 1	Q86YA6	57, 71	<3.30	sPKSPTPVKPTEPCtPSKS			<3.30
BRIP1	Q9BX63	113	0.6178	HFNYPStPPSERN		0.6178
BRIP1	Q9BX63	113	0.5431	HFNYPStPPSERN		0.5431
BRIP1	Q9BX63	113	0.5131	HFNYPStPPSERN		0.5131
BTBD12	Q8IY92	632, 646	2.0641	FSVIRPQtPPPQTPSSCLTPVsPGTSDGRRQ	2.0641
BTBD12	Q8IY92	632, 646	2.0511	FSVIRPQtPPPQTPSSCLTPVsPGTSDGRRQ	2.0511
BTBD12	Q8IY92	632, 646	2.0283	FSVIRPQtPPPQTPSSCLTPVsPGTSDGRRQ	2.0283
BTBD12	Q8IY92	632, 646	1.8504	FSVIRPQtPPPQTPSSCLTPVsPGTSDGRRQ	1.8504
BTBD12	Q8IY92	632, 640	1.8464	FSVIRPQtPPPQTPSsCLTPVSPGTSDGRRQ	1.8464
BTBD12	Q8IY92	632, 649	1.7443	FSVIRPQtPPPQTPSSCLTPVSPGtSDGRRQ	1.7443
BTBD12	Q8IY92	632, 646	1.6438	FSVIRPQtPPPQTPSSCLTPVsPGTSDGRR	1.6438
BTBD12	Q8IY92	632, 646	1.4247	FSVIRPQtPPPQTPSSCLTPVsPGTSDGRRQ	1.4247
BTBD12	Q8IY92	632, 643	<5.2	FSVIRPQtPPPQTPSSCLtPVSPGTSDGRRQ			<5.2
CAF-1A	Q13111	237, 241	0.3978	sLPAtPQGKN	0.3978
CAF-1A	Q13111	237, 241	0.388	sLPAtPQGKN			0.388
CAF-1A	Q13111	237, 241	0.388	sLPAtPQGKN			0.388
CAF-1A	Q13111	237, 241	0.3761	sLPAtPQGKN		0.3761
CAF-1A	Q13111	237, 241	0.3761	sLPAtPQGKN		0.3761
CAF-1A	Q13111	237, 241	0.3618	sLPAtPQGKN		0.3618
CAF-1A	Q13111	237, 241	0.3617	sLPAtPQGKN		0.3617
capicua	Q96RK0	583	2.2374	AQESGQGSTAGPLRPPPPGAGGPAtPSKATRF	2.2374
capicua	Q96RK0	583	1.6353	AQESGQGSTAGPLRPPPPGAGGPAtPSKA	1.6353
capicua	Q96RK0	583	1.635	AQESGQGSTAGPLRPPPPGAGGPAtPSKA	1.635
capicua	Q96RK0	583	1.6345	AQESGQGSTAGPLRPPPPGAGGPAtPSKA	1.6345
capicua	Q96RK0	583	1.6255	AQESGQGSTAGPLRPPPPGAGGPAtPSKA	1.6255
capicua	Q96RK0	583	1.6045	AQESGQGSTAGPLRPPPPGAGGPAtPSKA	1.6045
capicua	Q96RK0	583	1.4912	AQESGQGSTAGPLRPPPPGAGGPAtPSKA	1.4912
capicua	Q96RK0	583	1.491	AQESGQGSTAGPLRPPPPGAGGPAtPSKA	1.491
capicua	Q96RK0	583	0.7162	AQESGQGSTAGPLRPPPPGAGGPAtPSKATRF		0.7162
capicua	Q96RK0	583	0.6499	AQESGQGSTAGPLRPPPPGAGGPAtPSKATRF		0.6499
capicua	Q96RK0	583	0.3608	AQESGQGSTAGPLRPPPPGAGGPAtPSKA		0.3608
capicua	Q96RK0	583	<6.20	AQESGQGSTAGPLRPPPPGAGGPAtPSKA			<6.20
CCDC88	NP_115627	1471	0.7512	EGPEVQEPEKRPLtPSLSQ	0.7512
CENPF	P49454	3045	0.7915	SSGIWENGGGPTPAtPESFSKKS	0.7915
CENPF	P49454	3045	0.7906	SSGIWENGGGPTPAtPESFSKKS	0.7906
CENPF	P49454	3045	0.7107	SSGIWENGGGPTPAtPESFSKKS		0.7107
CENPF	P49454	3045	0.2891	SSGIWENGGGPTPAtPESFSKKS		0.2891
CENPF	P49454	3045	0.2819	SSGIWENGGGPTPAtPESFSKKS		0.2819
CHD-4	Q14839	1545, §1553	3.592	TPTPStPGDTQPNtPAPVPPAEDGIKIEENSLKEEESIEGEKE	3.592
CHD-4	Q14839	529, 531	2.0792	WGQPPSPTPVPRPPDADPNtPsPKPLEGRPERQ	2.0792
CHD-4	Q14839	515, 529, 531	1.6	WGQPPsPTPVPRPPDADPNtPsPKPLEGRPERQ	1.6
CHD-4	Q14839	515, 529, 531	1.5951	WGQPPsPTPVPRPPDADPNtPsPKPLEGRPERQ	1.5951
CHD-4	Q14839	529, 531	1.4293	WGQPPSPTPVPRPPDADPNtPsPKPLEGRPERQ	1.4293
CHD-4	Q14839	529, 531	1.4159	WGQPPSPTPVPRPPDADPNtPsPKPLEGRPERQ	1.4159
CHD-4	Q14839	515, 529, 531	1.3948	WGQPPsPTPVPRPPDADPNtPsPKPLEGRPERQ	1.3948
CHD-4	Q14839	515, 529, 531	1.3946	WGQPPsPTPVPRPPDADPNtPsPKPLEGRPERQ	1.3946
CHD-4	Q14839	§1549, §1553	0.6263	TPTPSTPGDtQPNtPAPVPPAEDGIKI	0.6263
CHD-4	Q14839	1545, §1553	0.6258	TPTPStPGDTQPNtPAPVPPAEDGIKI	0.6258
CHD-4	Q14839	515, 529, 531	0.4624	WGQPPsPTPVPRPPDADPNtPsPKPLEGRPERQ		0.4624
CHD-4	Q14839	515, 529, 531	0.3893	WGQPPsPTPVPRPPDADPNtPsPKPLEGRPERQ		0.3893
CHD-4	Q14839	517, 529, 531	0.214	WGQPPSPtPVPRPPDADPNtPsPKPLEGRPERQ			0.214
CHD-4	Q14839	§1549, §1553	0.1251	TPTPSTPGDtQPNtPAPVPPAEDGIKI			0.1251
CHD-4	Q14839	1545, §1553	0.1244	TPTPStPGDTQPNtPAPVPPAEDGIKI			0.1244
CHD-4	Q14839	515, 529, 531	0.1232	WGQPPsPTPVPRPPDADPNtPsPKPLEGRPERQ			0.1232
CHD-4	Q14839	515, 529, 531	<4.70	WGQPPsPTPVPRPPDADPNtPsPKPLEGRPERQ			<4.70
CHD-4	Q14839	515, 529, 531	<9.30	WGQPPsPTPVPRPPDADPNtPsPKPLEGRPERQ			<9.30
CIAPIN1	Q6FI81	136	1.7273	ELQREPLtPEEVQSVRE	1.7273
CIAPIN1	Q6FI81	136	1.717	ELQREPLtPEEVQSVRE	1.717
CIAPIN1	Q6FI81	136	1.717	ELQREPLtPEEVQSVRE	1.717
CIAPIN1	Q6FI81	136	1.1297	ELQREPLtPEEVQSVRE			1.1297
CIAPIN1	Q6FI81	136	0.7757	ELQREPLtPEEVQSVRE			0.7757
CIAPIN1	Q6FI81	136	0.7757	ELQREPLtPEEVQSVRE			0.7757
CIZ1	Q9ULV3	567	0.5621	AFSTVPLtPVPRPSDSVSSTPAATSTPSKQ		0.5621
CIZ1	Q9ULV3	567	0.5614	AFSTVPLtPVPRPSDSVSSTPAATSTPSKQ		0.5614
CIZ1	Q9ULV3	567	0.3246	AFSTVPLtPVPRPSDSVSSTPAATSTPSKQ		0.3246
CIZ1	Q9ULV3	567	0.2812	AFSTVPLtPVPRPSDSVSSTPAATSTPSKQ			0.2812
Dcp1b	Q8IZD4	362, 374	0.5219	LQsTPGAANKCDPStPAPASSAALNRS		0.5219
DLG7	Q15398	§329	0.9296	TYQVTPMtPRS		0.9296
DLG7	Q15398	§329	0.7742	TYQVTPMtPRS		0.7742
DLG7	Q15398	§329	0.7742	TYQVTPMtPRS		0.7742
DLG7	Q15398	§329	0.5851	TYQVTPMtPRS			0.5851
DLG7	Q15398	§329	0.5196	TYQVTPMtPRS			0.5196
DLG7	Q15398	§329	0.5196	TYQVTPMtPRS			0.5196
DMAP1	Q9NPF5	§445	5.0449	AGVLGGPATPASGPGPASAEPAVTEPGLGPDPKDTIIDVVGAPLtPNSRKR	5.0449
DMAP1	Q9NPF5	§445	1.7315	DTIIDVVGAPLtPNSRKR	1.7315
DMAP1	Q9NPF5	§445	1.7315	DTIIDVVGAPLtPNSRKR	1.7315
DMAP1	Q9NPF5	§445	1.7033	DTIIDVVGAPLtPNSRKR	1.7033
DMAP1	Q9NPF5	§445	1.7033	DTIIDVVGAPLtPNSRKR	1.7033
DMAP1	Q9NPF5	§445	1.4933	DTIIDVVGAPLtPNSRKR	1.4933
DMAP1	Q9NPF5	§445	1.4036	DTIIDVVGAPLtPNSRKR	1.4036
DMAP1	Q9NPF5	§445	1.3409	DTIIDVVGAPLtPNSRK	1.3409
DMAP1	Q9NPF5	§445	1.3403	DTIIDVVGAPLtPNSRK	1.3403
DMAP1	Q9NPF5	§445	1.3401	DTIIDVVGAPLtPNSRK	1.3401
DMAP1	Q9NPF5	§445	1.3299	DTIIDVVGAPLtPNSRK	1.3299
DMAP1	Q9NPF5	§445	1.3299	DTIIDVVGAPLtPNSRK	1.3299
DMAP1	Q9NPF5	§445	1.3299	DTIIDVVGAPLtPNSRK	1.3299
DMAP1	Q9NPF5	§445	1.3204	DTIIDVVGAPLtPNSRK	1.3204
DMAP1	Q9NPF5	409	0.9865	AGVLGGPAtPASGPGPASAEPAVTEPGLGPDPKD	0.9865
DMAP1	Q9NPF5	§445	0.8167	DTIIDVVGAPLtPNSRKR			0.8167
DMAP1	Q9NPF5	§445	0.8161	DTIIDVVGAPLtPNSRKR			0.8161
DMAP1	Q9NPF5	§445	0.7874	DTIIDVVGAPLtPNSRK			0.7874
DMAP1	Q9NPF5	409, §445	0.7729	AGVLGGPAtPASGPGPASAEPAVTEPGLGPDPKDTIIDVVGAPLtPNSRKR		0.7729
DMAP1	Q9NPF5	§445	0.738	DTIIDVVGAPLtPNSRK			0.738
DMAP1	Q9NPF5	§445	0.7379	DTIIDVVGAPLtPNSRK			0.7379
DMAP1	Q9NPF5	§445	0.7377	DTIIDVVGAPLtPNSRK			0.7377
DMAP1	Q9NPF5	§445	0.7297	DTIIDVVGAPLtPNSRK			0.7297
DMAP1	Q9NPF5	§445	0.7297	DTIIDVVGAPLtPNSRK			0.7297
DMAP1	Q9NPF5	§445	0.7142	AGVLGGPATPASGPGPASAEPAVTEPGLGPDPKDTIIDVVGAPLtPNSRKR			0.7142
DMAP1	Q9NPF5	§445	0.7089	DTIIDVVGAPLtPNSRKR		0.7089
DMAP1	Q9NPF5	§445	0.7089	DTIIDVVGAPLtPNSRKR		0.7089
DMAP1	Q9NPF5	§445	0.6898	DTIIDVVGAPLtPNSRK		0.6898
DMAP1	Q9NPF5	§445	0.6894	DTIIDVVGAPLtPNSRK		0.6894
DMAP1	Q9NPF5	§445	0.6764	DTIIDVVGAPLtPNSRKR		0.6764
DMAP1	Q9NPF5	§445	0.6389	DTIIDVVGAPLtPNSRK			0.6389
DMAP1	Q9NPF5	§445	0.6304	AGVLGGPATPASGPGPASAEPAVTEPGLGPDPKDTIIDVVGAPLtPNSRKR		0.6304
DMAP1	Q9NPF5	§445	0.6303	AGVLGGPATPASGPGPASAEPAVTEPGLGPDPKDTIIDVVGAPLtPNSRKR		0.6303
DMAP1	Q9NPF5	§445	0.6003	DTIIDVVGAPLtPNSRKR			0.6003
DMAP1	Q9NPF5	§445	0.6003	DTIIDVVGAPLtPNSRKR			0.6003
DMAP1	Q9NPF5	§445	0.5842	DTIIDVVGAPLtPNSRK		0.5842
DMAP1	Q9NPF5	§445	0.5839	DTIIDVVGAPLtPNSRK		0.5839
DMAP1	Q9NPF5	§445	0.5838	DTIIDVVGAPLtPNSRK		0.5838
DMAP1	Q9NPF5	§445	0.561	AGVLGGPATPASGPGPASAEPAVTEPGLGPDPKDTIIDVVGAPLtPNSRK		0.561
DMAP1	Q9NPF5	§445	0.561	AGVLGGPATPASGPGPASAEPAVTEPGLGPDPKDTIIDVVGAPLtPNSRK		0.561
DMAP1	Q9NPF5	§445	0.5609	AGVLGGPATPASGPGPASAEPAVTEPGLGPDPKDTIIDVVGAPLtPNSRK		0.5609
DMAP1	Q9NPF5	§445	0.5605	AGVLGGPATPASGPGPASAEPAVTEPGLGPDPKDTIIDVVGAPLtPNSRK		0.5605
DMAP1	Q9NPF5	§445	0.5595	DTIIDVVGAPLtPNSRKR		0.5595
DMAP1	Q9NPF5	§445	0.5592	DTIIDVVGAPLtPNSRKR		0.5592
DMAP1	Q9NPF5	§445	0.5271	AGVLGGPATPASGPGPASAEPAVTEPGLGPDPKDTIIDVVGAPLtPNSRKR			0.5271
DMAP1	Q9NPF5	§445	0.5127	AGVLGGPATPASGPGPASAEPAVTEPGLGPDPKDTIIDVVGAPLtPNSRKR		0.5127
DMAP1	Q9NPF5	§445	0.5073	AGVLGGPATPASGPGPASAEPAVTEPGLGPDPKDTIIDVVGAPLtPNSRK		0.5073
DMAP1	Q9NPF5	§445	0.4715	AGVLGGPATPASGPGPASAEPAVTEPGLGPDPKDTIIDVVGAPLtPNSRK		0.4715
DMAP1	Q9NPF5	§445	0.3902	AGVLGGPATPASGPGPASAEPAVTEPGLGPDPKDTIIDVVGAPLtPNSRK			0.3902
DMAP1	Q9NPF5	409	0.3052	AGVLGGPAtPASGPGPASAEPAVTEPGLGPDPKD		0.3052
DMAP1	Q9NPF5	§445	0.2686	AGVLGGPATPASGPGPASAEPAVTEPGLGPDPKDTIIDVVGAPLtPNSRK			0.2686
DMAP1	Q9NPF5	409	0.1885	AGVLGGPAtPASGPGPASAEPAVTEPGLGPDPKD			0.1885
DNCLI1	Q9Y6G9	405, 408	0.2627	VPGGsPRtPNRS			0.2627
E2A E2A iso2	P15923, P15923-2	345, §355, §359 345, §355, §359	1.1088	ALASIYSPDHsSNNFSSSPStPVGsPQGLAGTSQWPRA	1.1088
E2F7	NP_976328	82	<9.80	QQAEPWtPTANLKM		<9.80
E2F8	Q2VPJ3	58	1.3695	EGSQGEPWtPTANLKM	1.3695
E2F8	Q2VPJ3	58	1.1163	EGSQGEPWtPTANLKM	1.1163
E2F8	Q2VPJ3	58	0.9451	EGSQGEPWtPTANLKM		0.9451
E2F8	Q2VPJ3	58	0.9451	EGSQGEPWtPTANLKM		0.9451
E2F8	Q2VPJ3	58	0.8338	EGSQGEPWtPTANLKM			0.8338
E2F8	Q2VPJ3	58	0.8337	EGSQGEPWtPTANLKM			0.8337
E2F8	Q2VPJ3	58	0.7486	EGSQGEPWtPTANLKM		0.7486
E2F8	Q2VPJ3	58	0.7486	EGSQGEPWtPTANLKM		0.7486
E2F8	Q2VPJ3	58	0.6677	EGSQGEPWtPTANLKM			0.6677
E2F8	Q2VPJ3	58	0.6665	EGSQGEPWtPTANLKM			0.6665
EPC1	NP_079485	533	0.9533	HFRPRtPSLHDSDNDELSCRK		0.9533
ERF	P50548	§526	16.776	VRGEGPGEAGGPLtPRR	16.776
ERF	P50548	§526	15.0267	VRGEGPGEAGGPLtPRR	15.0267
ERF	P50548	§526	14.6017	VRGEGPGEAGGPLtPRR	14.6017
ERF	P50548	§526	14.3973	VRGEGPGEAGGPLtPRR	14.3973
ERF	P50548	§526	8.5396	VRGEGPGEAGGPLtPRR		8.5396
ERF	P50548	§526	8.5118	VRGEGPGEAGGPLtPRR		8.5118
ERF	P50548	§526	6.9041	GEGPGEAGGPLtPRR		6.9041
ERF	P50548	§526	6.8954	GEGPGEAGGPLtPRR		6.8954
ERF	P50548	§526	6.8785	GEGPGEAGGPLtPRR		6.8785
ERF	P50548	§526	6.8235	VRGEGPGEAGGPLtPRR	6.8235
ERF	P50548	§526	6.5384	VRGEGPGEAGGPLtPRR		6.5384
ERF	P50548	§526	6.5112	VRGEGPGEAGGPLtPRR	6.5112
ERF	P50548	§526	6.4387	GEGPGEAGGPLtPRR		6.4387
ERF	P50548	§526	6.436	GEGPGEAGGPLtPRR		6.436
ERF	P50548	§526	6.4308	GEGPGEAGGPLtPRR		6.4308
ERF	P50548	§526	5.3433	GEGPGEAGGPLtPRR	5.3433
ERF	P50548	§526	5.3388	GEGPGEAGGPLtPRR	5.3388
ERF	P50548	§526	5.3378	GEGPGEAGGPLtPRR	5.3378
ERF	P50548	§526	4.9772	GEGPGEAGGPLtPRR	4.9772
ERF	P50548	§526	4.9772	GEGPGEAGGPLtPRR	4.9772
ERF	P50548	§526	4.9746	GEGPGEAGGPLtPRR	4.9746
ERF	P50548	§526	4.9746	GEGPGEAGGPLtPRR	4.9746
ERF	P50548	§526	0.8389	VRGEGPGEAGGPLtPRR			0.8389
ERF	P50548	§526	0.8389	VRGEGPGEAGGPLtPRR			0.8389
ERF	P50548	§526	0.8336	VRGEGPGEAGGPLtPRR			0.8336
ERF	P50548	§526	0.8335	VRGEGPGEAGGPLtPRR			0.8335
ERF	P50548	§526	0.7944	VRGEGPGEAGGPLtPRR			0.7944
ERF	P50548	§526	0.7944	VRGEGPGEAGGPLtPRR			0.7944
ERF	P50548	§526	0.7025	VRGEGPGEAGGPLtPRR			0.7025
ERF	P50548	§526	0.7016	VRGEGPGEAGGPLtPRR			0.7016
ERF	P50548	§526	0.6336	GEGPGEAGGPLtPRR			0.6336
ERF	P50548	§526	0.6336	GEGPGEAGGPLtPRR			0.6336
ERF	P50548	§526	0.6336	GEGPGEAGGPLtPRR			0.6336
ERF	P50548	§526	0.6336	GEGPGEAGGPLtPRR			0.6336
ERF	P50548	§526	0.6283	GEGPGEAGGPLtPRR			0.6283
ERF	P50548	§526	0.6283	GEGPGEAGGPLtPRR			0.6283
ERF	P50548	§526	0.6282	GEGPGEAGGPLtPRR			0.6282
ERF	P50548	§526	0.6282	GEGPGEAGGPLtPRR			0.6282
ERF	P50548	§526	>3.40	VRGEGPGEAGGPLtPRR		>3.40
EZH2	Q15910	367	1.7767	GRLPNNSSRPStPTINVLESKD	1.7767
EZH2	Q15910	367	1.2706	LPNNSSRPStPTINVLESKD			1.2706
EZH2	Q15910	367	0.9519	LPNNSSRPStPTINVLESKD		0.9519
EZH2	Q15910	363, 367	0.7243	GRLPNNSsRPStPTINVLESKD	0.7243
EZH2	Q15910	363, 367	0.574	GRLPNNSsRPStPTINVLESKD	0.574
EZH2	Q15910	362, 367	0.4656	LPNNsSRPStPTINVLESKD	0.4656
EZH2	Q15910	362, 367	0.4258	GRLPNNsSRPStPTINVLESKD			0.4258
EZH2	Q15910	363, 367	0.4248	GRLPNNSsRPStPTINVLESKD			0.4248
EZH2	Q15910	362, 367	0.4098	GRLPNNsSRPStPTINVLESKD		0.4098
EZH2	Q15910	362, 367	0.4061	LPNNsSRPStPTINVLESKD		0.4061
EZH2	Q15910	363, 367	0.4029	GRLPNNSsRPStPTINVLESKD		0.4029
EZH2	Q15910	363, 367	0.3857	LPNNSsRPStPTINVLESKD			0.3857
FBXL10	Q8NHM5	493, 495	1.1793	STTLAVDYPKtPtGSPATEVSAKW	1.1793
FBXL10	Q8NHM5	493, §497	1.0615	STTLAVDYPKtPTGsPATEVSAKW	1.0615
FBXL11	Q9Y2K7	713, 718	3.6157	SCDEPLtPPPHsPTSMLQLIHDPVSPRG	3.6157
FBXL11	Q9Y2K7	713, 720	2.9484	SCDEPLtPPPHSPtSMLQLIHDPVSPRG	2.9484
FBXL11	Q9Y2K7	713, 718	2.9466	SCDEPLtPPPHsPTSMLQLIHDPVSPRG	2.9466
FBXL11	Q9Y2K7	713, 718, 731	2.8922	SCDEPLtPPPHsPTSMLQLIHDPVsPRG	2.8922
FBXL11	Q9Y2K7	713, 718, 731	2.8906	SCDEPLtPPPHsPTSMLQLIHDPVsPRG	2.8906
FBXL11	Q9Y2K7	713, 718, 731	2.8886	SCDEPLtPPPHsPTSMLQLIHDPVsPRG	2.8886
FBXL11	Q9Y2K7	713, 718, 731	2.8804	SCDEPLtPPPHsPTSMLQLIHDPVsPRG	2.8804
FBXL11	Q9Y2K7	713, 718, 731	2.8804	SCDEPLtPPPHsPTSMLQLIHDPVsPRG	2.8804
FBXL11	Q9Y2K7	713, 718, 731	2.852	SCDEPLtPPPHsPTSMLQLIHDPVsPRG	2.852
FBXL11	Q9Y2K7	713, 718	2.7167	SCDEPLtPPPHsPTSMLQLIHDPVSPRG	2.7167
FBXL11	Q9Y2K7	713, 718, 731	2.454	SCDEPLtPPPHsPTSMLQLIHDPVsPRG	2.454
FBXL11	Q9Y2K7	713, 718	0.6377	SCDEPLtPPPHsPTSMLQLIHDPVSPRG		0.6377
FBXL11	Q9Y2K7	713, 731	0.6185	SCDEPLtPPPHSPTSMLQLIHDPVsPRG		0.6185
FBXL11	Q9Y2K7	713, 718, 731	0.5942	SCDEPLtPPPHsPTSMLQLIHDPVsPRG		0.5942
FBXL11	Q9Y2K7	713, 718, 731	0.5899	SCDEPLtPPPHsPTSMLQLIHDPVsPRG		0.5899
FBXL11	Q9Y2K7	713, 721, 731	0.582	SCDEPLtPPPHSPTsMLQLIHDPVsPRG		0.582
FBXL11	Q9Y2K7	713, 718, 731	0.5546	SCDEPLtPPPHsPTSMLQLIHDPVsPRG		0.5546
FBXL11	Q9Y2K7	713, 718, 731	0.5533	SCDEPLtPPPHsPTSMLQLIHDPVsPRG		0.5533
FBXL11	Q9Y2K7	713, 718, 731	0.5426	SCDEPLtPPPHsPTSMLQLIHDPVsPRG		0.5426
FBXL11	Q9Y2K7	713, 718, 731	0.5413	SCDEPLtPPPHsPTSMLQLIHDPVsPRG		0.5413
FBXL11	Q9Y2K7	713, 718, 731	0.5388	SCDEPLtPPPHsPTSMLQLIHDPVsPRG		0.5388
FBXL11	Q9Y2K7	713, 718, 731	0.4554	SCDEPLtPPPHsPTSMLQLIHDPVsPRG			0.4554
FBXL11	Q9Y2K7	713, 718, 731	0.4056	SCDEPLtPPPHsPTSMLQLIHDPVsPRG			0.4056
FBXL11	Q9Y2K7	713, 718, 731	0.392	SCDEPLtPPPHsPTSMLQLIHDPVsPRG			0.392
FBXL11	Q9Y2K7	713, 718, 731	0.3908	SCDEPLtPPPHsPTSMLQLIHDPVsPRG			0.3908
FBXL11	Q9Y2K7	713, 718, 731	0.3831	SCDEPLtPPPHsPTSMLQLIHDPVsPRG			0.3831
FBXL11	Q9Y2K7	713, 718, 731	0.381	SCDEPLtPPPHsPTSMLQLIHDPVsPRG			0.381
FBXL11	Q9Y2K7	713, 718	0.3688	SCDEPLtPPPHsPTSMLQLIHDPVSPRG			0.3688
FBXL11	Q9Y2K7	713, 718	0.3685	SCDEPLtPPPHsPTSMLQLIHDPVSPRG			0.3685
FBXL11	Q9Y2K7	713, 718	0.3654	SCDEPLtPPPHsPTSMLQLIHDPVSPRG			0.3654
FBXL20	Q96IG2	§417	1.8452	VHAYFAPVtPPPSVGGSRQ	1.8452
FBXL20	Q96IG2	§417	1.8452	VHAYFAPVtPPPSVGGSRQ	1.8452
FBXL20	Q96IG2	§417	1.6876	VHAYFAPVtPPPSVGGSRQ	1.6876
FBXL20	Q96IG2	§417	1.6869	VHAYFAPVtPPPSVGGSRQ	1.6869
FBXL20	Q96IG2	§417	1.6242	VHAYFAPVtPPPSVGGSRQ	1.6242
FBXL20	Q96IG2	§417	1.6202	VHAYFAPVtPPPSVGGSRQ	1.6202
FBXL20	Q96IG2	§417	1.6186	VHAYFAPVtPPPSVGGSRQ	1.6186
FBXL20	Q96IG2	§417	1.5623	VHAYFAPVtPPPSVGGSRQ	1.5623
FBXL20	Q96IG2	§417	1.5555	VHAYFAPVtPPPSVGGSRQ	1.5555
FBXL20	Q96IG2	§417	1.5555	VHAYFAPVtPPPSVGGSRQ	1.5555
FBXL20	Q96IG2	§417	1.5555	VHAYFAPVtPPPSVGGSRQ	1.5555
FBXL20	Q96IG2	§417	1.5555	VHAYFAPVtPPPSVGGSRQ	1.5555
FBXL20	Q96IG2	§417	1.5555	VHAYFAPVtPPPSVGGSRQ	1.5555
FBXL20	Q96IG2	§417	1.5433	VHAYFAPVtPPPSVGGSRQ	1.5433
FBXL20	Q96IG2	§417, §421	1.2259	VHAYFAPVtPPPsVGGSRQ	1.2259
FBXL20	Q96IG2	§417, §421	1.0472	VHAYFAPVtPPPsVGGSRQ	1.0472
FBXL20	Q96IG2	§417, §421	0.9381	VHAYFAPVtPPPsVGGSRQ	0.9381
FBXL20	Q96IG2	§417, §421	0.938	VHAYFAPVtPPPsVGGSRQ	0.938
FBXL20	Q96IG2	§417, 425	0.907	VHAYFAPVtPPPSVGGsRQ	0.907
FBXL20	Q96IG2	§417, §421	0.6809	VHAYFAPVtPPPsVGGSRQ			0.6809
FBXL20	Q96IG2	§417	0.5575	VHAYFAPVtPPPSVGGSRQ			0.5575
FBXL20	Q96IG2	§417	0.5418	VHAYFAPVtPPPSVGGSRQ			0.5418
FBXL20	Q96IG2	§417	0.5414	VHAYFAPVtPPPSVGGSRQ		0.5414
FBXL20	Q96IG2	§417	0.5267	VHAYFAPVtPPPSVGGSRQ			0.5267
FBXL20	Q96IG2	§417	0.5213	VHAYFAPVtPPPSVGGSRQ		0.5213
FBXL20	Q96IG2	§417	0.52	VHAYFAPVtPPPSVGGSRQ			0.52
FBXL20	Q96IG2	§417, §421	0.5062	VHAYFAPVtPPPsVGGSRQ			0.5062
FIR	Q9NZA0	60	1.2801	LGLPPLtPEQQEALQKA	1.2801
FIR	Q9NZA0	60	1.2797	LGLPPLtPEQQEALQKA	1.2797
FIR	Q9NZA0	297	0.6476	AVTPPMPLLTPAtPGGLPPAAAVAAAAATAKI		0.6476
FIR	Q9NZA0	297	0.5027	AVTPPMPLLTPAtPGGLPPAAAVAAAAATAKI		0.5027
FIR	Q9NZA0	60	0.5019	LGLPPLtPEQQEALQKA		0.5019
FIR	Q9NZA0	297	0.5011	AVTPPMPLLTPAtPGGLPPAAAVAAAAATAKI		0.5011
FIR	Q9NZA0	60	0.4961	LGLPPLtPEQQEALQKA		0.4961
FIR	Q9NZA0	60	0.4948	LGLPPLtPEQQEALQKA		0.4948
FIR	Q9NZA0	60	0.2964	LGLPPLtPEQQEALQKA		0.2964
FIR	Q9NZA0	60	0.2949	LGLPPLtPEQQEALQKA		0.2949
FIR	Q9NZA0	297	0.2157	AVTPPMPLLTPAtPGGLPPAAAVAAAAATAKI			0.2157
FLJ13111	Q96BT3	27	1.2458	VLDTADPRtPRR	1.2458
FLJ13111	Q96BT3	27	0.4927	VLDTADPRtPRR			0.4927
FLJ13144	Q9H8Y5	§607	1.2716	AQVPGPLtPEMEARQ	1.2716
FLJ13144	Q9H8Y5	§607	1.2716	AQVPGPLtPEMEARQ	1.2716
FLJ13144	Q9H8Y5	§607	1.2707	AQVPGPLtPEMEARQ	1.2707
FLJ13144	Q9H8Y5	§607	1.2707	AQVPGPLtPEMEARQ	1.2707
FLJ13144	Q9H8Y5	§607	1.1949	AQVPGPLtPEMEARQ	1.1949
FLJ13144	Q9H8Y5	§607	1.1949	AQVPGPLtPEMEARQ	1.1949
FLJ13144	Q9H8Y5	§607	1.1941	AQVPGPLtPEMEARQ	1.1941
FLJ13144	Q9H8Y5	§607	1.1941	AQVPGPLtPEMEARQ	1.1941
FLJ13144	Q9H8Y5	§607	0.6339	FMEKNPDAYDYNKAQVPGPLtPEMEARQ			0.6339
FLJ13144	Q9H8Y5	§607	0.6047	AQVPGPLtPEMEARQ			0.6047
FLJ13144	Q9H8Y5	§607	0.6047	AQVPGPLtPEMEARQ			0.6047
FLJ13144	Q9H8Y5	§607	0.6037	AQVPGPLtPEMEARQ			0.6037
FLJ13144	Q9H8Y5	§607	0.6037	AQVPGPLtPEMEARQ			0.6037
FLJ13144	Q9H8Y5	§607	0.5772	AQVPGPLtPEMEARQ			0.5772
FLJ13144	Q9H8Y5	§607	0.5771	AQVPGPLtPEMEARQ			0.5771
FLJ13144	Q9H8Y5	§607	0.5766	AQVPGPLtPEMEARQ			0.5766
FLJ13144	Q9H8Y5	§607	0.5614	FMEKNPDAYDYNKAQVPGPLtPEMEARQ		0.5614
FLJ13144	Q9H8Y5	§607	0.4749	NPDAYDYNKAQVPGPLtPEMEARQ			0.4749
FLJ13144	Q9H8Y5	§607	0.4716	AQVPGPLtPEMEARQ		0.4716
FLJ13144	Q9H8Y5	§607	0.4716	AQVPGPLtPEMEARQ		0.4716
FLJ13144	Q9H8Y5	§607	0.4702	AQVPGPLtPEMEARQ		0.4702
FLJ13144	Q9H8Y5	§607	0.4701	AQVPGPLtPEMEARQ		0.4701
FLJ13144	Q9H8Y5	§607	0.4245	FMEKNPDAYDYNKAQVPGPLtPEMEARQ			0.4245
FLJ32384	Q96MH2	46	2.4709	HDSGGSLPLtPRM	2.4709
FLJ32384	Q96MH2	23, 32, 46	1.7988	tSGAPGSPQtPPERHDSGGSLPLtPRM	1.7988
FLJ32384	Q96MH2	§29, 32, 46	1.7968	TSGAPGsPQtPPERHDSGGSLPLtPRM	1.7968
FLJ32384	Q96MH2	46	1.7688	HDSGGSLPLtPRM	1.7688
FLJ32384	Q96MH2	§29, 32, 46	1.5795	TSGAPGsPQtPPERHDSGGSLPLtPRM	1.5795
FLJ32384	Q96MH2	§29, 32, 46	0.4948	TSGAPGsPQtPPERHDSGGSLPLtPRM			0.4948
FLJ32384	Q96MH2	§29, 32, 46	0.4909	TSGAPGsPQtPPERHDSGGSLPLtPRM		0.4909
FLJ32384	Q96MH2	§29, 32, 39	0.4389	TSGAPGsPQtPPERHDsGGSLPLTPRM			0.4389
FLNA	P21333	2598	1.967	AGNNMLLVGVHGPRtPCEEILVKH	1.967
FLNA	P21333	2598	1.089	AGNNMLLVGVHGPRtPCEEILVKH	1.089
FLNA	P21333	2598	0.8122	AGNNMLLVGVHGPRtPCEEILVKH			0.8122
FLNA	P21333	2598	0.7198	AGNNMLLVGVHGPRtPCEEILVKH			0.7198
hnRNP UP2 hnRNP D0 AUF1 iso3	P07029, Q14103, Q14103-3	§183 193 193	1.2757	IFVGGLSPDtPEEKI	1.2757
hnRNP UP2 hnRNP D0 AUF1 iso3	P07029, Q14103, Q14103-3	§183 193 193	0.8281	IFVGGLSPDtPEEKI			0.8281
hnRNP UP2 hnRNP D0 AUF1 iso3	P07029, Q14103, Q14103-3	§183 193 193	0.8147	IFVGGLSPDtPEEKI			0.8147
hnRNP UP2 hnRNP D0 AUF1 iso3	P07029, Q14103, Q14103-3	§183 193 193	0.814	IFVGGLSPDtPEEKI			0.814
hnRNP UP2 hnRNP D0 AUF1 iso3	P07029, Q14103, Q14103-3	§183 193 193	0.7649	IFVGGLSPDtPEEKI	0.7649
hnRNP UP2 hnRNP D0 AUF1 iso3	P07029, Q14103, Q14103-3	§183 193 193	0.74	IFVGGLSPDtPEEKI		0.74
INCENP	Q9NQS7	§59	0.6562	EFSKEPELMPKtPSQKN	0.6562
INCENP	Q9NQS7	§59	0.6089	EFSKEPELMPKtPSQKN	0.6089
INCENP	Q9NQS7	§59	0.6082	EFSKEPELMPKtPSQKN	0.6082
INCENP	Q9NQS7	§59	0.5356	EFSKEPELMPKtPSQKN			0.5356
INCENP	Q9NQS7	§59	0.4709	EFSKEPELMPKtPSQKN			0.4709
INCENP	Q9NQS7	§59	0.4644	EFSKEPELMPKtPSQKN		0.4644
INCENP	Q9NQS7	§59	0.4578	EFSKEPELMPKtPSQKN		0.4578
INCENP	Q9NQS7	§59	0.4569	EFSKEPELMPKtPSQKN		0.4569
JMJD1B	Q9UPS0	1333	0.3375	DLLHSGPGKLPQtPLDTGIPFPPVFSTSSAGVKS			0.3375
JMJD1B	Q9UPS0	1333	0.3292	DLLHSGPGKLPQtPLDTGIPFPPVFSTSSAGVKS			0.3292
KIAA0310	O15027	411, §415, §417	0.8335	GSVsQPStPsPPKPTGIFQTSANSSFEPVKS	0.8335
KIAA0310	O15027	411, §415, §417	0.7845	GSVsQPStPsPPKPTGIFQTSANSSFEPVKS	0.7845
KIAA0339	O15047	§542, 567	0.2936	DTGSEVPSGSGHGPCtPPPAPANFEDVAPTGSGEPGATREsPKA			0.2936
KIAA0339	O15047	§542, 567	0.2894	DTGSEVPSGSGHGPCtPPPAPANFEDVAPTGSGEPGATREsPKA			0.2894
KIAA0339	O15047	§542	<2.00	DTGSEVPSGSGHGPCtPPPAPANFEDVAPTGSGEPGATRE			<2.00
KIAA0339	O15047	§542, 567	>22.90	DTGSEVPSGSGHGPCtPPPAPANFEDVAPTGSGEPGATREsPKA	>22.90
KIAA0690	Q96E87	77	2.4723	LGKSEAPEtPMEEEAELVLTEKS	2.4723
KIAA0690	Q96E87	77	2.4717	LGKSEAPEtPMEEEAELVLTEKS	2.4717
KIAA0690	Q96E87	77	2.3529	LGKSEAPEtPMEEEAELVLTEKS	2.3529
KIAA0690	Q96E87	77	1.1401	LGKSEAPEtPMEEEAELVLTEKS			1.1401
KIAA0690	Q96E87	77	1.1401	LGKSEAPEtPMEEEAELVLTEKS			1.1401
KIAA0690	Q96E87	77	0.8631	LGKSEAPEtPMEEEAELVLTEKS		0.8631
KIAA1064	Q9UPT8	1153	0.7095	VLAAGGLGQGGGGGQSSVLSGISLYDPRtPNAGGKA		0.7095
KIAA1991	Q8NCN4	372, 392, 395	0.9371	SVsPESNDSISEELNHFKPIVCsPCtPPKRLPDGRV		0.9371
KIF20A	O95235	857, 864	0.8618	NLLPRtPTCQSStDCSPYARI		0.8618
KIF20A	O95235	857, §867	0.6617	NLLPRtPTCQSSTDCsPYARI			0.6617
KIF20A	O95235	857, §867	0.6543	NLLPRtPTCQSSTDCsPYARI		0.6543
KIF20A	O95235	857, 864	0.5929	NLLPRtPTCQSStDCSPYARI	0.5929
KIF20A	O95235	857, §867	0.5542	NLLPRtPTCQSSTDCsPYARI			0.5542
KSR1	NP_055053	133, 137	0.655	ALHSFItPPTtPQLRR	0.655
KSR1	NP_055053	133, 137	0.6412	ALHSFItPPTtPQLRR			0.6412
KSR1	NP_055053	133, 137	0.6393	ALHSFItPPTtPQLRR			0.6393
KSR1	NP_055053	133, 137	0.5338	ALHSFItPPTtPQLRR	0.5338
KSR1	NP_055053	133, 137	0.5275	ALHSFItPPTtPQLRR	0.5275
KSR1	NP_055053	130, 137	0.402	ALHsFITPPTtPQLRRH		0.402
Lamin B1	P20700	§19	2.2996	AGGPTtPLSPTRL	2.2996
Lamin B1	P20700	§19	2.2996	AGGPTtPLSPTRL	2.2996
Lamin B1	P20700	§19	2.2601	AGGPTtPLSPTRL	2.2601
Lamin B1	P20700	§19, §22	1.4768	AGGPTtPLsPTRLSRL	1.4768
Lamin B1	P20700	§19, §22	1.2692	AGGPTtPLsPTRL	1.2692
Lamin B1	P20700	§19, §22	1.2692	AGGPTtPLsPTRL	1.2692
Lamin B1	P20700	§19, §22	1.2201	AGGPTtPLsPTRL	1.2201
Lamin B1	P20700	§19, §22	1.2201	AGGPTtPLsPTRL	1.2201
Lamin B1	P20700	§19, §22	0.7558	AGGPTtPLsPTRLSRL		0.7558
Lamin B1	P20700	§19, §22	0.7356	AGGPTtPLsPTRLSRL		0.7356
Lamin B1	P20700	§19	0.7325	AGGPTtPLSPTRL		0.7325
Lamin B1	P20700	§19, §22	0.7192	AGGPTtPLsPTRL		0.7192
Lamin B1	P20700	§19, §22	0.7192	AGGPTtPLsPTRL		0.7192
Lamin B1	P20700	§19, §22	0.691	AGGPTtPLsPTRL		0.691
Lamin B1	P20700	§19, §22	0.691	AGGPTtPLsPTRL		0.691
Lamin B1	P20700	§19, §22	0.6909	AGGPTtPLsPTRL		0.6909
Lamin B1	P20700	§19	0.6603	AGGPTtPLSPTRL			0.6603
Lamin B1	P20700	§19, §22	0.6551	AGGPTtPLsPTRLSRL		0.6551
Lamin B1	P20700	§19, §22	0.655	AGGPTtPLsPTRLSRL		0.655
Lamin B1	P20700	§19, §22	0.6392	AGGPTtPLsPTRLSRL		0.6392
Lamin B1	P20700	§19, §22	0.6391	AGGPTtPLsPTRLSRL		0.6391
Lamin B1	P20700	§19	0.5749	AGGPTtPLSPTRL			0.5749
Lamin B1	P20700	§19	0.5728	AGGPTtPLSPTRL			0.5728
Lamin B1	P20700	§19, §22	0.5291	AGGPTtPLsPTRL			0.5291
Lamin B1	P20700	§19, §22	0.5291	AGGPTtPLsPTRL			0.5291
Lamin B1	P20700	§19, §22	0.529	AGGPTtPLsPTRL			0.529
Lamin B1	P20700	§19, 24	0.5246	AGGPTtPLSPtRLSRL			0.5246
Lamin B1	P20700	§19, §22	0.5027	AGGPTtPLsPTRL			0.5027
Lamin B1	P20700	§19, §22	0.5027	AGGPTtPLsPTRL			0.5027
Lamin B1	P20700	§19, §22	0.5027	AGGPTtPLsPTRL			0.5027
Lamin B1	P20700	§19, §22	0.5026	AGGPTtPLsPTRL			0.5026
Lamin B1	P20700	§19, §22	0.5025	AGGPTtPLsPTRL			0.5025
Lamin B1	P20700	§19, §22	0.4529	AGGPTtPLsPTRLSRL			0.4529
lamin B2	Q03252	14	2.2759	AGGPAtPLSPTRL	2.2759
lamin B2	Q03252	14	2.2755	AGGPAtPLSPTRL	2.2755
lamin B2	Q03252	14	2.2463	AGGPAtPLSPTRL	2.2463
lamin B2	Q03252	14, 17	1.3864	AGGPAtPLsPTRL	1.3864
lamin B2	Q03252	14, 17	1.3863	AGGPAtPLsPTRL	1.3863
lamin B2	Q03252	14, 17	1.2272	AGGPAtPLsPTRL	1.2272
lamin B2	Q03252	14, 17	1.2272	AGGPAtPLsPTRL	1.2272
lamin B2	Q03252	14, 17	1.1755	AGGPAtPLsPTRLSRL		1.1755
lamin B2	Q03252	14	0.7068	AGGPAtPLSPTRL		0.7068
lamin B2	Q03252	14	0.7068	AGGPAtPLSPTRL		0.7068
lamin B2	Q03252	14	0.6967	AGGPAtPLSPTRL		0.6967
lamin B2	Q03252	14	0.6967	AGGPAtPLSPTRL		0.6967
lamin B2	Q03252	14, 17	0.63	AGGPAtPLsPTRLSRL		0.63
lamin B2	Q03252	14, 17	0.6136	AGGPAtPLsPTRL		0.6136
lamin B2	Q03252	14, 17	0.6136	AGGPAtPLsPTRL		0.6136
lamin B2	Q03252	14	0.5393	AGGPAtPLSPTRL			0.5393
lamin B2	Q03252	14, 17	0.5162	AGGPAtPLsPTRL		0.5162
lamin B2	Q03252	14, 17	0.5162	AGGPAtPLsPTRL		0.5162
lamin B2	Q03252	14	0.4972	AGGPAtPLSPTRL			0.4972
lamin B2	Q03252	14, 17	0.4335	AGGPAtPLsPTRL			0.4335
lamin B2	Q03252	14, 17	0.4334	AGGPAtPLsPTRL			0.4334
lamin B2	Q03252	14, 17	0.4243	AGGPAtPLsPTRL			0.4243
lamin B2	Q03252	14, 17	0.4243	AGGPAtPLsPTRL			0.4243
LARP	O94836	376	8.3234	KFDGVEGPRtPKY	8.3234
LARP	O94836	376	6.846	KFDGVEGPRtPKY	6.846
LARP	O94836	376	2.2327	KFDGVEGPRtPKY		2.2327
LARP	O94836	376	0.5674	KFDGVEGPRtPKY			0.5674
LARP	O94836	376	0.4895	FDGVEGPRtPKY			0.4895
LARP	O94836	376	0.4654	KFDGVEGPRtPKY			0.4654
LIG1	P18858	183	1.2521	ESLTEAEVATEKEGEDGDQPTtPPKPLKT	1.2521
LOC124245	Q86VM9	796	1.232	SSQQPStPQQAPPGQPQQGTFVAHKE	1.232
LOC124245	Q86VM9	796	0.7603	SSQQPStPQQAPPGQPQQGTFVAHKE	0.7603
LOC124245	Q86VM9	796	0.5954	SSQQPStPQQAPPGQPQQGTFVAHKEIKL		0.5954
LOC124245	Q86VM9	796	0.5291	SSQQPStPQQAPPGQPQQGTFVAHKE		0.5291
LOC124245	Q86VM9	796	0.2315	SSQQPStPQQAPPGQPQQGTFVAHKE			0.2315
LOC124245	Q86VM9	796	0.2267	SSQQPStPQQAPPGQPQQGTFVAHKE			0.2267
LOC146909	XP_085634	677	3.9804	RGSLPDTQPSQGPStPKGERA	3.9804
LOC146909	XP_085634	677	2.5146	GSLPDTQPSQGPStPKGERA	2.5146
LOC146909	XP_085634	677	1.9907	GSLPDTQPSQGPStPKGERA	1.9907
LOC146909	XP_085634	677	0.8546	RGSLPDTQPSQGPStPKGERA		0.8546
LOC146909	XP_085634	677	0.623	GSLPDTQPSQGPStPKGERA		0.623
LOC146909	XP_085634	677	0.556	RGSLPDTQPSQGPStPKGERA			0.556
LOC146909	XP_085634	677	0.5129	RGSLPDTQPSQGPStPKGERA		0.5129
LOC146909	XP_085634	677	0.411	GSLPDTQPSQGPStPKGERA		0.411
LOC146909	XP_085634	416, 425, 429	0.3961	SGPPPEHLPsSPLPPHPPsQPCtPELPAGPRA		0.3961
LOC146909	XP_085634	665, 677	0.3656	RGsLPDTQPSQGPStPKGERA			0.3656
LOC146909	XP_085634	677	0.3453	GSLPDTQPSQGPStPKGERA			0.3453
LOC146909	XP_085634	416, 425, 429	0.3044	SGPPPEHLPsSPLPPHPPsQPCtPELPAGPRA		0.3044
LOC146909	XP_085634	416, 425, 429	0.2333	SGPPPEHLPsSPLPPHPPsQPCtPELPAGPRA		0.2333
LOC284058	Q7Z3B3	994, 1003	10.1957	SPIsPELHSAPLtPVARD	10.1957
LOC284058	Q7Z3B3	1003	6.8902	SPISPELHSAPLtPVARD	6.8902
LOC284058	Q7Z3B3	1003	6.8605	SPISPELHSAPLtPVARD	6.8605
LOC284058	Q7Z3B3	1003	5.3345	SPISPELHSAPLtPVARD	5.3345
LOC284058	Q7Z3B3	1003	0.766	SPISPELHSAPLtPVARD		0.766
LOC284058	Q7Z3B3	1003	0.7659	SPISPELHSAPLtPVARD		0.7659
LOC284058	Q7Z3B3	994, 1003	0.7083	SPIsPELHSAPLtPVARD		0.7083
LOC284058	Q7Z3B3	994, 1003	0.698	SPIsPELHSAPLtPVARD		0.698
LOC284058	Q7Z3B3	994, 1003	0.6976	SPIsPELHSAPLtPVARD		0.6976
LOC284058	Q7Z3B3	1003	0.567	SPISPELHSAPLtPVARD		0.567
LOC284058	Q7Z3B3	1003	>2.10	SPISPELHSAPLtPVARD	>2.10
LOK	O94804	952	9.0183	LSEEAECPNPStPSKA	9.0183
LOK	O94804	952	9.0183	LSEEAECPNPStPSKA	9.0183
LOK	O94804	952	3.1207	LSEEAECPNPStPSKA	3.1207
LOK	O94804	952	3.1172	LSEEAECPNPStPSKA	3.1172
LOK	O94804	952	1.0583	LSEEAECPNPStPSKAAKF		1.0583
MAP1A	P78559	§504	0.2862	ELSSEPQtPPAQKG			0.2862
MAP1B	P46821	§1788	0.7617	SDISPLtPRE			0.7617
MAP1B	P46821	§1788	0.7616	SDISPLtPRE			0.7616
MAP1B	P46821	§1788	0.7613	SDISPLtPRE			0.7613
MAP1B	P46821	§1788	0.7612	SDISPLtPRE			0.7612
MAP1B	P46821	§1788	0.7501	SDISPLtPRE			0.7501
MAP1B	P46821	§1788	0.75	SDISPLtPRE			0.75
MAP1B	P46821	§1788	0.75	SDISPLtPRE			0.75
MAP1B	P46821	§1782, §1788	0.7041	sDISPLtPRE			0.7041
MAP1B	P46821	§1785, §1788	0.7026	SDIsPLtPRE			0.7026
MAP1B	P46821	§1785, §1788	0.7026	SDIsPLtPRE			0.7026
MAP1B	P46821	§1785, §1788	0.6854	SDIsPLtPRE			0.6854
MAP1B	P46821	§1785, §1788	0.6839	SDIsPLtPRE			0.6839
MAP1B	P46821	§1785, §1788	0.6697	SDIsPLtPRESSPLYSPTFSDSTSAVKE			0.6697
MAP1B	P46821	§1772, §1782, §1788	0.6683	VQsLEGEKLSPKsDISPLtPRE			0.6683
MAP1B	P46821	§1779, §1782, §1788	0.668	VQSLEGEKLsPKsDISPLtPRE			0.668
MAP1B	P46821	§1779, §1782, §1788	0.6403	VQSLEGEKLsPKsDISPLtPRE			0.6403
MAP1B	P46821	§1779, §1782, §1788	0.64	VQSLEGEKLsPKsDISPLtPRE			0.64
MAP1B	P46821	§1788, §1793, §1797	0.6169	SDISPLtPRESsPLYsPTFSDSTSAVKE			0.6169
MAP1B	P46821	§1779, §1782, §1788	0.5975	VQSLEGEKLsPKsDISPLtPRE			0.5975
MAP1B	P46821	§1779, §1788	0.5749	VQSLEGEKLsPKSDISPLtPRE			0.5749
MAP1B	P46821	§1782, §1788, 1792	0.5561	sDISPLtPREsSPLYSPTFSDSTSAVKE			0.5561
MAP1B	P46821	§1785, §1788, 1792	0.5469	SDIsPLtPREsSPLYSPTFSDSTSAVKE			0.5469
MAP1B	P46821	§1779, §1788	0.4307	VQSLEGEKLsPKSDISPLtPRE			0.4307
MAP1B	P46821	§1788, §1793, §1797	0.4126	SDISPLtPRESsPLYsPTFSDSTSAVKE			0.4126
MDC1	Q14676	1343	3.3567	TPETVVPTAPELQISTSTDQPVtPKPTSRT	3.3567
MDC1	Q14676	1466	1.7425	TPETVVPTAPELQPSTSTDQPVtPEPTSQATRG	1.7425
MDC1	Q14676	1548	1.7238	TPETVVPAAPELQPSTSTDQPVtPEPTSRA	1.7238
MDC1	Q14676	1548	1.7201	TPETVVPAAPELQPSTSTDQPVtPEPTSRA	1.7201
MDC1	Q14676	1466	1.2852	TPETVVPTAPELQPSTSTDQPVtPEPTSQATRG	1.2852
MDC1	Q14676	§1425	1.2225	LEPSTSTDQPVtPEPTSQATRG	1.2225
MDC1	Q14676	§1425	1.2223	LEPSTSTDQPVtPEPTSQATRG	1.2223
MDC1	Q14676	§1425	0.9476	LEPSTSTDQPVtPEPTSQATRG			0.9476
MDC1	Q14676	1466	0.6077	TPETVVPTAPELQPSTSTDQPVtPEPTSQATRG		0.6077
MDC1	Q14676	1343	0.5469	TPETVVPTAPELQISTSTDQPVtPKPTSRT		0.5469
MDC1	Q14676	1548	0.5356	SSVKTPETVVPAAPELQPSTSTDQPVtPEPTSRA		0.5356
MDC1	Q14676	1548	0.5239	SSVKTPETVVPAAPELQPSTSTDQPVtPEPTSRA		0.5239
MDC1	Q14676	1548	0.4267	TPETVVPAAPELQPSTSTDQPVtPEPTSRA		0.4267
MDC1	Q14676	§1425	0.3854	SSGKTPETLVPTAPKLEPSTSTDQPVtPEPTSQATRG		0.3854
MDC1	Q14676	§1526, 1548	0.3393	SSVKtPETVVPAAPELQPSTSTDQPVtPEPTSRA		0.3393
MDC1	Q14676	1466	0.2922	SSVKTPETVVPTAPELQPSTSTDQPVtPEPTSQATRG		0.2922
MDC1	Q14676	1466	0.2437	SSVKTPETVVPTAPELQPSTSTDQPVtPEPTSQATRG		0.2437
MDC1	Q14676	1343	0.2236	TPETVVPTAPELQISTSTDQPVtPKPTSRT			0.2236
MEK1	Q02750	§385	0.8892	RSDAEEVDFAGWLCSTIGLNQPStPTHAAGV-			0.8892
MLL2	O14686	2057	14.7596	TPDVFKAPLtPRA	14.7596
MLL2	O14686	2057	9.3321	TPDVFKAPLtPRA	9.3321
MLL2	O14686	2057	5.4616	TPDVFKAPLtPRA	5.4616
MLL2	O14686	2057	5.4224	TPDVFKAPLtPRA	5.4224
MLL2	O14686	2057	5.4101	TPDVFKAPLtPRA	5.4101
MLL2	O14686	2057	3.7051	TPDVFKAPLtPRA	3.7051
MLL2	O14686	2057	3.7031	TPDVFKAPLtPRA	3.7031
MLL2	O14686	2057	3.7031	TPDVFKAPLtPRA	3.7031
MLL2	O14686	2057	3.6895	TPDVFKAPLtPRA	3.6895
MLL2	O14686	2057	0.7382	TPDVFKAPLtPRA		0.7382
MLL2	O14686	2057	0.7312	TPDVFKAPLtPRA		0.7312
MLL2	O14686	2057	0.7301	TPDVFKAPLtPRA		0.7301
MLL2	O14686	2057	0.7276	TPDVFKAPLtPRA		0.7276
MLL2	O14686	2057	0.6861	TPDVFKAPLtPRA		0.6861
MLL2	O14686	2057	0.6861	TPDVFKAPLtPRA		0.6861
MLL2	O14686	1965	0.5896	HQPStPDPFLKPRC		0.5896
MLL2	O14686	2057	0.5553	TPDVFKAPLtPRA			0.5553
MLL2	O14686	2057	0.5553	TPDVFKAPLtPRA			0.5553
MLL2	O14686	2057	0.5553	TPDVFKAPLtPRA			0.5553
MLL2	O14686	1965	0.5251	HQPStPDPFLKPRC		0.5251
MLL2	O14686	1965	0.5205	HQPStPDPFLKPRC			0.5205
MLL2	O14686	2057	0.5104	TPDVFKAPLtPRA			0.5104
MLL2	O14686	2057	0.4834	TPDVFKAPLtPRA			0.4834
MLL2	O14686	2057	0.4687	TPDVFKAPLtPRA			0.4687
MLL2	O14686	1965	0.3521	HQPStPDPFLKPRC			0.3521
MLL3	Q8NEZ4	2305	0.6766	DPYDQSPMtPRS			0.6766
MLL3	Q8NEZ4	2305	0.4973	VSPSAARDPYDQSPMtPRS			0.4973
MLL3	Q8NEZ4	2305	0.4973	VSPSAARDPYDQSPMtPRS			0.4973
MSL3L1	Q8N5Y2	§400, 405	1.9812	SSsPIPLtPSKEGSAVFAGFEGRR	1.9812
MSL3L1	Q8N5Y2	405, 407	0.9615	SSSPIPLtPsKEGSAVFAGFEGRR		0.9615
MSL3L1	Q8N5Y2	405, 411	0.909	SSSPIPLtPSKEGsAVFAGFEGRR		0.909
MYO9B	Q13459	1267, 1271	16.4039	VSPPAPGsAPEtPEDKS	16.4039
MYO9B	Q13459	1267, 1271, 1281	0.5482	VSPPAPGsAPEtPEDKSKPCGsPRV			0.5482
MYO9B	Q13459	1267, 1271	0.5324	VSPPAPGsAPEtPEDKSKPCGSPRV		0.5324
MYO9B	Q13459	1267, 1271	0.523	VSPPAPGsAPEtPEDKSKPCGSPRV		0.523
MYO9B	Q13459	1267, 1271, 1281	0.4521	VSPPAPGsAPEtPEDKSKPCGsPRV			0.4521
MYO9B	Q13459	1267, 1271, 1276	0.2333	VSPPAPGsAPEtPEDKsKPCGSPRV		0.2333
MYO9B	Q13459	1267, 1271	>3.40	VSPPAPGsAPEtPEDKS	>3.40
MYOZ3	Q8TDC0	209, 215	<12.20	TPVPFGGPLVGGtFPRPGtPFIPEPLSGLELLRL	<12.20
MYOZ3	Q8TDC0	197, 215	<10.10	tPVPFGGPLVGGTFPRPGtPFIPEPLSGLELLRL	<10.10
MYOZ3	Q8TDC0	209, 215	<4.30	TPVPFGGPLVGGtFPRPGtPFIPEPLSGLELLRL	<4.30
MYST2	O95251	§88	0.6559	SQQQPTPVtPKK		0.6559
MYST2	O95251	§88	0.6547	SQQQPTPVtPKK		0.6547
MYST2	O95251	§88	0.5261	SQQQPTPVtPKK		0.5261
MYST2	O95251	§88	0.5259	SQQQPTPVtPKK		0.5259
MYST2	O95251	124, 128, 136	<2.10	NTADHDEsPPRtPTGNAPSsESDIDISSPNVSHDESIAKD		<2.10
NAP1L4	Q99733	51	0.7879	LDNVPHtPSSYIETLPKA		0.7879
NAP1L4	Q99733	51	0.6182	LDNVPHtPSSYIETLPKA		0.6182
NBEAL2	Q6ZNJ1	1873	14.269	DNLGEVPLtPTEEASLPLAVTKE	14.269
NBEAL2	Q6ZNJ1	1873	9.2987	DNLGEVPLtPTEEASLPLAVTKE	9.2987
NBEAL2	Q6ZNJ1	1873	0.5648	DNLGEVPLtPTEEASLPLAVTKE			0.5648
nestin	P48681	337	0.7057	TSLSFQDPKLELQFPRtPEGRR			0.7057
nestin	P48681	337	0.5216	LELQFPRtPEGRR			0.5216
nestin	P48681	337	0.4758	LELQFPRtPEGRR			0.4758
NFAT90	Q12906	§592	1.3445	AYAALAALEKLFPDtPLALDANKKK	1.3445
NFAT90	Q12906	§592	1.275	AYAALAALEKLFPDtPLALDANKK	1.275
NFAT90	Q12906	§592	0.8747	AYAALAALEKLFPDtPLALDANKKK			0.8747
NFAT90	Q12906	§592	0.864	AYAALAALEKLFPDtPLALDANKKK			0.864
NFAT90	Q12906	§592	0.7403	AYAALAALEKLFPDtPLALDANKKK			0.7403
NFAT90	Q12906	§592	0.7342	AYAALAALEKLFPDtPLALDANKKK			0.7342
NFAT90	Q12906	§592	0.6509	AYAALAALEKLFPDtPLALDANKK			0.6509
NFAT90	Q12906	§592	0.6441	AYAALAALEKLFPDtPLALDANKK			0.6441
NFAT90	Q12906	§592	0.644	AYAALAALEKLFPDtPLALDANKK			0.644
NFAT90	Q12906	§592	0.6438	AYAALAALEKLFPDtPLALDANKK			0.6438
NFAT90	Q12906	§592	0.564	AYAALAALEKLFPDtPLALDANKK			0.564
NFAT90	Q12906	§592	0.5584	AYAALAALEKLFPDtPLALDANKK			0.5584
NFAT90	Q12906	§592	0.5584	AYAALAALEKLFPDtPLALDANKK			0.5584
NFAT90	Q12906	§592	0.5549	AYAALAALEKLFPDtPLALDANKK			0.5549
NFAT90	Q12906	§592	0.5293	LFPDtPLALDANKK			0.5293
NSBP1	P82970	§31	0.6072	LSAMLVPVtPEVKPKR		0.6072
NSBP1	P82970	§31	0.607	LSAMLVPVtPEVKPKR		0.607
NSBP1	P82970	§31	0.607	LSAMLVPVtPEVKPKR		0.607
NSBP1	P82970	§31	0.5747	LSAMLVPVtPEVKPKR		0.5747
NSBP1	P82970	§31	0.5747	LSAMLVPVtPEVKPKR		0.5747
NSBP1	P82970	§31	0.5745	LSAMLVPVtPEVKPKR		0.5745
NSBP1	P82970	§31	0.5745	LSAMLVPVtPEVKPKR		0.5745
NSBP1	P82970	§31	0.5185	LSAMLVPVtPEVKPKR		0.5185
NSBP1	P82970	§31	0.5184	LSAMLVPVtPEVKPKR		0.5184
NSBP1	P82970	§31	0.5112	LSAMLVPVtPEVKPKR		0.5112
NSBP1	P82970	§31	0.5112	LSAMLVPVtPEVKPKR		0.5112
NSBP1	P82970	§31	0.46	LSAMLVPVtPEVKPKR			0.46
NSBP1	P82970	§31	0.3532	LSAMLVPVtPEVKPKR			0.3532
NSBP1	P82970	§31	0.3528	LSAMLVPVtPEVKPKR			0.3528
NUDE1	Q9NXR1	§243, §246	0.6269	GLDDSTGGtPLtPAARI			0.6269
NUDE1	Q9NXR1	§243, §246	0.3625	GLDDSTGGtPLtPAARI		0.3625
NUDE1	Q9NXR1	§243, §246	0.3624	GLDDSTGGtPLtPAARI		0.3624
NuMA-1	Q14980	§2000	0.5428	VSLEPHQGPGtPESKK		0.5428
NuMA-1	Q14980	§2000	0.4198	VSLEPHQGPGtPESKK		0.4198
NuMA-1	Q14980	§2000	0.3136	VSLEPHQGPGtPESKK		0.3136
NuMA-1	Q14980	§2000	0.313	VSLEPHQGPGtPESKK		0.313
NUP107	P57740	§64	1.6894	TPSSFRQPFtPTSRS		1.6894
NUP107	P57740	§64	1.6883	TPSSFRQPFtPTSRS		1.6883
NUP107	P57740	§55, §64	1.2278	NQVIPRtPSSFRQPFtPTSRS		1.2278
NUP107	P57740	§55, §58, §64	0.7652	NQVIPRtPSsFRQPFtPTSRS	0.7652
NUP107	P57740	§55, §58, §64	0.7644	NQVIPRtPSsFRQPFtPTSRS	0.7644
NUP107	P57740	§55, §64	0.7335	NQVIPRtPSSFRQPFtPTSRS		0.7335
NUP107	P57740	§55, §58, §64	0.6834	NQVIPRtPSsFRQPFtPTSRS	0.6834
NUP107	P57740	§55, §58, §64	0.6793	NQVIPRtPSsFRQPFtPTSRS	0.6793
NUP107	P57740	§55, §58, §64	0.6482	NQVIPRtPSsFRQPFtPTSRS		0.6482
NUP107	P57740	§55, 57, §64	0.6474	NQVIPRtPsSFRQPFtPTSRS		0.6474
NUP107	P57740	§55, 57, §64	0.639	NQVIPRtPsSFRQPFtPTSRS		0.639
NUP107	P57740	§55, 57, §64	0.6361	NQVIPRtPsSFRQPFtPTSRS		0.6361
NUP107	P57740	§55, 57, §64	0.5918	NQVIPRtPsSFRQPFtPTSRS			0.5918
NUP107	P57740	§55, §58, §64	0.5896	NQVIPRtPSsFRQPFtPTSRS			0.5896
NUP107	P57740	§55, §58, §64	0.5849	NQVIPRtPSsFRQPFtPTSRS			0.5849
NUP107	P57740	§55, §58, §64	0.5804	NQVIPRtPSsFRQPFtPTSRS			0.5804
ORAI1	Q96D31	295, 298	1.1413	LQDQLDHRGDHPLtPGsHYA-		1.1413
P2Y2	P41231	327, 330	0.8328	DAKPPTGPsPAtPARR	0.8328
PHACTR4	Q8IZ21	432	0.647	IQQALTSPLPMtPILEGSHRA	0.647
PHACTR4	Q8IZ21	432	0.5051	IQQALTSPLPMtPILEGSHRA		0.5051
PHACTR4	Q8IZ21	432	0.5032	IQQALTSPLPMtPILEGSHRA		0.5032
PHACTR4	Q8IZ21	427, 432	0.4762	IQQALTsPLPMtPILEGSHRA			0.4762
PHACTR4	Q8IZ21	427, 432	0.4762	IQQALTsPLPMtPILEGSHRA			0.4762
PLEKHG2	Q9H7P9	489	0.3891	SKPVLEPLtPPLGSPRPRD		0.3891
PLEKHG2	Q9H7P9	489, 494	0.2341	SKPVLEPLtPPLGsPRPRD		0.2341
PMCA4 PMCA4 iso6	P23634, P23634-6	1181 1145	2.2882	SIHSFMTHPEFAIEEELPRtPLLDEEEEENPDKASKF	2.2882
PMCA4 PMCA4 iso6	P23634, P23634-6	1181 1145	1.006	SIHSFMTHPEFAIEEELPRtPLLDEEEEENPDKASKF		1.006
PMCA4 PMCA4 iso6	P23634, P23634-6	1181 1145	0.8273	SIHSFMTHPEFAIEEELPRtPLLDEEEEENPDKASKF			0.8273
PMCA4 PMCA4 iso6	P23634, P23634-6	1181 1145	0.7882	SIHSFMTHPEFAIEEELPRtPLLDEEEEENPDKASKF			0.7882
PMCA4 PMCA4 iso6	P23634, P23634-6	1181 1145	0.3849	SIHSFMTHPEFAIEEELPRtPLLDEEEEENPDKASKF		0.3849
PPP1CA	P62136	§320	1.2983	YGQFSGLNPGGRPItPPRNSAKA	1.2983
PPP1CA	P62136	§320	1.1278	YGQFSGLNPGGRPItPPRN	1.1278
PPP1CA	P62136	§320	1.127	YGQFSGLNPGGRPItPPRN	1.127
PPP1CA	P62136	§320	0.7302	GKYGQFSGLNPGGRPItPPRN		0.7302
PPP1CA	P62136	§320	0.6656	YGQFSGLNPGGRPItPPRNSAKA		0.6656
PPP1CA	P62136	§320	0.5822	YGQFSGLNPGGRPItPPRN		0.5822
PPP1CA	P62136	§320	0.5498	YGQFSGLNPGGRPItPPRN		0.5498
PPP1CA	P62136	§320	0.5309	YGQFSGLNPGGRPItPPRN			0.5309
PPP1CB	P62140	315	1.273	YQYGGLNSGRPVtPPRT	1.273
PPP1CB	P62140	315	1.2056	YQYGGLNSGRPVtPPRT	1.2056
PPP1CB	P62140	315	1.1218	YQYGGLNSGRPVtPPRT	1.1218
PPP1CB	P62140	315	1.1214	YQYGGLNSGRPVtPPRT	1.1214
PPP1CB	P62140	315	1.1115	YQYGGLNSGRPVtPPRT	1.1115
PPP1CB	P62140	315	0.9027	AKYQYGGLNSGRPVtPPRT		0.9027
PPP1CB	P62140	315	0.71	YQYGGLNSGRPVtPPRT			0.71
PPP1CB	P62140	315	0.71	YQYGGLNSGRPVtPPRT			0.71
PPP1CB	P62140	315	0.6624	YQYGGLNSGRPVtPPRT		0.6624
PPP1CB	P62140	315	0.5051	YQYGGLNSGRPVtPPRTANPPKK		0.5051
PRC1	O43663	470	1.814	QTETEMLYGSAPRtPSKRR	1.814
PRC1	O43663	470	1.5357	QTETEMLYGSAPRtPSKR	1.5357
PRC1	O43663	470	0.9128	QTETEMLYGSAPRtPSKR		0.9128
PRC1	O43663	470	0.7577	QTETEMLYGSAPRtPSKR			0.7577
PRC1	O43663	470	0.6971	QTETEMLYGSAPRtPSKR		0.6971
PRC1	O43663	470	0.6865	QTETEMLYGSAPRtPSKR			0.6865
PRC1	O43663	470	0.6534	QTETEMLYGSAPRtPSKR		0.6534
PRC1	O43663	470	0.6485	QTETEMLYGSAPRtPSKRR		0.6485
PRC1	O43663	470	0.5298	KQTETEMLYGSAPRtPSKR		0.5298
PRC1	O43663	470	0.2755	QTETEMLYGSAPRtPSKR			0.2755
PSF	P23246	§687	14.4879	GMGPGtPAGYGRG		14.4879
PSF	P23246	§687	10.2848	GMGPGtPAGYGRG			10.2848
PSF	P23246	§687	9.5058	GMGPGtPAGYGRG			9.5058
Pyk2	Q14289	842	0.859	SLDPMVYMNDKSPLtPEKEVGYLEFTGPPQKPPRL		0.859
Pyk2	Q14289	842	0.859	SLDPMVYMNDKSPLtPEKEVGYLEFTGPPQKPPRL		0.859
Pyk2	Q14289	842	0.8299	SLDPMVYMNDKSPLtPEKEVGYLEFTGPPQKPPRL		0.8299
Q9Y3X0	Q9Y3X0	381, §386	1.3123	EGAASPAPEtPQPTsPETSPKE	1.3123
Q9Y3X0	Q9Y3X0	381, §386	1.3123	EGAASPAPEtPQPTsPETSPKE	1.3123
Q9Y3X0	Q9Y3X0	381, 389	0.8328	EGAASPAPEtPQPTSPEtSPKE	0.8328
Q9Y3X0	Q9Y3X0	376, 381, 389	0.8024	EGAAsPAPEtPQPTSPEtSPKE	0.8024
Q9Y3X0	Q9Y3X0	381, §386	0.5905	EGAASPAPEtPQPTsPETSPKE	0.5905
Q9Y3X0	Q9Y3X0	381, §386	0.3509	EGAASPAPEtPQPTsPETSPKE			0.3509
Rb	P06400	§249, §252	1.4178	TAVIPINGsPRtPRR	1.4178
Rb	P06400	§249, §252	0.8563	TAVIPINGsPRtPRR	0.8563
Rb	P06400	§249, §252	0.5701	TAVIPINGsPRtPRR		0.5701
Rb	P06400	§249, §252	0.5382	TAVIPINGsPRtPRR		0.5382
Rb-like 1	P28749	§369	1.804	SFAPStPLTGRRY	1.804
Rb-like 1	P28749	§369	1.4882	SFAPStPLTGRR	1.4882
Rb-like 1	P28749	§369	1.488	SFAPStPLTGRR	1.488
Rb-like 1	P28749	§369	1.2879	SFAPStPLTGRR	1.2879
Rb-like 1	P28749	§369	1.2878	SFAPStPLTGRR	1.2878
Rb-like 1	P28749	§369	1.215	SFAPStPLTGRRY		1.215
Rb-like 1	P28749	§369	1.074	SFAPStPLTGRR			1.074
Rb-like 1	P28749	§369	0.7628	SFAPStPLTGRR		0.7628
Rb-like 1	P28749	§369	0.7627	SFAPStPLTGRR		0.7627
Rb-like 1	P28749	§369	0.7539	SFAPStPLTGRR		0.7539
Rb-like 1	P28749	§369	0.6744	SFAPStPLTGRR			0.6744
Rb-like 1	P28749	§369	0.6466	SFAPStPLTGRRY		0.6466
Rb-like 2	Q08999	§642	1.9443	ADEICIAGSPLtPRR	1.9443
Rb-like 2	Q08999	§642	1.939	ADEICIAGSPLtPRR	1.939
Rb-like 2	Q08999	§642	1.9304	ADEICIAGSPLtPRR	1.9304
Rb-like 2	Q08999	§642	1.9295	ADEICIAGSPLtPRR	1.9295
Rb-like 2	Q08999	§642	1.9125	ADEICIAGSPLtPRR	1.9125
Rb-like 2	Q08999	§642	1.9113	ADEICIAGSPLtPRR	1.9113
Rb-like 2	Q08999	§639, §642	1.7138	ADEICIAGsPLtPRR	1.7138
Rb-like 2	Q08999	§639, §642	1.7138	ADEICIAGsPLtPRR	1.7138
Rb-like 2	Q08999	§639, §642	1.7109	ADEICIAGsPLtPRR	1.7109
Rb-like 2	Q08999	§639, §642	1.7109	ADEICIAGsPLtPRR	1.7109
Rb-like 2	Q08999	§639, §642	1.604	ADEICIAGsPLtPRR	1.604
Rb-like 2	Q08999	§639, §642	1.6039	ADEICIAGsPLtPRR	1.6039
Rb-like 2	Q08999	§639, §642	1.5988	ADEICIAGsPLtPRR	1.5988
Rb-like 2	Q08999	§639, §642	1.5977	ADEICIAGsPLtPRR	1.5977
Rb-like 2	Q08999	§639, §642	0.6223	ADEICIAGsPLtPRR		0.6223
Rb-like 2	Q08999	§639, §642	0.6194	ADEICIAGsPLtPRR		0.6194
Rb-like 2	Q08999	§639, §642	0.6071	ADEICIAGsPLtPRR			0.6071
Rb-like 2	Q08999	§639, §642	0.6056	ADEICIAGsPLtPRR			0.6056
Rb-like 2	Q08999	§639, §642	0.6054	ADEICIAGsPLtPRR			0.6054
Rb-like 2	Q08999	§639, §642	0.6052	ADEICIAGsPLtPRR		0.6052
Rb-like 2	Q08999	§639, §642	0.6049	ADEICIAGsPLtPRR		0.6049
Rb-like 2	Q08999	§642	0.48	ADEICIAGSPLtPRR			0.48
Rb-like 2	Q08999	§642	0.2856	ADEICIAGSPLtPRR			0.2856
REV3	O60673	1030, 1041	1.532	VPDsPATKYPIYPLtPKK	1.532
REV3	O60673	1030, 1041	0.9675	VPDsPATKYPIYPLtPKK	0.9675
REV3	O60673	1030, 1041	0.8398	VPDsPATKYPIYPLtPKK			0.8398
REV3	O60673	1030, 1041	0.522	VPDsPATKYPIYPLtPKK		0.522
REV3	O60673	1041	0.4395	VPDSPATKYPIYPLtPKK		0.4395
REV3	O60673	1030, 1041	0.3642	VPDsPATKYPIYPLtPKK		0.3642
REV3	O60673	1030, 1041	0.3519	VPDsPATKYPIYPLtPKK		0.3519
REV3	O60673	1041	0.3028	VPDSPATKYPIYPLtPKK		0.3028
RFXDC2	NP_073752	314, 321	0.5045	QAPKtPQNVPAsPGGDRS		0.5045
RhoG	P84095	138	0.9272	LKEQGQAPItPQQGQALAKQ			0.9272
RhoG	P84095	138	0.918	LKEQGQAPItPQQGQALAKQ			0.918
RhoG	P84095	138	0.8663	LKEQGQAPItPQQGQALAKQ			0.8663
RhoG	P84095	138	0.8662	LKEQGQAPItPQQGQALAKQ			0.8662
RKHD2	Q5U5Q3	87, 91, 97	0.85	RGsQPStPRLSPtFPESIEHPLARR	0.85
RKHD2	Q5U5Q3	87, 91, 95	0.8454	RGsQPStPRLsPTFPESIEHPLARR	0.8454
RKHD2	Q5U5Q3	87, 91, 95	0.555	RGsQPStPRLsPTFPESIEHPLARR		0.555
RPS3	P23396	§221	1.1598	DEILPTtPISEQKG	1.1598
RPS3	P23396	§221	1.1598	DEILPTtPISEQKG	1.1598
RPS3	P23396	§221	1.0707	DEILPTtPISEQKG	1.0707
RPS3	P23396	§221	0.6834	DEILPTtPISEQKG			0.6834
RPS3	P23396	§221	0.6834	DEILPTtPISEQKG			0.6834
RPS3	P23396	§221	0.6438	DEILPTtPISEQKG			0.6438
RPS3	P23396	§221	0.6438	DEILPTtPISEQKG			0.6438
RPS3	P23396	§221	0.6433	DEILPTtPISEQKG			0.6433
RPS3	P23396	§221	0.6305	DEILPTtPISEQKG		0.6305
RPS3	P23396	§221	0.6299	DEILPTtPISEQKG		0.6299
RPS3	P23396	§221	0.5684	KPLPDHVSIVEPKDEILPTtPISEQKG			0.5684
RPS3	P23396	§221	0.5554	DEILPTtPISEQKG		0.5554
RPS3	P23396	§221	0.5552	DEILPTtPISEQKG		0.5552
RPS3	P23396	§221	0.5295	IGPKKPLPDHVSIVEPKDEILPTtPISEQKG		0.5295
RPS3	P23396	§221	0.5218	DEILPTtPISEQKGGKPEPPAMPQPVPTA-		0.5218
RPS3	P23396	§221	0.4982	KPLPDHVSIVEPKDEILPTtPISEQKG			0.4982
Runx3	Q13761	231	2.3264	GSLSTTSHFSSQPQtPIQGTSELNPFSDPRQ	2.3264
Runx3	Q13761	231	1.616	GSLSTTSHFSSQPQtPIQGTSELNPFSDPRQ	1.616
Runx3	Q13761	227, 231	0.5045	GSLSTTSHFSsQPQtPIQGTSELNPFSDPRQ	0.5045
SAMHD1	Q9Y3Z3	§18, §21, 33	1.8569	CDDsPRtPSNTPSAEADWsPGLELHPDYKT	1.8569
SAMHD1	Q9Y3Z3	§18, §21, 33	1.7014	CDDsPRtPSNTPSAEADWsPGLELHPDYKT	1.7014
SAMHD1	Q9Y3Z3	§18, §21, 33	1.6784	CDDsPRtPSNTPSAEADWsPGLELHPDYKT	1.6784
SAMHD1	Q9Y3Z3	§18, §21, 33	1.6784	CDDsPRtPSNTPSAEADWsPGLELHPDYKT	1.6784
SAMHD1	Q9Y3Z3	§18, §21, 33	1.6572	CDDsPRtPSNTPSAEADWsPGLELHPDYKT	1.6572
SAMHD1	Q9Y3Z3	§18, §21, 33	1.6514	CDDsPRtPSNTPSAEADWsPGLELHPDYKT	1.6514
SAMHD1	Q9Y3Z3	§21, 33	1.5869	CDDSPRtPSNTPSAEADWsPGLELHPDYKT	1.5869
SAMHD1	Q9Y3Z3	§18, §21	1.586	CDDsPRtPSNTPSAEADWSPGLELHPDYKT	1.586
SAMHD1	Q9Y3Z3	§18, §21	1.5826	CDDsPRtPSNTPSAEADWSPGLELHPDYKT	1.5826
SAMHD1	Q9Y3Z3	§18, §21	1.5817	CDDsPRtPSNTPSAEADWSPGLELHPDYKT	1.5817
SAMHD1	Q9Y3Z3	§21, 33	1.53	CDDSPRtPSNTPSAEADWsPGLELHPDYKT	1.53
SAMHD1	Q9Y3Z3	§21, 33	1.5283	CDDSPRtPSNTPSAEADWsPGLELHPDYKT	1.5283
SAMHD1	Q9Y3Z3	§21, 33	1.5145	CDDSPRtPSNTPSAEADWsPGLELHPDYKT	1.5145
SAMHD1	Q9Y3Z3	§18, §21	1.5041	CDDsPRtPSNTPSAEADWSPGLELHPDYKT	1.5041
SAMHD1	Q9Y3Z3	§18, §21, 33	0.8115	CDDsPRtPSNTPSAEADWsPGLELHPDYKT		0.8115
SAMHD1	Q9Y3Z3	§18, §21, 33	0.811	CDDsPRtPSNTPSAEADWsPGLELHPDYKT		0.811
SAMHD1	Q9Y3Z3	§18, §21, 33	0.6892	CDDsPRtPSNTPSAEADWsPGLELHPDYKT		0.6892
SAMHD1	Q9Y3Z3	§21, 33	0.6595	CDDSPRtPSNTPSAEADWsPGLELHPDYKT		0.6595
SAMHD1	Q9Y3Z3	§18, §21, 33	0.633	CDDsPRtPSNTPSAEADWsPGLELHPDYKT		0.633
SAMHD1	Q9Y3Z3	§18, §21, 33	0.6324	CDDsPRtPSNTPSAEADWsPGLELHPDYKT		0.6324
SAMHD1	Q9Y3Z3	§18, §21, 33	0.6285	CDDsPRtPSNTPSAEADWsPGLELHPDYKT		0.6285
SAMHD1	Q9Y3Z3	§18, §21, 33	0.6285	CDDsPRtPSNTPSAEADWsPGLELHPDYKT		0.6285
SAMHD1	Q9Y3Z3	§18, §21, 33	0.6281	CDDsPRtPSNTPSAEADWsPGLELHPDYKT		0.6281
SAMHD1	Q9Y3Z3	§18, §21, 33	0.5629	CDDsPRtPSNTPSAEADWsPGLELHPDYKT			0.5629
SAMHD1	Q9Y3Z3	§21, 33	0.5484	CDDSPRtPSNTPSAEADWsPGLELHPDYKT		0.5484
SAMHD1	Q9Y3Z3	§18, §21, 33	0.2705	CDDsPRtPSNTPSAEADWsPGLELHPDYKT			0.2705
SAMHD1	Q9Y3Z3	§18, §21, 33	0.2557	CDDsPRtPSNTPSAEADWsPGLELHPDYKT			0.2557
sds3	Q9H7L9	§274, §277, §284	1.0812	RPAsPSsPEHLPAtPAESPAQRF	1.0812
sds3	Q9H7L9	§274, §277, §284	0.9887	RPAsPSsPEHLPAtPAESPAQRF	0.9887
sds3	Q9H7L9	§274, §277, §284	0.5891	RPAsPSsPEHLPAtPAESPAQRF		0.5891
sds3	Q9H7L9	§274, §277, §284	0.2803	RPAsPSsPEHLPAtPAESPAQRF			0.2803
SEMA6B	NP_115484	790, 794	0.7123	ASHGDFPLtPHAsPDRRR	0.7123
SEMA6B	NP_115484	790, 794	0.66	ASHGDFPLtPHAsPDRRR	0.66
SFRS10	P62995	§201	1.722	RPHtPTPGIYMGRPTYGSSRR			1.722
SFRS10	P62995	§201	1.625	RPHtPTPGIYMGRPTYGSSRR	1.625
SFRS10	P62995	§201	1.4007	RPHtPTPGIYMGRPTYGSSRR	1.4007
SFRS10	P62995	§201	1.3761	RPHtPTPGIYMGRPTYGSSRR	1.3761
SFRS10	P62995	§201	1.376	RPHtPTPGIYMGRPTYGSSRR	1.376
SFRS10	P62995	§201	1.3592	RPHtPTPGIYMGRPTYGSSRR	1.3592
SFRS10	P62995	§201	0.8708	RPHtPTPGIYMGRPTYGSSRR			0.8708
SFRS10	P62995	§201	0.8532	RPHtPTPGIYMGRPTYGSSRR			0.8532
SFRS10	P62995	§201	0.7763	RPHtPTPGIYMGRPTYGSSRR		0.7763
SFRS10	P62995	§201	0.7763	RPHtPTPGIYMGRPTYGSSRR		0.7763
SFRS10	P62995	§201	0.7647	RPHtPTPGIYMGRPTYGSSRR		0.7647
SFRS10	P62995	§201	0.7284	RPHtPTPGIYMGRPTYGSSRR			0.7284
SFRS10	P62995	§201	0.6924	RPHtPTPGIYMGRPTYGSSRR		0.6924
SFRS10	P62995	§201	0.6916	RPHtPTPGIYMGRPTYGSSRR		0.6916
SFRS10	P62995	§201	0.6447	RPHtPTPGIYMGRPTYGSSRR		0.6447
SFRS10	P62995	§201	0.5799	RPHtPTPGIYMGRPTYGSSRR		0.5799
SHIP-2	O15357	958	0.4986	AAPREEPLtPRL			0.4986
SHKBP1	Q8TBC3	696	3.782	RPPTPAPWPSSGLGTPLtPPKMKL	3.782
SHKBP1	Q8TBC3	696	2.8125	RPPTPAPWPSSGLGTPLtPPKMKL	2.8125
SHKBP1	Q8TBC3	696	2.3299	RPPTPAPWPSSGLGTPLtPPKMKL	2.3299
SHKBP1	Q8TBC3	696	0.532	RPPTPAPWPSSGLGTPLtPPKMKL		0.532
SHKBP1	Q8TBC3	696	0.2939	RPPTPAPWPSSGLGTPLtPPKMKL		0.2939
smoothelin iso4	P53814-4	357, 360	1.333	LQDGTPQAALsPLtPARL		1.333
smoothelin iso4	P53814-4	357, 360	0.4299	LQDGTPQAALsPLtPARL			0.4299
SNX16	P57768	109	0.8785	DTEEQNPETVNWEDRPStPTILGYEVMEERA		0.8785
SNX16	P57768	109	0.8785	DTEEQNPETVNWEDRPStPTILGYEVMEERA		0.8785
SNX16	P57768	109	0.7096	DTEEQNPETVNWEDRPStPTILGYEVMEERA		0.7096
SNX16	P57768	109	0.7092	DTEEQNPETVNWEDRPStPTILGYEVMEERA		0.7092
SNX16	P57768	109	0.6647	DTEEQNPETVNWEDRPStPTILGYEVMEERA			0.6647
SNX16	P57768	109	0.6647	DTEEQNPETVNWEDRPStPTILGYEVMEERA			0.6647
SNX16	P57768	109	0.2351	DTEEQNPETVNWEDRPStPTILGYEVMEERA			0.2351
SPT5	O00267	1034	1.4471	VVSISSEHLEPItPTKNNKV	1.4471
SPT5	O00267	1034	0.7846	VVSISSEHLEPItPTKNNKV			0.7846
SPT5	O00267	1034	0.6993	VVSISSEHLEPItPTKNNKV			0.6993
SPT5	O00267	1034	0.6993	VVSISSEHLEPItPTKNNKV			0.6993
SPT5	O00267	1034	0.6041	VVSISSEHLEPItPTKN			0.6041
SPT5	O00267	1034	0.5794	VVSISSEHLEPItPTKNNKV		0.5794
SRm160	Q8IYB3	§402, §406	1.218	HRPsPPAtPPPKTRH	1.218
SRm160	Q8IYB3	§402, §406	1.2009	HRPsPPAtPPPKT	1.2009
SRm160	Q8IYB3	§402, §406	1.1425	HRPsPPAtPPPKT	1.1425
SRm160	Q8IYB3	§402, §406	1.1215	HRPsPPAtPPPKT	1.1215
SRm160	Q8IYB3	§402, §406	0.5283	HRPsPPAtPPPKT		0.5283
SRm160	Q8IYB3	§402, §406, §414	0.4807	HRPsPPAtPPPKTRHsPTPQQSNRT			0.4807
SRm160	Q8IYB3	§402, §406, §414	0.4621	HRPsPPAtPPPKTRHsPTPQQSNRT		0.4621
SRm160	Q8IYB3	§402, §406	0.4601	HRPsPPAtPPPKTRH		0.4601
SRm160	Q8IYB3	§402, §406	0.4447	HRPsPPAtPPPKT		0.4447
SRm160	Q8IYB3	§402, §406	0.4381	HRPsPPAtPPPKT			0.4381
SRm160	Q8IYB3	§402, §406	0.4362	HRPsPPAtPPPKT			0.4362
SRm160	Q8IYB3	§402, §406	0.4325	HRPsPPAtPPPKT			0.4325
SRm160	Q8IYB3	§402, §406	0.3646	HRPsPPAtPPPKT		0.3646
SRm160	Q8IYB3	§402, §406	0.3308	HRPsPPAtPPPKT			0.3308
SRm160	Q8IYB3	§402, §406	0.3151	HRPsPPAtPPPKT			0.3151
SRm160	Q8IYB3	§402, §406	0.2299	HRPsPPAtPPPKTRH		0.2299
SRm300	Q9UQ35	§1404, §1413	1.8773	AGMSSNQSISsPVLDAVPRtPSRERS	1.8773
SRm300	Q9UQ35	§1404, §1413	1.482	AGMSSNQSISsPVLDAVPRtPSRERS	1.482
SRm300	Q9UQ35	§1434	1.2969	DGLPRtPSRRS	1.2969
SRm300	Q9UQ35	§1492	1.2726	ALPQtPRPRS	1.2726
SRm300	Q9UQ35	§1492	1.2569	ALPQtPRPRS	1.2569
SRm300	Q9UQ35	§1492	1.2569	ALPQtPRPRS	1.2569
SRm300	Q9UQ35	§1434	1.2489	DGLPRtPSRRS	1.2489
SRm300	Q9UQ35	§1434	0.8839	DGLPRtPSRRS			0.8839
SRm300	Q9UQ35	§1434	0.8826	DGLPRtPSRRS			0.8826
SRm300	Q9UQ35	§1434	0.7888	DGLPRtPSRRS		0.7888
SRm300	Q9UQ35	§1434	0.7804	DGLPRtPSRRS		0.7804
SRm300	Q9UQ35	§1492	0.6792	ALPQtPRPRS			0.6792
SRm300	Q9UQ35	§1423, §1434	0.675	SSSAsSPEMKDGLPRtPSRR		0.675
SRm300	Q9UQ35	§1492	0.6459	ALPQtPRPRS		0.6459
SRm300	Q9UQ35	§1492	0.6451	ALPQtPRPRS		0.6451
SRm300	Q9UQ35	§1492	0.6034	ALPQtPRPRS		0.6034
SRm300	Q9UQ35	§1492	0.5521	ALPQtPRPRS			0.5521
SRm300	Q9UQ35	§1419, 1424, §1434	0.5155	sSSASsPEMKDGLPRtPSRR			0.5155
SRm300	Q9UQ35	2289	0.4839	TAVAPSAVNLADPRtPTAPAVNLAGART			0.4839
STX7	O15400	§78	1.4196	EFGSLPTtPSEQRQ	1.4196
STX7	O15400	§78	1.4195	EFGSLPTtPSEQRQ	1.4195
STX7	O15400	§78	1.2702	EFGSLPTtPSEQRQ	1.2702
STX7	O15400	§78	1.2702	EFGSLPTtPSEQRQ	1.2702
STX7	O15400	§78	0.956	EFGSLPTtPSEQRQ			0.956
STX7	O15400	§78	0.9559	EFGSLPTtPSEQRQ			0.9559
STX7	O15400	§78	0.7859	ETDKYIKEFGSLPTtPSEQRQ		0.7859
STX7	O15400	§78	0.7856	ETDKYIKEFGSLPTtPSEQRQ		0.7856
STX7	O15400	§78	0.6697	ETDKYIKEFGSLPTtPSEQRQ		0.6697
STX7	O15400	§78	0.6498	EFGSLPTtPSEQRQ		0.6498
STX7	O15400	§78	0.6275	YIKEFGSLPTtPSEQRQ		0.6275
STX7	O15400	§78	0.6186	EFGSLPTtPSEQRQ		0.6186
STX7	O15400	§78	0.6179	EFGSLPTtPSEQRQ		0.6179
STX7	O15400	§78	0.4688	YIKEFGSLPTtPSEQRQ		0.4688
STX7	O15400	§78	0.4686	YIKEFGSLPTtPSEQRQ		0.4686
TAFII31	Q16594	149, 159	0.1932	LsVGSVTSRPStPTLGTPTPQTMSVSTKV	0.1932
TCF19, TCF19	NP_001070979 NP_009040	263 263	0.6761	LRVDKAPLtPTGNRR		0.6761
TCF19, TCF19	NP_001070979 NP_009040	263 263	0.6285	VDKAPLtPTGNRR		0.6285
TCF19, TCF19	NP_001070979 NP_009040	263 263	0.5987	VDKAPLtPTGNRR		0.5987
TCF19, TCF19	NP_001070979 NP_009040	263 263	0.5673	VDKAPLtPTGNRR		0.5673
TCF19, TCF19	NP_001070979 NP_009040	263 263	0.5264	VDKAPLtPTGNRR		0.5264
TPX2	Q9ULW0	§369	1.3015	ICRDPQtPVLQTKH	1.3015
TPX2	Q9ULW0	§369	1.3015	ICRDPQtPVLQTKH	1.3015
TPX2	Q9ULW0	§369	1.1681	ICRDPQtPVLQTKH	1.1681
TPX2	Q9ULW0	§369	1.168	ICRDPQtPVLQTKH	1.168
TPX2	Q9ULW0	§369	1.1289	ICRDPQtPVLQTKH	1.1289
TPX2	Q9ULW0	§369	1.1289	ICRDPQtPVLQTKH	1.1289
TPX2	Q9ULW0	§369	1.1206	ICRDPQtPVLQTKH	1.1206
TPX2	Q9ULW0	§369	1.1206	ICRDPQtPVLQTKH	1.1206
TPX2	Q9ULW0	§369	0.7352	ICRDPQtPVLQTKH		0.7352
TPX2	Q9ULW0	§369	0.7352	ICRDPQtPVLQTKH		0.7352
TPX2	Q9ULW0	§369	0.7231	ICRDPQtPVLQTKH		0.7231
TPX2	Q9ULW0	§369	0.723	ICRDPQtPVLQTKH		0.723
TPX2	Q9ULW0	§369	0.6946	ICRDPQtPVLQTKH			0.6946
TPX2	Q9ULW0	§369	0.6946	ICRDPQtPVLQTKH			0.6946
TPX2	Q9ULW0	§369	0.6936	ICRDPQtPVLQTKH			0.6936
TPX2	Q9ULW0	§369	0.5907	ICRDPQtPVLQTKH			0.5907
TPX2	Q9ULW0	§369	0.5906	ICRDPQtPVLQTKH			0.5906
TPX2	Q9ULW0	§369	0.5737	ICRDPQtPVLQTKH		0.5737
TPX2	Q9ULW0	§369	0.5737	ICRDPQtPVLQTKH		0.5737
TPX2	Q9ULW0	§369	0.5535	ICRDPQtPVLQTKH		0.5535
TPX2	Q9ULW0	§369	0.5535	ICRDPQtPVLQTKH		0.5535
TPX2	Q9ULW0	§369	0.5409	ICRDPQtPVLQTKH			0.5409
TPX2	Q9ULW0	§369	0.5408	ICRDPQtPVLQTKH			0.5408
TReP-132	Q96PN7	743, 746	20.3752	QGSGLFSNVLISGHGPGAHPQLPLtPLtPTPRV	20.3752
TReP-132	Q96PN7	730, 746	9.9165	QGSGLFSNVLIsGHGPGAHPQLPLTPLtPTPRV	9.9165
TRF1	P54274	367, 371	0.0865	IPVSKsQPVtPEKHRA		0.0865
UBR1	Q8IWV7	§21	1.5801	MEISAELPQtPQRL	1.5801
UBR1	Q8IWV7	§21	1.5801	MEISAELPQtPQRL	1.5801
UBR1	Q8IWV7	§21	1.5764	MEISAELPQtPQRL	1.5764
UBR1	Q8IWV7	§21	1.5701	MEISAELPQtPQRL	1.5701
UBR1	Q8IWV7	§21	1.5701	MEISAELPQtPQRL	1.5701
UBR1	Q8IWV7	§21	1.57	MEISAELPQtPQRL	1.57
UBR1	Q8IWV7	§21	0.6818	MEISAELPQtPQRL			0.6818
UBR1	Q8IWV7	§21	0.6818	MEISAELPQtPQRL			0.6818
UBR1	Q8IWV7	§21	0.6817	MEISAELPQtPQRL			0.6817
UBR1	Q8IWV7	§21	0.6473	MEISAELPQtPQRL		0.6473
UBR1	Q8IWV7	§21	0.6468	MEISAELPQtPQRL		0.6468
UBR1	Q8IWV7	§21	0.6461	MEISAELPQtPQRL		0.6461
UBR1	Q8IWV7	§21	0.6313	MEISAELPQtPQRL		0.6313
UBR1	Q8IWV7	§21	0.6286	MEISAELPQtPQRL			0.6286
UBR1	Q8IWV7	§21	0.628	MEISAELPQtPQRL			0.628
UBR1	Q8IWV7	§21	0.628	MEISAELPQtPQRL			0.628
UREB1	Q7Z6Z7	3919, 3924	3.8268	ESQLAHIKDEPPPLsPAPLtPATPSSLDPFFSRE	3.8268
UREB1	Q7Z6Z7	3906, 3924	3.3523	EsQLAHIKDEPPPLSPAPLtPATPSSLDPFFSRE	3.3523
UREB1	Q7Z6Z7	3919, 3924	3.251	ESQLAHIKDEPPPLsPAPLtPATPSSLDPFFSRE	3.251
UREB1	Q7Z6Z7	3906, 3919, 3927	1.8686	EsQLAHIKDEPPPLsPAPLTPAtPSSLDPFFSRE	1.8686
UREB1	Q7Z6Z7	3906, 3924, 3927	1.8354	EsQLAHIKDEPPPLSPAPLtPAtPSSLDPFFSRE	1.8354
UREB1	Q7Z6Z7	3919, 3924, 3927	1.7924	ESQLAHIKDEPPPLsPAPLtPAtPSSLDPFFSRE	1.7924
UREB1	Q7Z6Z7	3919, 3924, 3929	1.6857	ESQLAHIKDEPPPLsPAPLtPATPsSLDPFFSRE	1.6857
UREB1	Q7Z6Z7	3919, 3924, 3930	1.679	ESQLAHIKDEPPPLsPAPLtPATPSsLDPFFSRE	1.679
UREB1	Q7Z6Z7	3919, 3924, 3930	1.6702	ESQLAHIKDEPPPLsPAPLtPATPSsLDPFFSRE	1.6702
UREB1	Q7Z6Z7	3919, 3924, 3930	1.6152	ESQLAHIKDEPPPLsPAPLtPATPSsLDPFFSRE	1.6152
UREB1	Q7Z6Z7	3919, 3924, 3930	0.5033	ESQLAHIKDEPPPLsPAPLtPATPSsLDPFFSRE		0.5033
UREB1	Q7Z6Z7	3919, 3924	0.4758	ESQLAHIKDEPPPLsPAPLtPATPSSLDPFFSRE		0.4758
UREB1	Q7Z6Z7	3906, 3924	0.4612	EsQLAHIKDEPPPLSPAPLtPATPSSLDPFFSRE		0.4612
UREB1	Q7Z6Z7	3919, 3924, 3930	0.377	ESQLAHIKDEPPPLsPAPLtPATPSsLDPFFSRE			0.377
UREB1	Q7Z6Z7	3919, 3924, 3927	0.3386	ESQLAHIKDEPPPLsPAPLtPAtPSSLDPFFSRE			0.3386
UREB1	Q7Z6Z7	3919, 3924, 3927	0.2913	ESQLAHIKDEPPPLsPAPLtPAtPSSLDPFFSRE			0.2913
UREB1	Q7Z6Z7	3919, 3924, 3929	0.2898	ESQLAHIKDEPPPLsPAPLtPATPsSLDPFFSRE			0.2898
UREB1	Q7Z6Z7	3919, 3924, 3927	0.287	ESQLAHIKDEPPPLsPAPLtPAtPSSLDPFFSRE			0.287
UREB1	Q7Z6Z7	3919, 3924, 3927	0.2649	ESQLAHIKDEPPPLsPAPLtPAtPSSLDPFFSRE			0.2649
UREB1	Q7Z6Z7	3919, 3924	0.2098	ESQLAHIKDEPPPLsPAPLtPATPSSLDPFFSRE			0.2098
USP15	Q9Y4E8	226	0.5619	GPStPKSPGASNFSTLPKI			0.5619
VASP	P50552	334	8.1518	SSSSVTTSETQPCtPSSSDYSDLQRV	8.1518
VASP	P50552	334	6.7615	SSSSVTTSETQPCtPSSSDYSDLQRV	6.7615
VASP	P50552	334	0.6477	SSSSVTTSETQPCtPSSSDYSDLQRV			0.6477
VPS13D	Q709C5	1761, 1765	2.0653	EVQDKDYPLtPPPsPTVDEPKI	2.0653
VPS13D	Q709C5	1761, 1767	0.5045	EVQDKDYPLtPPPSPtVDEPKI		0.5045
VPS13D	Q709C5	1761, 1765	0.4611	EVQDKDYPLtPPPsPTVDEPKI		0.4611
VPS13D	Q709C5	1761, 1765	0.3608	EVQDKDYPLtPPPsPTVDEPKI			0.3608
VPS13D	Q709C5	1761, 1767	0.3183	EVQDKDYPLtPPPSPtVDEPKI			0.3183
WDR62	NP_775907	1044, §1053	0.7266	FATSLPHFPGCAGPTEDELSLPEGPsVPSSSLPQtPEQEKFLRH		0.7266
WDR62	NP_775907	1047, §1053	0.4089	FATSLPHFPGCAGPTEDELSLPEGPSVPsSSLPQtPEQEKF			0.4089
WDR62	NP_775907	1049, §1053	0.1751	FATSLPHFPGCAGPTEDELSLPEGPSVPSSsLPQtPEQEKF			0.1751
WDR62	NP_775907	1049, §1053	0.174	FATSLPHFPGCAGPTEDELSLPEGPSVPSSsLPQtPEQEKF			0.174
WHSC2	Q9H3P2	§178	1.2148	NALTTLAGPLtPPVKH	1.2148
WHSC2	Q9H3P2	§178	1.213	NALTTLAGPLtPPVKH	1.213
WHSC2	Q9H3P2	§178	1.1702	NALTTLAGPLtPPVKH	1.1702
WHSC2	Q9H3P2	§178	0.9383	NALTTLAGPLtPPVKH	0.9383
WHSC2	Q9H3P2	§178	0.6415	NALTTLAGPLtPPVKH			0.6415
WHSC2	Q9H3P2	§178	0.64	NALTTLAGPLtPPVKH			0.64
WHSC2	Q9H3P2	§178	0.5934	NALTTLAGPLtPPVKH		0.5934
WHSC2	Q9H3P2	§178	0.5931	NALTTLAGPLtPPVKH		0.5931
WHSC2	Q9H3P2	§178	0.5896	NALTTLAGPLtPPVKH		0.5896
WHSC2	Q9H3P2	§178	0.5888	NALTTLAGPLtPPVKH		0.5888
WHSC2	Q9H3P2	§178	0.5462	NALTTLAGPLtPPVKH			0.5462
WHSC2	Q9H3P2	§178	0.5422	NALTTLAGPLtPPVKH			0.5422
WHSC2	Q9H3P2	§178	0.5333	NALTTLAGPLtPPVKH		0.5333
ZNF174	Q15697	165	1.6999	TGSQLGEQELPDFQPQtPRR	1.6999
ZNF174	Q15697	165	1.6999	TGSQLGEQELPDFQPQtPRR	1.6999
ZNF174	Q15697	165	1.4187	TGSQLGEQELPDFQPQtPRR	1.4187
ZNF174	Q15697	165	1.4178	TGSQLGEQELPDFQPQtPRR	1.4178
ZNF185	O15231	215	1.1694	GGQGDPAVPAQQPADPStPERQ	1.1694
ZNF185	O15231	215	1.1339	GGQGDPAVPAQQPADPStPERQ	1.1339
ZNF185	O15231	215	0.9519	GGQGDPAVPAQQPADPStPERQ	0.9519
ZNF185	O15231	215	0.9518	GGQGDPAVPAQQPADPStPERQ	0.9518
ZNF262	Q5VZL5	217	1.7094	AANQVEETLHTHLPQtPETNFRD	1.7094
ZNF262	Q5VZL5	217	1.0346	AANQVEETLHTHLPQtPETNFRD			1.0346
ZNF262	Q5VZL5	217	1.0346	AANQVEETLHTHLPQtPETNFRD			1.0346
ZNF262	Q5VZL5	217	0.8301	AANQVEETLHTHLPQtPETNFRD			0.8301
ZNF262	Q5VZL5	217	0.7133	SSFFDKAANQVEETLHTHLPQtPETNFRD		0.7133
ZNF262	Q5VZL5	217	0.7118	SSFFDKAANQVEETLHTHLPQtPETNFRD		0.7118
ZNF262	Q5VZL5	217	0.4725	AANQVEETLHTHLPQtPETNFRD		0.4725
ZNF262	Q5VZL5	217	0.4724	AANQVEETLHTHLPQtPETNFRD		0.4724
ZNF609	O15014	393	0.7685	LENTTPTQPLtPLHVVTQNGAEASSVKT		0.7685
ZNF609	O15014	393	0.7676	LENTTPTQPLtPLHVVTQNGAEASSVKT		0.7676
ZNF609	O15014	316	0.755	ESSKELESPLtPGKVCRA	0.755
ZNF609	O15014	393	0.622	LENTTPTQPLtPLHVVTQNGAEASSVKT			0.622
ZNF609	O15014	316	0.6054	ESSKELESPLtPGKVCRA		0.6054
ZNF609	O15014	316	0.6035	ESSKELESPLtPGKVCRA		0.6035
ZNF609	O15014	393	0.4796	LENTTPTQPLtPLHVVTQNGAEASSVKT		0.4796
ZNF609	O15014	393	0.4794	LENTTPTQPLtPLHVVTQNGAEASSVKT		0.4794
ZNF609	O15014	308, 316	0.4332	ESsKELESPLtPGKVCRA		0.4332
ZNF609	O15014	387, 393	0.4027	LENTtPTQPLtPLHVVTQNGAEASSVKT			0.4027
ZXDC, ZXDC	NP_001035743 NP_079388	172 172	0.8616	RAPQASGPStPGYRC		0.8616
ZXDC, ZXDC	NP_001035743 NP_079388	172 172	0.6137	RAPQASGPStPGYRC			0.6137
CDC2L5	Q14004	1	1.2429	QTDPStPQQESSKPLGGIQPSSQTIQPKV	1.2429
CDC2L5	Q14004	1	1.2429	QTDPStPQQESSKPLGGIQPSSQTIQPKV	1.2429
CDC2L5	Q14004	1	1.2246	QTDPStPQQESSKPLGGIQPSSQTIQPKV	1.2246
CDC2L5	Q14004	1	1.2245	QTDPStPQQESSKPLGGIQPSSQTIQPKV	1.2245
CDC2L5	Q14004	1	1.2245	QTDPStPQQESSKPLGGIQPSSQTIQPKV	1.2245
CDC2L5	Q14004	1	0.6953	QTDPStPQQESSKPLGGIQPSSQTIQPKV		0.6953
CDC2L5	Q14004	1	0.5209	QTDPStPQQESSKPLGGIQPSSQTIQPKV		0.5209
CDC2L5	Q14004	1	0.3639	QTDPStPQQESSKPLGGIQPSSQTIQPKV			0.3639
CDC2L5	Q53G78		1.7185	SQGSSNVAPGEKQTDPStPQQESSKPLGGIQPSSQTIQPKV	1.7185
CDC2L5	Q53G78		1.7174	SQGSSNVAPGEKQTDPStPQQESSKPLGGIQPSSQTIQPKV	1.7174
CDC2L5	Q53G78		1.533	SQGSSNVAPGEKQTDPStPQQESSKPLGGIQPSSQTIQPKV	1.533
CDC2L5	Q53G78		0.8247	SQGSSNVAPGEKQTDPStPQQESSKPLGGIQPSSQTIQPKV		0.8247
USP15	Q9H8G9		0.7519	NEDGTWPRGPStPKKPLEQSC			0.7519
