# Supplementary material for: Survey of Activated FLT3 Signaling in Leukemia
Source: PLoS One. 2011 Apr 28;6(4):e19169. doi: 10.1371/journal.pone.0019169 (PMC3084268; doi:10.1371/journal.pone.0019169)
Supplement: Table S4 — List of proteins and their protein types identified in SILAC study of FLT3-ITD cell lines (> = 2 fold) that were also present in three FIT3-ITD primary patients. Both tyrosine phosphorylated and serine/threonine phosphorylated proteins were listed. (XLS) [file pone.0019169.s007.xls]

## Sheet: For Figure 5B
Hugo Name	Protein Type
ACTB	cytoskeleton
ANP32E	vesicle trafficking
CFL1	cytoskeleton
ENO1	energy/metabolism
ESYT1	[cell surface, unknown function]
ESYT2	[cell surface, unknown function]
FERMT3	adhesion
FGR	protein kinases
FLT3	[driver]
FYN	protein kinases
G6PD	energy/metabolism
GAB2	adaptor/GAP/GEF
GRLF1	transcription
HCK	protein kinases
HCLS1	transcription
HGS	vesicle trafficking
HNRNPA1	RNA processing/translation
HNRNPA2B1	RNA processing/translation
HNRNPA3	RNA processing/translation
HSP90AA1	chaperone/ubiquitination
HSP90AB1	chaperone/ubiquitination
INPPL1	adhesion
IRS2	adaptor/GAP/GEF
ITSN2	adaptor/GAP/GEF
LAT2	adaptor/GAP/GEF
LCK	protein kinases
LCP1	cytoskeleton
LYN	protein kinases
MAPK1	survival
MAPK12	survival
MAPK14	survival
MAPK3	survival
MAPK7	survival
MAPK9	survival
PIK3AP1	adaptor/GAP/GEF
PTDSS1	energy/metabolism
PTPN11	adhesion
PTPN6	adhesion
SF3B4	RNA processing/translation
SHC1	adaptor/GAP/GEF
STAT5A	survival
SYK	protein kinases
TBCB	cytoskeleton
TFRC	receptors/transporters
TYK2	protein kinases
TYROBP	receptors/transporters
VASP	cytoskeleton
VIM	cytoskeleton

## Sheet: For Figure 5D
Hugo Name	Protein Type
ABL1	protein kinases
ACTR8	cytoskeleton
AGAP2	adaptor/GAP/GEF
AHNAK	adhesion
ARHGAP4	adaptor/GAP/GEF
ARID3A	transcription
ATF7	transcription
ATXN2L	[cell surface, unknown function]
AUP1	energy/metabolism
BCL11A	transcription
BRD1	transcription
BTBD12	DNA repair
C16orf54	unknown function
C17orf85	transcription
CHD4	DNA repair
CHD8	DNA repair
CIC	transcription
DMAP1	transcription
DNM1L	endoplasmic reticulum
DOT1L	transcription
DYNC1LI1	cytoskeleton
EHMT2	transcription
ERF	transcription
GIGYF2	adaptor/GAP/GEF
HEXIM2	transcription
HNRNPH1	RNA processing/translation
HUWE1	chaperone/ubiquitination
KDM2A	transcription
KIAA0467	unknown function
KIAA1012	vesicle trafficking
KIDINS220	survival
KIF18B	cytoskeleton
LIMA1	cytoskeleton
LMNB1	cytoskeleton
LMNB2	cytoskeleton
LRCH4	transcription
MAP7D1	cytoskeleton
MARK2	cytoskeleton
MDC1	proliferation
MGA	transcription
MLL2	transcription
MTMR6	energy/metabolism
MYO9B	cytoskeleton
NBEAL2	adaptor/GAP/GEF
NFKB1	transcription
PEX14	transcription
PLEC1	cytoskeleton
PRAM1	adaptor/GAP/GEF
RANBP10	adaptor/GAP/GEF
RANBP9	adaptor/GAP/GEF
RB1	proliferation
RCSD1	cytoskeleton
RPS6KB1	survival
RRP12	unknown function
RUNX1	transcription
RUNX3	transcription
SEC16A	energy/metabolism
SETD1A	transcription
SETX	DNA repair
SLC26A6	receptors/transporters
STAT1	survival
STK10	protein kinases
TNS3	adhesion
TRAPPC9	endoplasmic reticulum
TRERF1	transcription
VASP	cytoskeleton
VGLL4	transcription
VPS13D	vesicle trafficking
ZBTB7A	transcription
ZNF828	RNA processing/translation
